# Supplementary material for: Crystal structure of (Z)-3-allyl-5-(4-methyl­benzyl­idene)-2-sulfanyl­idene-1,3-thia­zolidin-4-one
Source: Acta Crystallogr E Crystallogr Commun. 2015 Nov 4;71(Pt 12):o906–7. doi: 10.1107/S2056989015020460 (PMC4719873; doi:10.1107/S2056989015020460)
Supplement: Supplementary file 1 [file e-71-0o906-sup1.cif]

##############################################################################
#                                                                            #
# This CIF contains the data in a paper accepted for publication in          #
# Acta Crystallographica Section E. It conforms to the requirements of       #
# Notes for Authors for Acta Crystallographica Section E, and has been       #
# peer reviewed under the auspices of the IUCr Commission on Journals.       #
#                                                                            #
# Full details of the Crystallographic Information File format               #
# are given in the paper "The Crystallographic Information File (CIF):       #
# a New Standard Archive File for Crystallography" by S. R. Hall, F. H.      #
# Allen and I. D. Brown [Acta Cryst. (1991), A47, 655-685].                  #
#                                                                            #
# The current version of the core CIF dictionary is obtainable from          #
# ftp://ftp.iucr.org/pub/cif_core.dic.                                       #
#                                                                            #
# Software is freely available for graphical display of the structure(s)     #
# in this CIF. For information consult the CIF software page                 #
# http://www.iucr.org/resources/cif/software.                                #
#                                                                            #
# This file may be used for bona fide research purposes within the           #
# scientific community so long as proper attribution is given to the journal # 
# article from which it was obtained.                                        #
#                                                                            #
##############################################################################
data_I
_database_code_depnum_ccdc_archive 'CCDC 1433844'
_audit_creation_method     'SHELXL-2014/7'
_journal_date_recd_electronic     2015-10-09
_journal_date_accepted     2015-10-28
_journal_name_full     'Acta Crystallographica, Section E'
_journal_year     2015
_journal_volume     71
_journal_issue     12
_journal_page_first     o906
_journal_page_last     o907
_journal_paper_category     HO
_journal_paper_doi     10.1107/S2056989015020460
_journal_coeditor_code     IM2472
_publ_contact_author_name     'Rahhal  El Ajlaoui'
_publ_contact_author_address
;
Laboratoire de Chimie Organique et Analytique
Universit\'e Sultan Moulay Slimane,
Facult\'e des Sciences et Techniques, B\'eni-Mellal, BP 523, Morocco
;
_publ_contact_author_email     'r_elajlaoui@yahoo.fr'
_publ_contact_author_fax     '212 537 77 54 40'
_publ_contact_author_phone     '212 537 77 54 40'
_publ_section_title
;\
Crystal structure of
(<i>Z</i>)-3-allyl-5-(4-methylbenzylidene)-2-sulfanylidene-1,3-thiazolidin-4-\
one
;
loop_
    _publ_author_name
    _publ_author_address
    'El Ajlaoui, Rahhal'
;
Laboratoire de Chimie Organique et Analytique
Universit\'e Sultan Moulay Slimane,
Facult\'e des Sciences et Techniques, B\'eni-Mellal, BP 523, Morocco
;
    'Rakib, El Mostapha'
;
Laboratoire de Chimie Organique et Analytique
Universit\'e Sultan Moulay Slimane,
Facult\'e des Sciences et Techniques, B\'eni-Mellal, BP 523, Morocco
;
    'Chigr, Mohammed'
;
Laboratoire de Chimie Organique et Analytique
Universit\'e Sultan Moulay Slimane,
Facult\'e des Sciences et Techniques, B\'eni-Mellal, BP 523, Morocco
;
    'Saadi, Mohamed'
;
Laboratoire de Chimie du Solide Appliqu\'ee,
Facult\'e des Sciences, Universit\'e Mohammed V
Avenue Ibn Battouta, BP 1014, Rabat, Morocco
;
    'El Ammari, Lahcen'
;
Laboratoire de Chimie du Solide Appliqu\'ee,
Facult\'e des Sciences, Universit\'e Mohammed V
Avenue Ibn Battouta, BP 1014, Rabat, Morocco
;
_chemical_name_systematic
;\
(<i>Z</i>)-3-Allyl-5-(4-methylbenzylidene)-2-sulfanylidene-\
1,3-thiazolidin- 4-one
;
_chemical_name_common     ?
_chemical_formula_moiety     'C14 H13 N O S2'
_chemical_formula_sum     'C14 H13 N O S2'
_chemical_formula_iupac     'C14 H13 N O S2'
_chemical_formula_weight     275.37
_chemical_melting_point     390
_shelx_space_group_comment
;
The symmetry employed for this shelxl refinement is uniquely defined
by the following loop, which should always be used as a source of
symmetry information in preference to the above space-group names.
They are only intended as comments.
;
_space_group_crystal_system     triclinic
_space_group_name_H-M_alt     'P -1'
_space_group_name_Hall     '-P 1'
loop_
    _space_group_symop_operation_xyz
    'x, y, z'
    '-x, -y, -z'
_cell_length_a     7.3606(4)
_cell_length_b     8.8342(6)
_cell_length_c     11.3134(7)
_cell_angle_alpha     109.736(2)
_cell_angle_beta     95.380(2)
_cell_angle_gamma     96.502(2)
_cell_volume     681.10(7)
_cell_formula_units_Z     2
_cell_measurement_reflns_used     2853
_cell_measurement_theta_min     2.479
_cell_measurement_theta_max     26.618
_cell_measurement_temperature     296(2)
_exptl_crystal_description     Block
_exptl_crystal_colour     yellow
_exptl_crystal_size_max     0.37
_exptl_crystal_size_mid     0.35
_exptl_crystal_size_min     0.28
_exptl_crystal_density_diffrn     1.343
_exptl_crystal_F_000     288
_exptl_absorpt_coefficient_mu     0.377
_exptl_absorpt_correction_type     multi-scan
_exptl_absorpt_process_details
;
(SADABS; Bruker, 2009)
;
_exptl_absorpt_correction_T_min     0.6996
_exptl_absorpt_correction_T_max     0.7462
_diffrn_ambient_temperature     296(2)
_diffrn_radiation_type     MoK\a
_diffrn_radiation_wavelength     0.71073
_diffrn_radiation_source     'fine-focus sealed tube'
_diffrn_radiation_monochromator     graphite
_diffrn_measurement_device_type     'Bruker X8 APEX'
_diffrn_measurement_method     '\f and \w scans'
_diffrn_reflns_number     21519
_diffrn_reflns_av_R_equivalents     0.0320
_diffrn_reflns_theta_min     2.479
_diffrn_reflns_theta_max     26.618
_diffrn_reflns_theta_full     25.242
_diffrn_measured_fraction_theta_max     0.998
_diffrn_measured_fraction_theta_full     1.000
_diffrn_reflns_limit_h_min     -9
_diffrn_reflns_limit_h_max     9
_diffrn_reflns_limit_k_min     -11
_diffrn_reflns_limit_k_max     11
_diffrn_reflns_limit_l_min     -14
_diffrn_reflns_limit_l_max     14
_reflns_number_total     2853
_reflns_number_gt     2241
_reflns_threshold_expression     'I > 2\s(I)'
_refine_ls_structure_factor_coef     Fsqd
_refine_ls_matrix_type     full
_refine_ls_R_factor_all     0.0579
_refine_ls_R_factor_gt     0.0432
_refine_ls_wR_factor_gt     0.1191
_refine_ls_wR_factor_ref     0.1328
_refine_ls_goodness_of_fit_ref     1.065
_refine_ls_restrained_S_all     1.065
_refine_ls_number_reflns     2853
_refine_ls_number_parameters     182
_refine_ls_number_restraints     2
_refine_ls_hydrogen_treatment     constr
_refine_ls_weighting_scheme     calc
_refine_ls_weighting_details
              'w=1/[\s^2^(Fo^2^)+(0.0651P)^2^+0.2196P] where P=(Fo^2^+2Fc^2^)/3'
_atom_sites_solution_hydrogens     geom
_atom_sites_solution_primary     ?
_atom_sites_solution_secondary     ?
_refine_ls_shift/su_max     0.000
_refine_ls_shift/su_mean     0.000
_refine_diff_density_max     0.340
_refine_diff_density_min     -0.210
_refine_ls_extinction_method     none
_refine_ls_extinction_coef     .
loop_
    _atom_type_symbol
    _atom_type_description
    _atom_type_scat_dispersion_real
    _atom_type_scat_dispersion_imag
    _atom_type_scat_source
    'C' 'C' 0.0033 0.0016
                         'International Tables Vol C Tables 4.2.6.8 and 6.1.1.4'
    'H' 'H' 0.0000 0.0000
                         'International Tables Vol C Tables 4.2.6.8 and 6.1.1.4'
    'N' 'N' 0.0061 0.0033
                         'International Tables Vol C Tables 4.2.6.8 and 6.1.1.4'
    'O' 'O' 0.0106 0.0060
                         'International Tables Vol C Tables 4.2.6.8 and 6.1.1.4'
    'S' 'S' 0.1246 0.1234
                         'International Tables Vol C Tables 4.2.6.8 and 6.1.1.4'
_computing_data_collection
;
APEX2 (Bruker, 2009)
;
_computing_cell_refinement
;
SAINT (Bruker, 2009)
;
_computing_data_reduction
;
SAINT (Bruker, 2009)
;
_computing_structure_solution
;
SHELXS97 (Sheldrick, 2008)
;
_computing_structure_refinement
;
SHELXL97 (Sheldrick, 2008)
;
_computing_molecular_graphics
;
ORTEPIII (Burnett & Johnson, 1996) and
ORTEP-3 for Windows (Farrugia, 2012)
;
_computing_publication_material
;
PLATON (Spek, 2009) and publCIF (Westrip, 2010)
;
loop_
    _atom_site_type_symbol
    _atom_site_label
    _atom_site_fract_x
    _atom_site_fract_y
    _atom_site_fract_z
    _atom_site_U_iso_or_equiv
    _atom_site_adp_type
    _atom_site_calc_flag
    _atom_site_occupancy
    _atom_site_disorder_assembly
    _atom_site_disorder_group
    C C1 0.5130(4) 0.6507(3) 1.2642(3) 0.0784(7) Uani d 1 . .
    H H1A 0.3857 0.6024 1.2376 0.118 Uiso calc 1 . .
    H H1B 0.5440 0.6723 1.3533 0.118 Uiso calc 1 . .
    H H1C 0.5329 0.7509 1.2481 0.118 Uiso calc 1 . .
    C C2 0.6328(3) 0.5359(3) 1.1916(2) 0.0591(5) Uani d 1 . .
    C C3 0.8224(3) 0.5758(3) 1.2117(2) 0.0644(6) Uani d 1 . .
    H H3 0.8773 0.6754 1.2720 0.077 Uiso calc 1 . .
    C C4 0.9323(3) 0.4717(3) 1.1444(2) 0.0608(6) Uani d 1 . .
    H H4 1.0599 0.5021 1.1607 0.073 Uiso calc 1 . .
    C C5 0.8563(3) 0.3212(2) 1.05205(18) 0.0507(5) Uani d 1 . .
    C C6 0.6656(3) 0.2794(3) 1.0338(2) 0.0604(5) Uani d 1 . .
    H H6 0.6103 0.1791 0.9747 0.073 Uiso calc 1 . .
    C C7 0.5571(3) 0.3847(3) 1.1022(2) 0.0659(6) Uani d 1 . .
    H H7 0.4296 0.3536 1.0882 0.079 Uiso calc 1 . .
    C C8 0.9804(3) 0.2217(3) 0.98157(19) 0.0530(5) Uani d 1 . .
    H H8 1.1048 0.2647 1.0078 0.064 Uiso calc 1 . .
    C C9 0.9485(3) 0.0782(3) 0.88491(19) 0.0518(5) Uani d 1 . .
    C C10 1.1041(3) 0.0018(3) 0.8283(2) 0.0552(5) Uani d 1 . .
    C C11 0.8509(3) -0.1882(3) 0.7007(2) 0.0594(5) Uani d 1 . .
    C C12 1.1670(4) -0.2379(3) 0.6539(2) 0.0695(6) Uani d 1 . .
    H H12A 1.1258 -0.3537 0.6306 0.083 Uiso calc 1 A 1
    H H12B 1.2900 -0.2102 0.7018 0.083 Uiso calc 1 A 1
    C C13A 1.1640(13) -0.1898(15) 0.5393(11) 0.090(3) Uani d 0.441(10) B 1
    H H13A 1.0526 -0.2181 0.4852 0.108 Uiso calc 0.441(10) B 1
    C C14A 1.3042(16) -0.1105(14) 0.5064(12) 0.147(5) Uani d 0.441(10) B 1
    H H14A 1.4185 -0.0794 0.5573 0.177 Uiso calc 0.441(10) B 1
    H H14B 1.2876 -0.0863 0.4326 0.177 Uiso calc 0.441(10) B 1
    C C13B 1.2460(12) -0.1897(10) 0.5554(8) 0.077(2) Uani d 0.559(10) B 2
    H H13B 1.3415 -0.2408 0.5196 0.092 Uiso calc 0.559(10) B 2
    C C14B 1.1877(12) -0.0760(8) 0.5147(6) 0.101(3) Uani d 0.559(10) B 2
    H H14C 1.0923 -0.0231 0.5491 0.121 Uiso calc 0.559(10) B 2
    H H14D 1.2423 -0.0497 0.4519 0.121 Uiso calc 0.559(10) B 2
    N N1 1.0378(3) -0.1426(2) 0.72653(17) 0.0560(4) Uani d 1 . .
    O O1 1.2661(2) 0.0540(2) 0.86169(17) 0.0734(5) Uani d 1 . .
    S S1 0.73489(11) -0.35069(9) 0.59005(7) 0.0874(3) Uani d 1 . .
    S S2 0.73980(7) -0.04619(7) 0.80585(5) 0.0607(2) Uani d 1 . .
loop_
    _atom_site_aniso_label
    _atom_site_aniso_U_11
    _atom_site_aniso_U_22
    _atom_site_aniso_U_33
    _atom_site_aniso_U_12
    _atom_site_aniso_U_13
    _atom_site_aniso_U_23
    C1 0.0840(18) 0.0719(16) 0.0752(17) 0.0164(14) 0.0191(14) 0.0170(14)
    C2 0.0674(13) 0.0592(13) 0.0517(12) 0.0074(10) 0.0086(10) 0.0217(10)
    C3 0.0730(15) 0.0523(12) 0.0566(12) -0.0057(11) 0.0068(11) 0.0102(10)
    C4 0.0523(11) 0.0603(13) 0.0602(13) -0.0082(10) 0.0000(10) 0.0165(11)
    C5 0.0541(11) 0.0526(11) 0.0445(10) -0.0004(9) 0.0024(8) 0.0200(9)
    C6 0.0567(12) 0.0552(12) 0.0564(12) -0.0027(10) -0.0022(10) 0.0093(10)
    C7 0.0497(12) 0.0697(14) 0.0679(14) 0.0011(10) 0.0030(10) 0.0149(12)
    C8 0.0503(11) 0.0537(11) 0.0523(11) -0.0027(9) 0.0008(9) 0.0201(9)
    C9 0.0527(11) 0.0529(11) 0.0502(11) 0.0019(9) 0.0022(9) 0.0218(9)
    C10 0.0592(12) 0.0566(12) 0.0521(11) 0.0056(10) 0.0077(9) 0.0231(10)
    C11 0.0710(14) 0.0527(12) 0.0531(12) 0.0057(10) -0.0007(10) 0.0204(10)
    C12 0.0810(16) 0.0628(14) 0.0660(14) 0.0176(12) 0.0197(12) 0.0197(12)
    C13A 0.078(6) 0.123(8) 0.077(5) 0.049(7) 0.023(5) 0.030(5)
    C14A 0.171(11) 0.176(11) 0.163(10) 0.100(10) 0.091(9) 0.106(9)
    C13B 0.064(4) 0.102(4) 0.081(4) 0.033(4) 0.036(4) 0.040(3)
    C14B 0.128(7) 0.105(5) 0.092(4) 0.026(4) 0.043(4) 0.054(4)
    N1 0.0635(11) 0.0541(10) 0.0526(10) 0.0100(8) 0.0082(8) 0.0211(8)
    O1 0.0546(9) 0.0745(11) 0.0810(11) 0.0037(8) 0.0101(8) 0.0164(9)
    S1 0.0934(5) 0.0627(4) 0.0795(5) 0.0007(3) -0.0076(4) -0.0002(3)
    S2 0.0540(3) 0.0597(4) 0.0580(3) 0.0004(2) -0.0020(2) 0.0126(3)
_geom_special_details
;
All e.s.d.'s (except the e.s.d. in the dihedral angle between two l.s. planes)
are estimated using the full covariance matrix. The cell e.s.d.'s are taken
into account individually in the estimation of e.s.d.'s in distances, angles
and torsion angles; correlations between e.s.d.'s in cell parameters are only
used when they are defined by crystal symmetry. An approximate (isotropic)
treatment of cell e.s.d.'s is used for estimating e.s.d.'s involving l.s.
planes.
;
loop_
    _geom_bond_atom_site_label_1
    _geom_bond_atom_site_label_2
    _geom_bond_site_symmetry_2
    _geom_bond_distance
    _geom_bond_publ_flag
    C1 C2 . 1.502(3) ?
    C1 H1A . 0.9600 ?
    C1 H1B . 0.9600 ?
    C1 H1C . 0.9600 ?
    C2 C3 . 1.378(3) ?
    C2 C7 . 1.390(3) ?
    C3 C4 . 1.374(3) ?
    C3 H3 . 0.9300 ?
    C4 C5 . 1.399(3) ?
    C4 H4 . 0.9300 ?
    C5 C6 . 1.388(3) ?
    C5 C8 . 1.445(3) ?
    C6 C7 . 1.378(3) ?
    C6 H6 . 0.9300 ?
    C7 H7 . 0.9300 ?
    C8 C9 . 1.344(3) ?
    C8 H8 . 0.9300 ?
    C9 C10 . 1.482(3) ?
    C9 S2 . 1.750(2) ?
    C10 O1 . 1.204(3) ?
    C10 N1 . 1.397(3) ?
    C11 N1 . 1.364(3) ?
    C11 S1 . 1.633(2) ?
    C11 S2 . 1.751(2) ?
    C12 C13B . 1.465(8) ?
    C12 N1 . 1.466(3) ?
    C12 C13A . 1.493(12) ?
    C12 H12A . 0.9700 ?
    C12 H12B . 0.9700 ?
    C13A C14A . 1.3337(10) ?
    C13A H13A . 0.9300 ?
    C14A H14A . 0.9300 ?
    C14A H14B . 0.9300 ?
    C13B C14B . 1.3331(10) ?
    C13B H13B . 0.9300 ?
    C14B H14C . 0.9300 ?
    C14B H14D . 0.9300 ?
loop_
    _geom_angle_atom_site_label_1
    _geom_angle_atom_site_label_2
    _geom_angle_atom_site_label_3
    _geom_angle_site_symmetry_1
    _geom_angle_site_symmetry_3
    _geom_angle
    _geom_angle_publ_flag
    C2 C1 H1A . . 109.5 ?
    C2 C1 H1B . . 109.5 ?
    H1A C1 H1B . . 109.5 ?
    C2 C1 H1C . . 109.5 ?
    H1A C1 H1C . . 109.5 ?
    H1B C1 H1C . . 109.5 ?
    C3 C2 C7 . . 117.3(2) ?
    C3 C2 C1 . . 121.3(2) ?
    C7 C2 C1 . . 121.4(2) ?
    C4 C3 C2 . . 121.4(2) ?
    C4 C3 H3 . . 119.3 ?
    C2 C3 H3 . . 119.3 ?
    C3 C4 C5 . . 121.4(2) ?
    C3 C4 H4 . . 119.3 ?
    C5 C4 H4 . . 119.3 ?
    C6 C5 C4 . . 117.1(2) ?
    C6 C5 C8 . . 124.73(19) ?
    C4 C5 C8 . . 118.14(19) ?
    C7 C6 C5 . . 120.8(2) ?
    C7 C6 H6 . . 119.6 ?
    C5 C6 H6 . . 119.6 ?
    C6 C7 C2 . . 121.8(2) ?
    C6 C7 H7 . . 119.1 ?
    C2 C7 H7 . . 119.1 ?
    C9 C8 C5 . . 131.6(2) ?
    C9 C8 H8 . . 114.2 ?
    C5 C8 H8 . . 114.2 ?
    C8 C9 C10 . . 120.57(19) ?
    C8 C9 S2 . . 130.12(17) ?
    C10 C9 S2 . . 109.31(15) ?
    O1 C10 N1 . . 123.1(2) ?
    O1 C10 C9 . . 126.5(2) ?
    N1 C10 C9 . . 110.46(18) ?
    N1 C11 S1 . . 127.64(18) ?
    N1 C11 S2 . . 110.78(16) ?
    S1 C11 S2 . . 121.58(15) ?
    C13B C12 N1 . . 119.7(3) ?
    N1 C12 C13A . . 103.2(5) ?
    N1 C12 H12A . . 111.1 ?
    C13A C12 H12A . . 111.1 ?
    N1 C12 H12B . . 111.1 ?
    C13A C12 H12B . . 111.1 ?
    H12A C12 H12B . . 109.1 ?
    C14A C13A C12 . . 126.8(11) ?
    C14A C13A H13A . . 116.6 ?
    C12 C13A H13A . . 116.6 ?
    C13A C14A H14A . . 120.0 ?
    C13A C14A H14B . . 120.0 ?
    H14A C14A H14B . . 120.0 ?
    C14B C13B C12 . . 123.2(7) ?
    C14B C13B H13B . . 118.4 ?
    C12 C13B H13B . . 118.4 ?
    C13B C14B H14C . . 120.0 ?
    C13B C14B H14D . . 120.0 ?
    H14C C14B H14D . . 120.0 ?
    C11 N1 C10 . . 116.69(19) ?
    C11 N1 C12 . . 123.1(2) ?
    C10 N1 C12 . . 120.2(2) ?
    C9 S2 C11 . . 92.73(10) ?
_shelx_hkl_file
;
  -1   0   0  427.06   16.80
  -1   0   0  429.76   15.70
  -1   0   0  418.76   16.60
   1   0   0  561.84   16.90
   1   0   0  565.44   16.00
   1   0   0  540.15   17.20
  -2   0   0  641.94   20.70
  -2   0   0  655.53   21.30
  -2   0   0  678.53   22.80
  -2   0   0  678.13   22.50
   2   0   0  645.34   21.30
   2   0   0  664.23   22.50
   2   0   0  659.83   22.80
  -3   0   0    1.70    0.30
  -3   0   0    1.20    0.40
  -3   0   0    1.50    0.40
  -3   0   0    1.20    0.40
   3   0   0    2.10    0.40
   3   0   0    1.30    0.40
   3   0   0    1.80    0.40
  -4   0   0  184.78    6.00
  -4   0   0  186.78    6.80
  -4   0   0  183.08    6.10
  -4   0   0  184.88    7.10
  -4   0   0  195.38    6.70
  -4   0   0  176.58    6.00
   4   0   0  181.88    6.70
   4   0   0  170.58    6.70
  -5   0   0   17.00    1.20
  -5   0   0   18.90    0.70
  -5   0   0   19.80    1.10
  -5   0   0   19.20    0.70
   5   0   0   19.10    1.30
   5   0   0   18.30    1.30
  -6   0   0   27.70    1.00
  -6   0   0   25.90    1.70
  -6   0   0   30.30    1.60
  -6   0   0   28.00    1.00
   6   0   0   29.60    1.80
   6   0   0   30.70    1.80
  -7   0   0    9.60    1.00
  -7   0   0    9.40    1.10
   7   0   0   11.50    1.40
  -8   0   0    7.90    1.00
  -8   0   0    5.50    1.00
  -8   0   0    6.50    1.00
  -9   0   0    2.10    0.80
  -9   0   0    2.50    0.80
   9  -1   0    0.60    0.90
  -9   1   0    2.70    0.80
  -9   1   0    0.40    0.70
   8  -1   0    7.80    1.30
  -8   1   0    8.20    1.00
  -8   1   0    5.70    1.00
   7  -1   0    7.10    1.10
  -7   1   0    5.70    0.90
  -7   1   0    6.90    0.40
  -7   1   0    7.30    0.40
  -7   1   0    7.20    1.00
   6  -1   0   74.29    3.40
  -6   1   0   76.49    3.10
  -6   1   0   79.69    3.50
  -6   1   0   76.19    2.70
  -6   1   0   73.89    2.70
   5  -1   0    0.80    0.40
   5  -1   0    0.70    0.10
   5  -1   0    0.60    0.10
  -5   1   0    0.60    0.20
  -5   1   0    0.70    0.40
  -5   1   0    0.60    0.40
  -5   1   0    0.50    0.20
   4  -1   0   95.59    3.70
   4  -1   0   94.59    3.80
   4  -1   0   95.49    2.90
   4  -1   0   96.39    2.70
   4  -1   0  100.09    3.50
  -4   1   0   92.09    3.90
  -4   1   0   95.49    3.40
  -4   1   0   94.49    3.30
  -4   1   0   99.19    3.80
  -4   1   0   94.49    3.30
  -4   1   0   99.19    3.70
  -4   1   0   88.49    3.20
  -4   1   0   95.19    3.00
  -4   1   0   97.79    3.00
  -4   1   0  100.89    3.60
   3  -1   0  109.39    3.50
   3  -1   0  104.19    3.90
   3  -1   0  102.99    3.30
   3  -1   0  105.29    3.10
   3  -1   0  107.39    3.80
   3  -1   0  102.19    4.00
  -3   1   0  100.09    3.30
  -3   1   0  106.69    4.00
  -3   1   0  102.59    3.60
  -3   1   0  106.09    3.80
  -3   1   0  112.19    3.80
  -3   1   0  103.89    3.30
  -3   1   0  104.19    3.60
  -3   1   0  105.29    3.90
  -3   1   0  102.49    3.60
  -3   1   0  104.19    4.20
   2  -1   0  537.05   15.30
   2  -1   0  510.65   19.50
   2  -1   0  555.64   17.50
   2  -1   0  530.05   16.00
   2  -1   0  534.45   16.70
   2  -1   0  521.05   18.30
   2  -1   0  549.54   17.40
   2  -1   0  532.15   17.10
   2  -1   0  551.84   18.70
  -2   1   0  534.15   18.70
  -2   1   0  539.75   18.30
  -2   1   0  512.45   16.70
  -2   1   0  541.95   17.10
  -2   1   0  506.15   19.50
  -2   1   0  528.15   17.40
  -2   1   0  508.55   16.10
  -2   1   0  519.55   16.00
  -2   1   0  516.65   17.50
  -2   1   0  527.15   18.00
   1  -1   0  449.76   13.90
   1  -1   0  436.86   13.40
   1  -1   0  438.96   16.30
   1  -1   0  379.66   14.50
   1  -1   0  481.15   15.60
   1  -1   0  435.86   14.50
  -1   1   0  460.65   14.50
  -1   1   0  451.25   15.60
  -1   1   0  447.76   13.90
  -1   1   0  435.76   13.40
  -1   1   0  424.36   15.50
  -1   1   0  454.45   14.50
  -1   1   0  424.86   16.30
  -1   1   0  458.65   14.20
   0  -1   0  114.49    4.20
   0  -1   0  122.39    4.00
   0  -1   0  122.39    3.70
  -1  -1   0  373.46   12.30
  -1  -1   0  370.46   13.10
  -1  -1   0  369.16   10.30
  -1  -1   0  378.86   12.80
  -1  -1   0  390.26   12.90
  -1  -1   0  376.06   12.30
  -1  -1   0  359.76   11.30
  -1  -1   0  380.66   13.20
  -1  -1   0  356.86   12.10
   1   1   0  372.46   12.30
   1   1   0  386.46   12.30
   1   1   0  354.06   12.80
   1   1   0  376.36   12.10
   1   1   0  387.16   13.20
   1   1   0  374.56   11.40
   1   1   0  377.56   12.30
  -2  -1   0   62.09    2.30
  -2  -1   0   68.29    2.50
  -2  -1   0   64.59    2.40
  -2  -1   0   63.99    2.10
  -2  -1   0   63.99    2.40
  -2  -1   0   65.29    1.90
  -2  -1   0   63.89    2.30
  -2  -1   0   69.09    2.60
   2   1   0   64.49    2.50
   2   1   0   65.69    2.20
   2   1   0   68.39    2.30
   2   1   0   68.79    2.60
   2   1   0   65.09    2.40
   2   1   0   66.09    2.20
   2   1   0   64.19    2.40
   2   1   0   68.69    2.10
  -3  -1   0  492.95   16.50
  -3  -1   0  528.25   17.50
  -3  -1   0  494.55   13.80
  -3  -1   0  508.55   16.50
  -3  -1   0  505.15   17.30
  -3  -1   0  515.25   16.40
  -3  -1   0  488.95   15.10
   3   1   0  493.55   16.50
   3   1   0  489.95   17.30
   3   1   0  477.65   17.50
   3   1   0  513.85   17.60
   3   1   0  499.15   16.40
  -4  -1   0  145.09    4.90
  -4  -1   0  144.89    4.80
  -4  -1   0  146.39    4.90
   4   1   0  144.49    5.40
   4   1   0  141.39    5.50
  -5  -1   0   31.00    1.10
  -5  -1   0   29.80    1.40
  -5  -1   0   29.90    1.10
   5   1   0   30.00    1.70
   5   1   0   28.10    1.70
  -6  -1   0    0.80    0.40
  -6  -1   0    1.10    0.60
  -6  -1   0    1.20    0.20
  -6  -1   0    1.20    0.20
   6   1   0    1.50    0.70
  -7  -1   0   37.80    1.90
  -7  -1   0   35.20    2.20
  -7  -1   0   38.50    2.20
   7   1   0   37.70    2.30
  -8  -1   0    5.10    1.00
  -8  -1   0    5.00    0.80
  -8  -1   0    4.40    0.90
   9  -2   0    0.80    0.80
  -9   2   0    1.50    0.60
  -9   2   0    1.00    0.80
  -9   2   0    0.50    0.20
   8  -2   0   -0.10    0.60
  -8   2   0    0.50    0.60
  -8   2   0   -0.10    0.60
  -8   2   0    0.50    0.30
  -8   2   0    0.40    0.30
   7  -2   0   10.60    1.30
  -7   2   0   10.50    0.70
  -7   2   0   10.60    1.20
  -7   2   0   10.30    0.70
  -7   2   0   10.40    1.10
   6  -2   0  166.08    4.80
   6  -2   0  168.68    6.60
   6  -2   0  162.98    6.10
   6  -2   0  169.28    5.00
  -6   2   0  171.28    6.10
  -6   2   0  169.68    5.70
  -6   2   0  167.78    5.20
  -6   2   0  168.18    5.30
  -6   2   0  175.68    6.90
  -6   2   0  171.58    5.80
  -6   2   0  170.68    5.80
   5  -2   0   36.40    1.60
   5  -2   0   38.10    1.20
   5  -2   0   38.30    1.30
   5  -2   0   38.20    1.90
  -5   2   0   38.70    2.00
  -5   2   0   38.70    1.60
  -5   2   0   38.60    1.40
  -5   2   0   39.80    1.60
  -5   2   0   36.50    1.40
  -5   2   0   38.30    1.80
  -5   2   0   39.20    1.50
   4  -2   0    1.30    0.20
   4  -2   0    1.10    0.30
   4  -2   0    1.10    0.30
   4  -2   0    1.20    0.20
   4  -2   0    1.10    0.40
   4  -2   0    1.50    0.20
   4  -2   0    1.60    0.20
  -4   2   0    0.80    0.30
  -4   2   0    1.20    0.30
  -4   2   0    1.00    0.20
  -4   2   0    1.50    0.40
  -4   2   0    1.10    0.40
  -4   2   0    1.50    0.30
  -4   2   0    1.00    0.20
  -4   2   0    0.70    0.40
  -4   2   0    0.90    0.40
   3  -2   0   49.40    1.80
   3  -2   0   48.70    1.60
   3  -2   0   47.90    1.90
   3  -2   0   48.50    1.70
   3  -2   0   50.39    2.00
   3  -2   0   48.20    2.10
   3  -2   0   47.60    1.80
   3  -2   0   44.10    2.00
  -3   2   0   48.30    1.90
  -3   2   0   49.20    1.70
  -3   2   0   46.90    1.70
  -3   2   0   51.19    1.90
  -3   2   0   47.60    1.80
  -3   2   0   46.30    2.10
  -3   2   0   47.20    1.80
  -3   2   0   49.50    1.90
  -3   2   0   47.70    2.00
   2  -2   0  105.69    3.80
   2  -2   0  109.49    4.10
   2  -2   0  106.29    3.70
   2  -2   0  110.09    3.80
   2  -2   0  113.89    4.30
   2  -2   0  105.69    3.50
  -2   2   0  101.99    3.70
  -2   2   0  110.89    3.50
  -2   2   0  111.29    3.90
  -2   2   0  114.89    3.70
  -2   2   0  109.69    4.30
  -2   2   0  106.59    3.80
  -2   2   0  101.09    3.80
  -2   2   0  107.89    4.10
   1  -2   0   93.19    3.20
   1  -2   0   93.79    3.60
   1  -2   0   91.39    3.20
   1  -2   0   97.89    3.50
   1  -2   0   89.19    3.30
   1  -2   0   92.29    3.00
   1  -2   0   90.09    3.00
  -1   2   0   88.59    3.00
  -1   2   0   92.89    3.00
  -1   2   0   84.69    3.60
  -1   2   0   89.09    3.50
  -1   2   0   88.29    3.20
  -1   2   0   87.29    3.30
  -1   2   0   93.09    3.10
  -1   2   0   92.09    3.20
   0  -2   0   36.20    1.50
   0  -2   0   35.50    1.40
   0  -2   0   34.40    1.40
   0  -2   0   33.20    1.40
   0  -2   0   33.70    1.50
   0  -2   0   34.80    1.30
   0  -2   0   33.40    1.20
   0   2   0   34.00    1.50
   0   2   0   35.90    1.20
   0   2   0   35.90    1.40
   0   2   0   34.20    1.30
   0   2   0   32.30    1.30
   0   2   0   34.20    1.50
   0   2   0   34.50    1.40
  -1  -2   0   71.09    2.60
  -1  -2   0   74.89    2.90
  -1  -2   0   74.99    2.60
  -1  -2   0   71.89    2.40
  -1  -2   0   70.19    2.40
  -1  -2   0   72.29    2.10
  -1  -2   0   67.09    2.40
  -1  -2   0   69.79    2.80
  -1  -2   0   72.09    2.80
   1   2   0   76.89    2.60
   1   2   0   71.19    2.80
   1   2   0   74.59    2.80
   1   2   0   71.39    2.60
   1   2   0   75.29    2.40
   1   2   0   70.49    2.40
   1   2   0   67.29    2.70
   1   2   0   68.29    2.50
  -2  -2   0   16.80    0.60
  -2  -2   0   18.40    1.00
  -2  -2   0   16.90    0.80
  -2  -2   0   16.30    0.80
  -2  -2   0   16.40    0.80
  -2  -2   0   15.90    0.70
  -2  -2   0   15.90    0.80
  -2  -2   0   17.30    1.00
  -2  -2   0   17.90    0.90
   2   2   0   17.20    0.70
   2   2   0   14.40    0.90
   2   2   0   16.80    0.80
   2   2   0   16.80    0.70
   2   2   0   17.20    0.80
   2   2   0   17.20    0.80
   2   2   0   16.70    0.80
  -3  -2   0   13.70    0.70
  -3  -2   0   13.30    0.90
  -3  -2   0   12.20    0.50
  -3  -2   0   11.70    0.90
  -3  -2   0   12.40    0.70
  -3  -2   0   13.10    0.80
  -3  -2   0   12.90    0.70
  -3  -2   0   11.80    0.90
  -3  -2   0   11.80    0.60
   3   2   0   13.50    0.60
   3   2   0   12.70    0.90
   3   2   0   11.80    0.60
   3   2   0   13.50    0.60
   3   2   0   14.10    0.70
   3   2   0   11.40    0.60
  -4  -2   0   62.89    2.10
  -4  -2   0   65.09    2.40
  -4  -2   0   63.99    2.90
  -4  -2   0   64.59    2.00
  -4  -2   0   63.99    1.90
  -4  -2   0   65.99    2.40
   4   2   0   63.99    2.30
   4   2   0   59.39    2.80
   4   2   0   65.59    2.10
   4   2   0   66.69    2.50
  -5  -2   0    1.60    0.10
  -5  -2   0    1.20    0.60
  -5  -2   0    2.00    0.30
  -5  -2   0    1.70    0.20
  -5  -2   0    2.30    0.30
  -5  -2   0    1.50    0.40
  -5  -2   0    1.90    0.20
   5   2   0    1.90    0.60
   5   2   0    1.30    0.20
   5   2   0    1.60    0.20
   5   2   0    1.70    0.20
  -6  -2   0   12.10    0.90
  -6  -2   0   13.40    0.70
  -6  -2   0   14.40    0.70
  -6  -2   0   14.10    1.30
   6   2   0   12.00    1.30
  -7  -2   0    0.80    0.60
  -7  -2   0    1.20    0.50
  -7  -2   0    1.00    0.20
   7   2   0    0.70    0.60
  -8  -2   0    0.40    0.70
  -8  -2   0    3.10    0.80
   8   2   0    0.50    0.80
   9  -3   0    2.30    1.00
  -9   3   0    3.20    1.00
  -9   3   0    1.80    0.40
   8  -3   0    9.00    1.30
  -8   3   0   13.10    0.90
  -8   3   0   15.40    1.50
  -8   3   0   11.40    0.90
  -8   3   0   13.40    1.40
   7  -3   0    0.50    0.60
  -7   3   0    0.40    0.60
  -7   3   0   -0.20    0.30
  -7   3   0   -0.50    0.50
  -7   3   0   -0.50    0.30
   6  -3   0   45.20    1.60
   6  -3   0   46.10    1.60
   6  -3   0   48.40    2.00
   6  -3   0   44.00    2.40
  -6   3   0   46.10    1.70
  -6   3   0   43.90    1.80
  -6   3   0   43.80    2.40
  -6   3   0   45.80    2.00
  -6   3   0   47.40    2.30
  -6   3   0   48.40    2.00
  -6   3   0   43.40    1.70
   5  -3   0   52.49    1.70
   5  -3   0   48.90    1.80
   5  -3   0   49.30    2.20
   5  -3   0   49.70    2.40
   5  -3   0   48.30    1.80
   5  -3   0   53.39    1.90
  -5   3   0   45.30    2.40
  -5   3   0   52.89    1.90
  -5   3   0   49.20    2.00
  -5   3   0   47.80    2.10
  -5   3   0   49.20    1.90
  -5   3   0   50.09    2.20
  -5   3   0   51.39    2.10
  -5   3   0   50.59    2.20
  -5   3   0   50.99    2.20
  -5   3   0   52.89    2.30
   4  -3   0   73.59    3.10
   4  -3   0   68.89    2.50
   4  -3   0   69.59    2.40
   4  -3   0   73.89    2.70
   4  -3   0   67.29    2.90
   4  -3   0   74.49    2.90
  -4   3   0   73.19    2.80
  -4   3   0   71.99    2.70
  -4   3   0   74.09    2.90
  -4   3   0   66.69    2.80
  -4   3   0   75.39    2.80
  -4   3   0   69.59    2.50
  -4   3   0   72.19    2.50
  -4   3   0   70.29    2.90
  -4   3   0   67.89    2.70
  -4   3   0   69.99    3.10
   3  -3   0  510.85   16.30
   3  -3   0  521.25   17.00
   3  -3   0  519.05   19.00
   3  -3   0  511.65   17.00
   3  -3   0  493.45   15.60
   3  -3   0  518.65   18.30
   3  -3   0  505.75   14.90
   3  -3   0  490.25   17.70
  -3   3   0  535.85   16.60
  -3   3   0  531.55   17.50
  -3   3   0  525.15   17.90
  -3   3   0  505.15   19.00
  -3   3   0  496.65   16.30
  -3   3   0  503.15   15.70
  -3   3   0  483.35   17.00
  -3   3   0  502.35   17.00
  -3   3   0  524.95   15.70
  -3   3   0  484.35   18.30
   2  -3   0  459.45   16.00
   2  -3   0  470.95   16.50
   2  -3   0  473.45   17.10
   2  -3   0  464.25   15.30
   2  -3   0  426.26   14.10
   2  -3   0  456.15   14.60
  -2   3   0  458.05   16.00
  -2   3   0  454.65   17.10
  -2   3   0  465.45   14.80
  -2   3   0  454.65   16.40
  -2   3   0  445.96   14.60
  -2   3   0  465.45   14.10
  -2   3   0  467.45   15.30
  -2   3   0  439.26   15.30
   1  -3   0   97.99    3.60
   1  -3   0  104.99    3.90
   1  -3   0  101.09    3.70
   1  -3   0  104.99    4.10
   1  -3   0  101.69    3.40
   1  -3   0   99.39    3.40
   1  -3   0   99.29    3.60
  -1   3   0  102.39    3.70
  -1   3   0   98.99    3.30
  -1   3   0   99.79    3.60
  -1   3   0  102.09    3.40
  -1   3   0   97.69    3.60
  -1   3   0  100.09    4.10
  -1   3   0  101.09    3.40
  -1   3   0   98.19    3.90
   0  -3   0  339.57   12.20
   0  -3   0  348.37   13.00
   0  -3   0  356.86   12.50
   0  -3   0  336.87   10.70
   0  -3   0  338.97   11.60
   0  -3   0  350.16   11.00
   0  -3   0  345.87   11.60
   0   3   0  367.46   10.70
   0   3   0  332.77   13.00
   0   3   0  347.27   11.00
   0   3   0  338.37   11.60
   0   3   0  355.26   11.60
   0   3   0  341.27   12.20
   0   3   0  336.67   12.50
  -1  -3   0 1323.17   43.50
  -1  -3   0 1320.77   41.30
  -1  -3   0 1291.47   42.80
  -1  -3   0 1404.56   46.70
  -1  -3   0 1354.86   36.30
  -1  -3   0 1288.07   40.00
  -1  -3   0 1281.17   46.00
  -1  -3   0 1318.47   43.50
  -1  -3   0 1337.57   48.60
   1   3   0 1244.98   44.80
   1   3   0 1320.37   46.70
   1   3   0 1299.37   46.00
   1   3   0 1344.47   43.40
   1   3   0 1355.56   43.50
   1   3   0 1353.06   40.10
   1   3   0 1297.07   41.60
  -2  -3   0  155.48    6.00
  -2  -3   0  163.48    4.70
  -2  -3   0  157.68    6.00
  -2  -3   0  157.08    5.60
  -2  -3   0  159.28    5.60
  -2  -3   0  162.08    5.20
  -2  -3   0  157.58    5.20
  -2  -3   0  165.28    5.50
   2   3   0  155.18    5.90
   2   3   0  163.68    6.00
   2   3   0  166.58    5.20
   2   3   0  160.98    5.60
   2   3   0  162.48    5.60
   2   3   0  167.08    5.60
  -3  -3   0  170.28    6.00
  -3  -3   0  171.48    5.90
  -3  -3   0  177.68    6.00
  -3  -3   0  162.68    6.50
  -3  -3   0  173.88    6.40
  -3  -3   0  171.68    5.60
  -3  -3   0  163.58    5.50
  -3  -3   0  174.78    5.00
   3   3   0  177.08    5.50
   3   3   0  180.78    5.90
   3   3   0  168.08    6.40
   3   3   0  174.98    6.00
   3   3   0  174.28    6.40
  -4  -3   0   48.70    1.60
  -4  -3   0   46.70    2.00
  -4  -3   0   48.90    2.40
  -4  -3   0   48.40    1.80
  -4  -3   0   47.40    2.00
  -4  -3   0   48.10    1.70
   4   3   0   51.19    1.90
   4   3   0   48.60    1.80
   4   3   0   49.50    2.40
   4   3   0   46.30    2.00
  -5  -3   0   53.69    2.10
  -5  -3   0   52.49    2.00
  -5  -3   0   48.70    1.60
  -5  -3   0   50.19    1.70
  -5  -3   0   50.39    2.60
  -5  -3   0   48.30    1.80
   5   3   0   48.80    1.90
   5   3   0   49.70    1.80
   5   3   0   51.39    2.10
   5   3   0   49.10    2.50
  -6  -3   0    8.10    0.70
  -6  -3   0    7.20    0.60
  -6  -3   0    8.00    1.10
  -6  -3   0    7.20    0.70
   6   3   0    9.10    1.20
  -7  -3   0   25.10    1.90
  -7  -3   0   22.10    1.10
  -7  -3   0   24.60    1.20
   7   3   0   23.50    1.90
  -8  -3   0    0.90    0.30
  -8  -3   0    0.70    0.80
   8   3   0    1.80    1.00
   8  -4   0    5.30    1.00
  -8   4   0    5.40    1.10
  -8   4   0    4.50    1.00
  -8   4   0    4.50    0.70
   7  -4   0   19.30    1.00
   7  -4   0   18.20    1.50
  -7   4   0   18.80    1.10
  -7   4   0   20.70    1.70
  -7   4   0   20.20    1.30
  -7   4   0   17.70    1.50
  -7   4   0   20.10    1.30
   6  -4   0    4.40    0.60
   6  -4   0    4.20    0.50
   6  -4   0    5.20    0.90
   6  -4   0    3.80    0.50
   6  -4   0    4.70    0.50
  -6   4   0    4.20    0.70
  -6   4   0    5.00    0.60
  -6   4   0    2.80    0.80
  -6   4   0    4.90    0.60
  -6   4   0    2.70    0.60
  -6   4   0    4.70    0.90
  -6   4   0    3.50    0.50
  -6   4   0    3.90    0.70
  -6   4   0    4.30    0.70
   5  -4   0  149.88    4.50
   5  -4   0  140.09    4.90
   5  -4   0  146.99    4.70
   5  -4   0  148.79    5.30
   5  -4   0  138.49    5.70
   5  -4   0  152.48    5.80
  -5   4   0  153.68    5.00
  -5   4   0  151.88    5.40
  -5   4   0  147.49    5.00
  -5   4   0  153.98    5.70
  -5   4   0  151.78    6.20
  -5   4   0  151.08    5.50
  -5   4   0  153.98    5.40
  -5   4   0  143.79    5.40
  -5   4   0  156.58    5.40
  -5   4   0  136.99    5.70
   4  -4   0    2.30    0.60
   4  -4   0    4.40    0.50
   4  -4   0    2.40    0.40
   4  -4   0    2.40    0.50
   4  -4   0    2.90    0.50
   4  -4   0    3.10    0.50
   4  -4   0    1.90    0.50
  -4   4   0    2.40    0.60
  -4   4   0    2.60    0.50
  -4   4   0    2.10    0.50
  -4   4   0    2.70    0.50
  -4   4   0    1.80    0.50
  -4   4   0    1.70    0.50
  -4   4   0    2.60    0.40
  -4   4   0    2.00    0.50
  -4   4   0    2.70    0.40
  -4   4   0    2.30    0.40
  -4   4   0    2.80    0.50
   3  -4   0  144.69    5.20
   3  -4   0  135.29    5.70
   3  -4   0  149.69    5.60
   3  -4   0  138.09    4.50
   3  -4   0  140.79    4.80
  -3   4   0  140.69    5.00
  -3   4   0  141.89    5.20
  -3   4   0  143.39    4.80
  -3   4   0  150.18    5.60
  -3   4   0  149.39    4.80
  -3   4   0  134.19    5.80
  -3   4   0  140.19    5.30
  -3   4   0  146.49    4.90
  -3   4   0  148.49    5.20
   2  -4   0   66.39    2.70
   2  -4   0   61.99    2.40
   2  -4   0   57.59    2.40
   2  -4   0   57.39    2.20
   2  -4   0   60.99    2.30
   2  -4   0   62.19    2.50
   2  -4   0   59.99    2.70
  -2   4   0   59.39    2.40
  -2   4   0   59.19    2.50
  -2   4   0   62.89    2.30
  -2   4   0   59.59    2.60
  -2   4   0   57.99    2.70
  -2   4   0   58.99    2.10
  -2   4   0   60.09    2.30
  -2   4   0   58.39    2.40
   1  -4   0  313.87   11.50
   1  -4   0  293.07   10.70
   1  -4   0  319.37   11.10
   1  -4   0  310.27   10.30
   1  -4   0  300.47    9.70
   1  -4   0  304.17   10.30
   1  -4   0  287.97    9.40
  -1   4   0  297.77   10.20
  -1   4   0  297.57    9.60
  -1   4   0  293.97   11.00
  -1   4   0  293.27   10.70
  -1   4   0  288.17   11.40
  -1   4   0  299.57   10.30
  -1   4   0  294.47    9.70
  -1   4   0  296.87    9.40
   0  -4   0    0.70    0.30
   0  -4   0    0.60    0.30
   0  -4   0    0.30    0.30
   0  -4   0    0.70    0.40
   0  -4   0    0.30    0.30
   0  -4   0    0.40    0.30
   0  -4   0    0.60    0.30
   0   4   0    0.60    0.30
   0   4   0    1.80    0.40
   0   4   0    0.20    0.30
   0   4   0    0.70    0.30
   0   4   0    0.50    0.30
   0   4   0    0.70    0.30
   0   4   0    0.60    0.30
  -1  -4   0   21.80    0.90
  -1  -4   0   22.50    1.30
  -1  -4   0   21.50    1.20
  -1  -4   0   21.80    1.20
  -1  -4   0   19.80    1.10
  -1  -4   0   21.10    1.20
  -1  -4   0   23.40    1.00
  -1  -4   0   21.10    1.20
   1   4   0   20.30    1.10
   1   4   0   19.50    1.10
   1   4   0   20.40    1.20
   1   4   0   21.10    1.10
   1   4   0   20.50    1.20
   1   4   0   21.70    1.00
   1   4   0   22.00    1.10
   1   4   0   24.50    1.10
  -2  -4   0   11.00    0.60
  -2  -4   0   10.40    0.80
  -2  -4   0   10.70    0.80
  -2  -4   0   10.30    1.00
  -2  -4   0   10.80    0.70
  -2  -4   0   11.00    0.70
  -2  -4   0   10.00    0.80
  -2  -4   0   11.30    0.60
  -2  -4   0    9.40    0.80
   2   4   0   10.00    0.80
   2   4   0   11.30    0.70
   2   4   0   11.20    0.70
   2   4   0   11.50    0.90
   2   4   0   11.30    0.80
  -3  -4   0  192.68    6.30
  -3  -4   0  192.98    6.90
  -3  -4   0  198.98    7.50
  -3  -4   0  202.68    6.70
  -3  -4   0  200.38    5.70
  -3  -4   0  185.78    6.90
  -3  -4   0  193.98    7.40
  -3  -4   0  196.98    6.40
   3   4   0  183.08    7.30
   3   4   0  199.18    6.80
   3   4   0  193.58    7.30
   3   4   0  200.58    6.30
   3   4   0  211.28    6.90
  -4  -4   0   72.09    2.40
  -4  -4   0   77.39    2.60
  -4  -4   0   76.69    3.10
  -4  -4   0   68.49    3.30
  -4  -4   0   74.19    2.90
  -4  -4   0   73.49    2.60
  -4  -4   0   72.89    2.90
  -4  -4   0   70.09    2.50
   4   4   0   78.29    2.60
   4   4   0   71.09    2.80
   4   4   0   72.59    2.70
   4   4   0   70.69    2.60
   4   4   0   68.29    3.20
   4   4   0   73.79    3.00
  -5  -4   0  131.49    4.10
  -5  -4   0  140.29    5.60
  -5  -4   0  127.89    4.70
  -5  -4   0  126.09    4.30
  -5  -4   0  126.99    4.70
   5   4   0  126.59    4.30
   5   4   0  132.59    4.60
   5   4   0  127.49    5.00
   5   4   0  128.09    5.30
  -6  -4   0    4.60    1.00
  -6  -4   0    5.60    0.70
  -6  -4   0    5.00    0.70
   6   4   0    4.20    1.00
  -7  -4   0    5.50    0.70
  -7  -4   0    5.60    1.20
   7   4   0    5.70    1.20
   8  -5   0    2.70    0.90
  -8   5   0    1.80    0.80
  -8   5   0    2.50    0.90
  -8   5   0    2.10    0.70
   7  -5   0   -0.10    0.40
   7  -5   0    1.30    0.70
  -7   5   0    0.40    0.40
  -7   5   0    0.10    0.60
  -7   5   0   -1.10    0.60
  -7   5   0   -0.20    0.50
   6  -5   0    1.00    0.60
   6  -5   0    0.80    0.40
   6  -5   0    0.60    0.40
  -6   5   0    0.90    0.50
  -6   5   0    0.00    0.60
  -6   5   0    1.10    0.50
  -6   5   0    1.20    0.70
  -6   5   0    1.40    0.60
   5  -5   0   10.90    0.90
   5  -5   0   11.30    0.90
   5  -5   0   11.10    1.00
   5  -5   0   10.50    0.90
  -5   5   0    9.80    1.10
  -5   5   0   11.40    1.10
  -5   5   0    9.30    0.90
  -5   5   0   11.50    0.90
  -5   5   0   10.90    0.80
  -5   5   0   11.70    1.00
  -5   5   0   11.50    1.10
  -5   5   0   10.00    1.20
   4  -5   0    0.00    0.40
   4  -5   0    0.00    0.40
   4  -5   0    0.30    0.40
   4  -5   0    0.20    0.40
  -4   5   0    0.30    0.40
  -4   5   0    0.10    0.50
  -4   5   0   -0.10    0.40
  -4   5   0    0.40    0.30
  -4   5   0    0.20    0.40
  -4   5   0   -0.10    0.40
  -4   5   0    0.00    0.30
  -4   5   0   -0.10    0.40
  -4   5   0    0.10    0.50
   3  -5   0   67.49    2.70
   3  -5   0   66.59    2.70
   3  -5   0   61.89    2.40
   3  -5   0   65.69    2.50
  -3   5   0   62.69    2.60
  -3   5   0   61.09    2.70
  -3   5   0   60.69    2.90
  -3   5   0   62.79    3.00
  -3   5   0   69.89    2.40
  -3   5   0   66.99    2.60
  -3   5   0   62.09    2.70
  -3   5   0   64.69    2.60
   2  -5   0    7.70    0.70
   2  -5   0    7.90    0.80
   2  -5   0    8.80    0.80
   2  -5   0    8.40    0.70
   2  -5   0    8.10    0.80
  -2   5   0    9.60    0.80
  -2   5   0    7.80    0.80
  -2   5   0    7.90    0.90
  -2   5   0    7.90    0.80
  -2   5   0    9.40    0.50
  -2   5   0    8.50    0.70
  -2   5   0    8.50    1.00
   1  -5   0   18.70    1.00
   1  -5   0   16.90    1.10
   1  -5   0   15.20    1.00
   1  -5   0   16.30    1.10
   1  -5   0   16.40    1.10
  -1   5   0   15.80    1.00
  -1   5   0   16.70    1.20
  -1   5   0   17.70    1.00
  -1   5   0   14.50    1.20
  -1   5   0   17.60    1.10
  -1   5   0   16.80    1.10
   0  -5   0    6.50    0.70
   0  -5   0    8.50    0.80
   0  -5   0    7.40    0.70
   0  -5   0    8.30    0.60
   0  -5   0    7.20    0.80
   0   5   0    7.70    0.70
   0   5   0    6.40    0.80
   0   5   0    7.10    0.60
   0   5   0    8.60    0.80
   0   5   0    7.70    0.90
   0   5   0    6.20    0.80
  -1  -5   0    9.50    0.90
  -1  -5   0    7.30    0.80
  -1  -5   0    7.80    0.80
  -1  -5   0    7.50    0.60
  -1  -5   0    6.10    0.80
   1   5   0    7.50    0.60
   1   5   0    8.40    0.70
   1   5   0    7.40    0.80
   1   5   0    7.90    0.90
   1   5   0    8.10    0.80
  -2  -5   0    0.70    0.50
  -2  -5   0   -0.40    0.40
  -2  -5   0    0.10    0.40
  -2  -5   0    0.70    0.40
  -2  -5   0    0.50    0.30
  -2  -5   0    0.50    0.30
   2   5   0    0.90    0.40
   2   5   0    0.70    0.50
   2   5   0    0.20    0.40
  -3  -5   0    2.10    0.60
  -3  -5   0    2.70    0.40
  -3  -5   0    2.10    0.70
  -3  -5   0    1.80    0.50
  -3  -5   0    2.60    0.60
  -3  -5   0    2.40    0.50
   3   5   0    2.90    0.70
   3   5   0    2.40    0.50
   3   5   0    2.40    0.60
  -4  -5   0    6.50    0.70
  -4  -5   0    4.40    0.70
  -4  -5   0    5.80    0.80
  -4  -5   0    5.90    0.70
  -4  -5   0    7.20    1.00
   4   5   0    6.10    0.80
   4   5   0    6.10    1.00
   4   5   0    6.30    0.70
   4   5   0    5.20    0.70
  -5  -5   0   -0.40    0.30
  -5  -5   0   -0.50    0.60
  -5  -5   0   -0.10    0.30
  -5  -5   0   -0.50    0.40
   5   5   0   -0.40    0.60
   5   5   0   -0.20    0.30
   5   5   0    0.10    0.40
  -6  -5   0    0.60    0.50
  -6  -5   0    0.20    0.70
   6   5   0    0.40    0.70
  -7  -5   0   13.50    1.10
  -7  -5   0   11.00    1.60
   7   5   0   12.70    1.70
   8  -6   0    4.50    1.00
  -8   6   0    5.40    1.20
  -8   6   0    4.30    1.20
  -8   6   0    6.40    1.00
   7  -6   0    1.50    0.50
   7  -6   0    2.80    0.80
   7  -6   0    3.10    0.60
  -7   6   0    1.10    0.80
  -7   6   0    2.30    0.60
  -7   6   0    2.70    0.90
  -7   6   0    2.80    0.80
  -7   6   0    1.30    0.70
   6  -6   0    9.70    1.20
   6  -6   0   10.50    1.00
   6  -6   0   10.80    1.00
  -6   6   0   12.10    1.00
  -6   6   0   10.60    1.30
  -6   6   0    8.80    1.20
  -6   6   0   10.10    1.40
  -6   6   0   12.20    1.20
   5  -6   0    2.10    0.60
   5  -6   0    2.60    0.70
   5  -6   0    3.00    0.60
  -5   6   0    2.40    0.70
  -5   6   0    3.00    0.80
  -5   6   0    2.40    0.60
  -5   6   0    2.50    0.70
  -5   6   0    2.80    0.80
   4  -6   0   21.90    1.30
   4  -6   0   19.80    1.30
  -4   6   0   22.70    1.10
  -4   6   0   21.40    1.40
  -4   6   0   22.00    1.50
  -4   6   0   20.60    1.60
  -4   6   0   21.80    1.70
  -4   6   0   20.70    1.50
  -4   6   0   23.80    1.40
  -4   6   0   21.20    1.30
   3  -6   0   64.89    2.70
   3  -6   0   62.39    2.80
   3  -6   0   67.09    2.90
   3  -6   0   64.19    2.50
  -3   6   0   60.69    2.90
  -3   6   0   62.89    2.90
  -3   6   0   66.19    2.80
  -3   6   0   68.99    2.40
  -3   6   0   68.19    3.30
  -3   6   0   66.49    2.70
  -3   6   0   60.29    3.10
  -3   6   0   65.89    2.80
   2  -6   0    0.20    0.50
   2  -6   0    0.20    0.50
   2  -6   0   -0.40    0.40
   2  -6   0   -0.10    0.50
  -2   6   0    0.60    0.50
  -2   6   0    0.10    0.60
  -2   6   0   -0.50    0.40
  -2   6   0    0.10    0.40
  -2   6   0   -0.10    0.40
  -2   6   0   -0.20    0.50
   1  -6   0  116.49    4.10
   1  -6   0  114.39    4.50
   1  -6   0  113.29    4.50
   1  -6   0  110.49    4.10
   1  -6   0  114.59    4.50
  -1   6   0  114.59    4.10
  -1   6   0  117.99    4.50
  -1   6   0  113.39    4.50
  -1   6   0  106.89    4.80
  -1   6   0  109.89    4.90
  -1   6   0  122.39    4.50
   0  -6   0   14.70    1.00
   0  -6   0   15.10    1.20
   0  -6   0   16.00    1.20
   0  -6   0   14.20    1.20
   0  -6   0   15.00    0.90
   0   6   0   14.90    1.00
   0   6   0   14.00    1.00
   0   6   0   17.30    1.20
   0   6   0   16.10    1.30
   0   6   0   12.90    1.20
   0   6   0   17.20    1.30
  -1  -6   0   84.29    3.30
  -1  -6   0   87.59    3.60
  -1  -6   0   85.09    3.70
  -1  -6   0   89.99    3.10
  -1  -6   0   83.49    3.50
   1   6   0   83.29    3.10
   1   6   0   89.19    3.50
   1   6   0   87.39    3.50
   1   6   0   80.89    3.80
  -2  -6   0    1.50    0.50
  -2  -6   0    1.30    0.40
  -2  -6   0    2.20    0.70
  -2  -6   0    1.00    0.60
  -2  -6   0    1.00    0.50
   2   6   0    1.60    0.60
   2   6   0    1.70    0.60
   2   6   0    2.00    0.60
  -3  -6   0   36.20    1.90
  -3  -6   0   33.30    1.60
  -3  -6   0   33.50    1.80
  -3  -6   0   32.30    2.10
  -3  -6   0   31.60    1.60
   3   6   0   32.10    1.70
   3   6   0   32.50    1.90
   3   6   0   35.60    1.70
   3   6   0   32.50    1.90
  -4  -6   0   17.30    1.40
  -4  -6   0   17.20    1.20
  -4  -6   0   17.70    1.10
  -4  -6   0   19.20    1.60
   4   6   0   16.70    1.50
   4   6   0   15.40    1.30
   4   6   0   19.10    1.20
  -5  -6   0   32.00    1.80
  -5  -6   0   29.40    2.20
  -5  -6   0   31.50    1.60
  -5  -6   0   28.80    1.50
   5   6   0   29.20    2.10
   5   6   0   33.00    1.60
   5   6   0   31.50    1.80
  -6  -6   0    0.50    0.90
  -6  -6   0    1.10    0.60
   6   6   0    2.00    0.90
   7  -7   0    4.20    1.00
   7  -7   0    3.50    0.70
   7  -7   0    1.80    0.60
  -7   7   0    4.00    1.10
  -7   7   0    2.70    0.90
  -7   7   0    2.20    1.00
  -7   7   0    3.40    0.80
  -7   7   0    3.40    0.90
   6  -7   0    0.30    0.50
   6  -7   0   -0.50    0.50
   6  -7   0    1.00    0.50
  -6   7   0    0.30    0.60
  -6   7   0    0.70    0.60
  -6   7   0   -0.20    0.60
  -6   7   0   -0.50    0.60
  -6   7   0    1.00    0.80
   5  -7   0    8.60    1.10
   5  -7   0    8.00    1.10
   5  -7   0    8.40    1.00
  -5   7   0   10.00    1.10
  -5   7   0   10.80    1.30
  -5   7   0    7.20    1.10
  -5   7   0    9.90    1.40
  -5   7   0   10.00    1.20
   4  -7   0   22.60    1.50
   4  -7   0   24.10    1.40
   4  -7   0   24.00    1.50
  -4   7   0   25.20    1.70
  -4   7   0   24.40    1.80
  -4   7   0   23.00    1.70
  -4   7   0   23.20    1.50
  -4   7   0   20.70    1.70
   3  -7   0   11.60    1.10
   3  -7   0   12.80    1.30
   3  -7   0   11.90    1.10
   3  -7   0   10.80    1.10
  -3   7   0   12.20    1.40
  -3   7   0   11.90    1.40
  -3   7   0   13.00    1.30
  -3   7   0   11.00    1.10
  -3   7   0   10.50    1.10
  -3   7   0   12.20    0.70
   2  -7   0    1.00    0.70
   2  -7   0    1.60    0.70
   2  -7   0    1.60    0.70
   2  -7   0    2.10    0.60
  -2   7   0    1.60    0.60
  -2   7   0    1.70    0.80
  -2   7   0    1.10    0.60
  -2   7   0    2.20    0.70
  -2   7   0    1.30    0.80
  -2   7   0    2.50    0.70
   1  -7   0   57.29    2.60
   1  -7   0   60.19    2.80
   1  -7   0   62.09    2.80
   1  -7   0   59.19    2.50
   1  -7   0   60.09    2.80
  -1   7   0   57.39    3.00
  -1   7   0   56.89    3.10
  -1   7   0   59.19    2.50
  -1   7   0   61.09    2.60
  -1   7   0   65.09    2.90
   0  -7   0   49.99    2.50
   0  -7   0   49.60    2.30
   0  -7   0   45.60    2.40
   0  -7   0   52.79    2.50
   0   7   0   48.70    2.20
   0   7   0   48.50    2.40
   0   7   0   48.00    2.10
   0   7   0   49.00    2.60
  -1  -7   0   34.90    1.80
  -1  -7   0   35.30    1.60
  -1  -7   0   33.30    2.00
  -1  -7   0   37.40    1.90
  -1  -7   0   37.40    2.00
   1   7   0   33.40    1.80
   1   7   0   35.30    1.90
   1   7   0   32.60    2.10
   1   7   0   32.70    1.60
  -2  -7   0   37.90    2.20
  -2  -7   0   34.30    2.00
  -2  -7   0   33.70    1.80
  -2  -7   0   34.70    1.80
   2   7   0   34.80    1.80
   2   7   0   35.30    2.10
   2   7   0   34.50    2.00
  -3  -7   0    6.30    0.90
  -3  -7   0    6.00    1.10
  -3  -7   0    5.90    0.90
  -3  -7   0    5.40    0.80
   3   7   0    5.10    1.00
   3   7   0    6.20    0.90
   3   7   0    6.30    1.00
  -4  -7   0   29.90    1.90
  -4  -7   0   28.80    2.20
  -4  -7   0   27.90    1.60
  -4  -7   0   26.60    1.50
   4   7   0   26.10    1.80
   4   7   0   25.50    1.90
   4   7   0   25.10    1.50
  -5  -7   0    2.60    1.10
  -5  -7   0    2.10    0.80
   5   7   0    1.20    0.80
   6  -8   0   -0.30    0.60
   6  -8   0    0.30    0.60
   6  -8   0   -0.60    0.60
  -6   8   0    0.30    0.60
  -6   8   0   -0.20    0.60
  -6   8   0    0.00    0.70
  -6   8   0   -0.50    0.60
  -6   8   0   -0.30    0.80
   5  -8   0    0.20    0.60
   5  -8   0    0.20    0.60
   5  -8   0   -0.40    0.50
  -5   8   0    0.90    0.80
  -5   8   0   -0.70    0.50
  -5   8   0    0.20    0.80
  -5   8   0   -0.40    0.60
  -5   8   0    0.20    0.60
   4  -8   0    0.00    0.50
   4  -8   0    0.90    0.70
   4  -8   0   -0.10    0.60
  -4   8   0    0.00    0.60
  -4   8   0    1.50    0.80
  -4   8   0    1.10    0.70
  -4   8   0    0.40    0.80
  -4   8   0    1.00    0.90
   3  -8   0   -0.50    0.50
   3  -8   0    0.20    0.50
   3  -8   0    0.30    0.60
  -3   8   0   -0.20    0.70
  -3   8   0    0.40    0.70
  -3   8   0   -0.30    0.60
  -3   8   0    0.70    0.80
  -3   8   0   -0.10    0.60
   2  -8   0   51.19    2.70
   2  -8   0   53.39    2.50
   2  -8   0   48.00    2.50
   2  -8   0   49.50    2.40
  -2   8   0   50.89    2.40
  -2   8   0   48.20    2.70
  -2   8   0   46.20    2.80
  -2   8   0   53.49    3.00
  -2   8   0   50.59    2.50
   1  -8   0   -0.30    0.50
   1  -8   0    0.70    0.60
   1  -8   0   -0.20    0.60
   1  -8   0    0.10    0.60
  -1   8   0    0.80    0.70
  -1   8   0    0.60    0.70
  -1   8   0   -0.10    0.60
  -1   8   0   -0.30    0.50
  -1   8   0    1.30    0.60
  -1   8   0    0.00    0.40
   0  -8   0    2.40    0.80
   0  -8   0    3.90    0.90
   0  -8   0    3.20    0.80
   0  -8   0    4.60    0.90
   0   8   0    5.60    1.00
   0   8   0    3.20    0.60
   0   8   0    4.30    0.80
   0   8   0    3.90    1.00
   0   8   0    4.00    0.70
  -1  -8   0    1.90    0.70
  -1  -8   0    0.70    0.70
  -1  -8   0    1.00    0.70
  -1  -8   0    0.70    0.60
   1   8   0    0.80    0.70
   1   8   0    0.60    0.60
   1   8   0    1.50    0.60
   1   8   0    0.90    0.50
  -2  -8   0   -1.10    0.60
  -2  -8   0   -0.20    0.50
  -2  -8   0   -0.50    0.60
  -2  -8   0   -1.10    0.50
   2   8   0   -0.10    0.50
   2   8   0   -0.20    0.60
   2   8   0   -0.30    0.60
  -3  -8   0    0.40    0.50
  -3  -8   0   -0.20    0.70
  -3  -8   0   -0.80    0.60
  -3  -8   0   -0.40    0.70
   3   8   0    0.10    0.50
   3   8   0    0.10    0.70
   3   8   0    0.40    0.70
  -4  -8   0   -0.40    0.80
  -4  -8   0   -1.00    0.50
  -4  -8   0    1.30    0.70
  -4  -8   0    0.50    0.50
   4   8   0   -0.40    0.50
   4   8   0    0.00    0.70
   4   8   0    0.10    0.60
   5  -9   0    2.50    0.80
   5  -9   0    3.20    0.90
   5  -9   0    2.80    0.90
  -5   9   0    3.00    1.00
  -5   9   0    3.30    0.90
  -5   9   0    4.00    1.10
  -5   9   0    1.50    0.80
  -5   9   0    2.70    1.00
   4  -9   0   -0.20    0.60
   4  -9   0   -0.50    0.60
  -4   9   0   -0.60    0.70
  -4   9   0    0.10    0.70
  -4   9   0   -0.20    0.80
  -4   9   0    0.40    0.90
  -4   9   0    1.30    0.80
   3  -9   0    9.90    1.20
   3  -9   0   10.80    1.30
   3  -9   0   11.00    1.30
  -3   9   0    9.90    1.50
  -3   9   0   10.40    1.50
  -3   9   0   12.50    1.50
  -3   9   0    9.70    1.30
  -3   9   0   13.10    1.40
   2  -9   0   -0.50    0.60
   2  -9   0    0.80    0.70
   2  -9   0    0.90    0.70
  -2   9   0    0.00    0.60
  -2   9   0    0.50    0.90
  -2   9   0   -0.60    0.70
  -2   9   0   -0.80    0.60
  -2   9   0    0.20    0.60
   1  -9   0   15.30    1.50
   1  -9   0   10.30    1.30
   1  -9   0   14.70    1.60
   1  -9   0   15.60    1.50
  -1   9   0   14.40    1.30
  -1   9   0   14.20    1.50
  -1   9   0   13.10    1.70
   0  -9   0   -0.60    0.60
   0  -9   0    0.10    0.70
   0  -9   0   -0.40    0.80
   0  -9   0   -0.60    0.60
   0   9   0    0.30    0.80
   0   9   0   -0.40    0.50
   0   9   0   -0.30    0.60
   0   9   0    0.20    0.50
  -1  -9   0    1.80    0.80
  -1  -9   0    1.30    0.70
  -1  -9   0    0.80    0.80
  -1  -9   0    0.90    0.70
   1   9   0    0.30    0.70
   1   9   0    0.60    0.60
   1   9   0    1.30    0.70
  -2  -9   0    7.00    1.30
  -2  -9   0    9.90    1.30
  -2  -9   0    7.10    1.10
  -2  -9   0    9.30    1.40
   2   9   0    8.60    1.40
   2   9   0    7.60    1.10
   2   9   0    8.50    1.10
  -3  -9   0    1.40    0.80
  -3  -9   0   -0.10    0.70
  -3  -9   0   -0.20    0.90
  -3  -9   0    0.40    0.60
   3   9   0    1.90    0.90
   3   9   0    2.90    0.90
   3   9   0    1.60    0.80
   4 -10   0    2.80    0.90
   4 -10   0    4.10    1.00
  -4  10   0    2.30    0.90
  -4  10   0    3.20    1.20
  -4  10   0    4.30    1.00
  -4  10   0    1.50    1.10
   3 -10   0    2.40    1.00
   3 -10   0    1.50    0.80
  -3  10   0    2.20    1.00
  -3  10   0    1.60    1.00
  -3  10   0    2.50    0.90
  -3  10   0    0.50    0.80
   2 -10   0    1.50    0.90
   2 -10   0    4.80    1.10
   2 -10   0    4.30    1.00
  -2  10   0    4.40    1.00
  -2  10   0    4.70    1.20
  -2  10   0    2.10    0.90
   1 -10   0   -0.30    0.70
   1 -10   0    0.30    0.80
   1 -10   0    0.80    0.80
  -1  10   0    0.90    0.80
  -1  10   0    0.90    0.80
  -1  10   0   -0.10    0.60
   0 -10   0    9.10    1.30
   0 -10   0    6.60    1.30
   0 -10   0    7.00    1.30
   0 -10   0    7.70    1.20
   0  10   0    6.90    1.20
   0  10   0    9.70    1.60
  -1 -10   0    1.40    0.80
  -1 -10   0    0.90    0.80
  -1 -10   0   -1.10    0.90
  -1 -10   0    0.20    0.70
   1  10   0   -0.40    0.70
   1  10   0    0.10    0.80
   2  10  -1   -0.10    0.80
   2  10  -1   -0.70    0.60
  -2 -10   1   -0.30    0.70
  -2 -10   1   -2.10    0.80
  -2 -10   1    0.80    0.80
   1  10  -1    4.60    1.00
   1  10  -1    3.50    1.10
  -1 -10   1    3.10    0.90
  -1 -10   1    5.00    1.00
  -1 -10   1    4.30    1.10
  -1 -10   1    2.40    1.10
   0  10  -1    0.70    0.60
   0  10  -1    1.10    0.90
   0  10  -1    0.40    0.70
   0 -10   1   -0.10    0.80
   0 -10   1    0.80    0.90
   0 -10   1    0.70    0.70
   0 -10   1    0.30    0.70
  -1  10  -1    5.70    1.20
  -1  10  -1    2.60    0.80
  -1  10  -1    3.50    1.00
   1 -10   1    2.90    1.00
   1 -10   1    4.80    1.10
   1 -10   1    3.40    1.00
  -2  10  -1   -1.30    0.60
  -2  10  -1   -0.60    0.70
  -2  10  -1    1.10    0.90
   2 -10   1   -0.80    0.70
   2 -10   1    0.60    0.70
   2 -10   1    0.80    0.80
  -3  10  -1   -0.10    0.90
  -3  10  -1   -1.20    0.60
  -3  10  -1    1.70    1.00
  -3  10  -1    0.30    0.70
   3 -10   1    0.70    0.80
   3 -10   1    2.30    0.90
   3 -10   1   -0.30    0.70
  -4  10  -1    0.80    0.90
  -4  10  -1    0.60    0.90
  -4  10  -1    1.40    0.90
  -4  10  -1    1.80    1.00
  -4  10  -1    1.30    0.90
   4 -10   1    0.40    0.80
   4 -10   1    0.70    0.80
   3   9  -1   -0.30    0.50
   3   9  -1   -0.10    0.60
   3   9  -1    0.10    0.70
  -3  -9   1   -0.40    0.60
  -3  -9   1   -0.90    0.80
  -3  -9   1   -0.40    0.60
  -3  -9   1   -0.60    0.60
   2   9  -1   -0.40    0.60
   2   9  -1   -0.40    0.70
   2   9  -1   -0.20    0.50
  -2  -9   1   -0.30    0.60
  -2  -9   1    1.10    0.80
  -2  -9   1   -0.60    0.60
  -2  -9   1    0.00    0.80
   1   9  -1    2.60    1.00
   1   9  -1    3.90    0.90
   1   9  -1    3.30    0.70
   1   9  -1    4.20    0.80
  -1  -9   1    3.50    0.90
  -1  -9   1    4.20    1.10
  -1  -9   1    4.20    1.00
  -1  -9   1    3.10    0.90
   0   9  -1    1.70    0.60
   0   9  -1    0.60    0.80
   0   9  -1    2.00    0.70
   0   9  -1    1.00    0.60
   0  -9   1    2.10    0.80
   0  -9   1    2.10    0.80
   0  -9   1    1.60    0.80
   0  -9   1    0.70    0.80
  -1   9  -1   28.80    1.80
  -1   9  -1   26.00    2.10
  -1   9  -1   25.50    1.70
   1  -9   1   23.10    1.80
   1  -9   1   23.50    1.70
   1  -9   1   27.80    1.80
   1  -9   1   27.50    2.00
  -2   9  -1    7.40    1.20
  -2   9  -1    8.10    1.30
  -2   9  -1   10.70    1.20
  -2   9  -1    7.90    1.30
  -2   9  -1    7.70    1.10
   2  -9   1    7.80    1.10
   2  -9   1    6.20    1.10
   2  -9   1    5.90    1.00
  -3   9  -1    2.30    1.00
  -3   9  -1    2.10    0.90
  -3   9  -1    2.00    0.90
  -3   9  -1    2.90    0.90
  -3   9  -1    0.80    0.80
   3  -9   1    1.00    0.70
   3  -9   1    0.90    0.70
   3  -9   1    1.00    0.70
  -4   9  -1    0.40    0.80
  -4   9  -1   -1.30    0.80
  -4   9  -1    0.60    0.70
  -4   9  -1    0.00    0.70
  -4   9  -1    0.70    0.70
   4  -9   1    1.30    0.60
   4  -9   1    0.10    0.70
   4  -9   1   -0.30    0.60
  -5   9  -1    0.00    0.70
  -5   9  -1   -0.40    0.80
  -5   9  -1   -1.00    0.70
  -5   9  -1   -0.30    0.70
  -5   9  -1   -0.70    0.70
   5  -9   1   -0.80    0.60
   5  -9   1   -1.60    0.60
   5  -9   1   -0.50    0.60
  -6   9  -1   -0.10    0.70
  -6   9  -1   -0.80    0.60
  -6   9  -1   -0.90    0.70
  -6   9  -1   -0.20    0.80
  -6   9  -1   -0.20    0.80
   6  -9   1   -0.90    0.60
   6  -9   1    0.00    0.70
   6  -9   1   -0.30    0.60
   5   8  -1    8.50    1.50
  -5  -8   1    9.00    1.30
  -5  -8   1    9.00    1.60
   4   8  -1    4.20    0.90
   4   8  -1    2.80    0.90
   4   8  -1    2.80    0.70
  -4  -8   1    2.80    0.80
  -4  -8   1    3.10    0.80
  -4  -8   1    2.10    1.00
  -4  -8   1    3.40    0.80
   3   8  -1    2.30    0.80
   3   8  -1    1.80    0.60
   3   8  -1    3.30    0.80
  -3  -8   1    1.90    0.80
  -3  -8   1    4.50    1.10
  -3  -8   1    3.60    0.80
  -3  -8   1    2.60    0.70
   2   8  -1   -0.20    0.60
   2   8  -1   -0.20    0.50
   2   8  -1    0.20    0.60
  -2  -8   1    0.30    0.60
  -2  -8   1    0.30    0.50
  -2  -8   1    0.20    0.60
  -2  -8   1    1.10    0.80
   1   8  -1   32.60    1.90
   1   8  -1   36.20    1.90
   1   8  -1   32.70    2.20
   1   8  -1   34.10    1.70
  -1  -8   1   37.80    2.20
  -1  -8   1   33.30    1.90
  -1  -8   1   34.90    1.80
  -1  -8   1   35.90    2.10
   0   8  -1    0.00    0.40
   0   8  -1    0.20    0.50
   0   8  -1   -0.30    0.40
   0   8  -1   -0.50    0.50
   0   8  -1    0.10    0.60
   0  -8   1    0.40    0.60
   0  -8   1    1.10    0.60
   0  -8   1    0.90    0.70
   0  -8   1    0.40    0.50
  -1   8  -1    7.40    0.90
  -1   8  -1    8.80    1.20
  -1   8  -1    7.60    1.20
  -1   8  -1    8.90    1.10
  -1   8  -1    8.30    0.80
   1  -8   1    7.50    1.00
   1  -8   1    8.70    1.20
   1  -8   1    7.10    1.00
   1  -8   1    6.50    1.00
  -2   8  -1   40.00    2.50
  -2   8  -1   39.30    2.10
  -2   8  -1   39.10    2.30
  -2   8  -1   37.90    2.40
  -2   8  -1   39.30    2.10
  -2   8  -1   38.60    1.70
   2  -8   1   38.70    2.20
   2  -8   1   39.50    2.30
   2  -8   1   41.90    2.10
   2  -8   1   33.70    2.00
  -3   8  -1    0.30    0.60
  -3   8  -1   -0.10    0.60
  -3   8  -1    0.10    0.70
  -3   8  -1    0.40    0.60
  -3   8  -1   -0.80    0.70
   3  -8   1    2.00    0.70
   3  -8   1    0.50    0.60
   3  -8   1   -0.40    0.50
   3  -8   1    0.60    0.60
  -4   8  -1    8.30    1.10
  -4   8  -1    8.60    1.30
  -4   8  -1    7.80    1.20
  -4   8  -1    6.90    1.20
  -4   8  -1    7.90    1.10
   4  -8   1    7.60    1.00
   4  -8   1    7.70    1.00
   4  -8   1    6.60    0.90
  -5   8  -1   12.80    1.60
  -5   8  -1   14.00    1.50
  -5   8  -1   13.30    1.60
  -5   8  -1   13.30    1.50
  -5   8  -1   11.70    1.30
   5  -8   1   13.20    1.40
   5  -8   1   16.30    1.30
   5  -8   1   10.80    1.20
  -6   8  -1    0.50    0.70
  -6   8  -1    0.40    0.60
  -6   8  -1   -0.20    0.70
  -6   8  -1    0.80    0.80
  -6   8  -1    0.20    0.70
   6  -8   1   -0.80    0.40
   6  -8   1    0.80    0.70
   6  -8   1    0.60    0.60
  -7   8  -1    0.60    0.90
  -7   8  -1    1.80    0.80
  -7   8  -1    0.80    0.80
  -7   8  -1    0.40    1.00
  -7   8  -1    1.60    0.70
   7  -8   1    0.70    0.70
   7  -8   1    1.80    0.80
   7  -8   1    1.10    0.60
   6   7  -1    2.00    1.00
  -6  -7   1    1.10    1.00
  -6  -7   1    2.00    0.80
   5   7  -1   20.90    1.80
   5   7  -1   20.60    1.70
  -5  -7   1   22.70    2.10
  -5  -7   1   22.50    1.60
   4   7  -1    0.20    0.60
   4   7  -1   -0.50    0.60
   4   7  -1    0.20    0.50
  -4  -7   1    1.10    0.70
  -4  -7   1   -0.40    0.80
  -4  -7   1    0.20    0.50
  -4  -7   1    0.60    0.50
   3   7  -1    0.40    0.60
   3   7  -1    1.80    0.70
   3   7  -1    0.50    0.50
  -3  -7   1    1.10    0.60
  -3  -7   1    0.70    0.60
  -3  -7   1    0.40    0.70
  -3  -7   1    1.40    0.60
   2   7  -1   37.10    2.10
   2   7  -1   43.80    2.10
   2   7  -1   42.30    2.40
   2   7  -1   43.10    2.20
  -2  -7   1   50.49    2.60
  -2  -7   1   49.70    2.10
  -2  -7   1   43.40    2.00
  -2  -7   1   46.10    2.30
  -2  -7   1   44.50    1.90
   1   7  -1   18.80    1.30
   1   7  -1   17.00    1.50
   1   7  -1   17.50    1.20
   1   7  -1   18.20    1.10
   1   7  -1   17.80    1.30
  -1  -7   1   17.90    1.50
  -1  -7   1   18.10    1.10
  -1  -7   1   18.30    1.40
  -1  -7   1   18.80    1.30
  -1  -7   1   19.40    1.40
  -1  -7   1   19.30    1.30
   0   7  -1   36.80    2.00
   0   7  -1   33.30    2.10
   0   7  -1   33.70    1.70
   0   7  -1   37.20    1.80
   0   7  -1   35.30    1.70
   0  -7   1   35.70    2.00
   0  -7   1   34.90    2.00
   0  -7   1   36.30    2.00
   0  -7   1   35.60    1.80
   0  -7   1   35.60    1.80
  -1   7  -1   38.20    2.00
  -1   7  -1   33.00    1.90
  -1   7  -1   36.10    1.80
  -1   7  -1   37.20    1.90
  -1   7  -1   34.90    2.10
  -1   7  -1   39.70    2.30
  -1   7  -1   35.00    1.60
   1  -7   1   36.90    2.00
   1  -7   1   31.00    1.90
   1  -7   1   35.40    1.80
   1  -7   1   35.30    2.00
   1  -7   1   37.50    1.90
  -2   7  -1   82.29    3.80
  -2   7  -1   78.59    3.30
  -2   7  -1   68.79    3.60
  -2   7  -1   73.59    3.10
  -2   7  -1   79.39    3.10
  -2   7  -1   76.19    2.50
  -2   7  -1   72.99    3.30
   2  -7   1   73.49    3.30
   2  -7   1   77.09    3.00
   2  -7   1   77.09    3.30
   2  -7   1   71.09    3.00
  -3   7  -1    8.80    1.10
  -3   7  -1    6.60    1.10
  -3   7  -1    8.70    1.00
  -3   7  -1    8.80    0.60
  -3   7  -1    8.50    1.10
  -3   7  -1    7.50    1.00
  -3   7  -1    8.60    1.20
   3  -7   1    8.30    1.00
   3  -7   1    9.30    1.00
   3  -7   1    7.80    1.00
   3  -7   1    8.70    1.00
  -4   7  -1   17.80    1.50
  -4   7  -1   18.50    1.50
  -4   7  -1   18.70    1.60
  -4   7  -1   19.20    1.60
  -4   7  -1   18.40    1.30
   4  -7   1   18.40    1.30
   4  -7   1   18.40    1.30
   4  -7   1   17.90    1.30
  -5   7  -1    2.40    0.80
  -5   7  -1    1.10    0.80
  -5   7  -1    3.10    0.80
  -5   7  -1    3.00    0.80
  -5   7  -1    2.40    0.80
   5  -7   1    2.30    0.70
   5  -7   1    2.40    0.60
   5  -7   1    3.40    0.80
  -6   7  -1    0.90    0.50
  -6   7  -1    0.70    0.80
  -6   7  -1    0.40    0.70
  -6   7  -1    0.70    0.70
  -6   7  -1    0.90    0.70
   6  -7   1    0.00    0.60
   6  -7   1    0.80    0.50
   6  -7   1    0.80    0.60
  -7   7  -1   -0.90    0.50
  -7   7  -1   -0.40    0.70
  -7   7  -1    0.80    0.60
  -7   7  -1    1.00    0.70
  -7   7  -1   -0.40    0.80
   7  -7   1    0.40    0.70
   7  -7   1   -0.20    0.50
   7  -7   1   -0.20    0.50
   6   6  -1    1.00    0.80
  -6  -6   1    0.40    0.50
  -6  -6   1   -0.50    0.70
   5   6  -1    0.10    0.50
   5   6  -1    0.50    0.40
   5   6  -1    0.80    0.70
  -5  -6   1    0.10    0.60
  -5  -6   1    0.10    0.40
  -5  -6   1   -0.40    0.50
  -5  -6   1    0.10    0.40
   4   6  -1   29.50    1.50
   4   6  -1   30.40    1.90
   4   6  -1   32.30    1.80
  -4  -6   1   32.80    1.50
  -4  -6   1   30.10    1.60
  -4  -6   1   30.20    2.10
  -4  -6   1   30.20    1.70
   3   6  -1   38.80    2.10
   3   6  -1   41.60    1.90
   3   6  -1   40.10    1.80
   3   6  -1   36.50    2.00
  -3  -6   1   38.80    2.00
  -3  -6   1   38.30    1.80
  -3  -6   1   38.30    1.80
  -3  -6   1   38.10    2.00
  -3  -6   1   39.50    2.20
  -3  -6   1   38.50    1.70
   2   6  -1   50.59    2.30
   2   6  -1   54.79    2.20
   2   6  -1   57.09    2.40
   2   6  -1   49.60    2.50
  -2  -6   1   49.70    2.40
  -2  -6   1   51.29    2.20
  -2  -6   1   50.39    2.40
  -2  -6   1   49.70    2.00
  -2  -6   1   51.39    2.60
  -2  -6   1   50.09    2.10
   1   6  -1    2.60    0.50
   1   6  -1    2.10    0.60
   1   6  -1    2.10    0.50
   1   6  -1    1.50    0.60
   1   6  -1    2.90    0.50
  -1  -6   1    1.40    0.60
  -1  -6   1    2.40    0.60
  -1  -6   1    2.70    0.50
  -1  -6   1    2.20    0.50
  -1  -6   1    1.40    0.50
  -1  -6   1    2.50    0.70
   0   6  -1    1.40    0.50
   0   6  -1    1.30    0.50
   0   6  -1    2.00    0.40
   0   6  -1    1.40    0.40
   0   6  -1    2.00    0.60
   0   6  -1    1.50    0.60
   0  -6   1    1.20    0.50
   0  -6   1    1.80    0.50
   0  -6   1    1.60    0.50
   0  -6   1    0.90    0.50
   0  -6   1    1.60    0.50
   0  -6   1    0.60    0.50
  -1   6  -1    9.30    1.00
  -1   6  -1   12.20    1.00
  -1   6  -1   10.30    1.00
  -1   6  -1   10.40    0.70
  -1   6  -1    9.60    0.90
  -1   6  -1    9.40    1.10
  -1   6  -1   10.00    1.00
   1  -6   1   11.20    1.00
   1  -6   1    9.20    0.90
   1  -6   1   12.00    1.10
   1  -6   1    8.80    0.90
   1  -6   1   10.50    1.00
  -2   6  -1   19.90    1.20
  -2   6  -1   20.20    0.80
  -2   6  -1   20.00    1.50
  -2   6  -1   17.80    1.20
  -2   6  -1   16.50    1.30
  -2   6  -1   17.40    1.40
  -2   6  -1   17.90    1.30
  -2   6  -1   18.90    1.20
   2  -6   1   16.70    1.20
   2  -6   1   17.50    1.20
   2  -6   1   19.90    1.20
   2  -6   1   18.40    1.20
   2  -6   1   19.90    1.30
  -3   6  -1    2.70    0.70
  -3   6  -1    2.80    0.70
  -3   6  -1    3.80    0.70
  -3   6  -1    3.10    0.40
  -3   6  -1    3.00    0.70
  -3   6  -1    2.10    0.60
  -3   6  -1    2.00    0.70
  -3   6  -1    2.40    0.60
   3  -6   1    3.00    0.60
   3  -6   1    2.40    0.60
   3  -6   1    3.20    0.60
   3  -6   1    4.20    0.70
  -4   6  -1    0.30    0.30
  -4   6  -1   -0.10    0.50
  -4   6  -1   -0.20    0.60
  -4   6  -1   -0.50    0.50
  -4   6  -1    0.20    0.50
  -4   6  -1   -0.60    0.40
  -4   6  -1   -0.20    0.50
  -4   6  -1   -0.10    0.30
  -4   6  -1   -0.80    0.40
   4  -6   1   -0.60    0.40
   4  -6   1    0.70    0.50
   4  -6   1    0.30    0.30
  -5   6  -1    1.50    0.70
  -5   6  -1    1.70    0.70
  -5   6  -1    1.00    0.60
  -5   6  -1    2.00    0.70
  -5   6  -1    1.50    0.50
   5  -6   1    0.90    0.50
   5  -6   1    1.20    0.60
   5  -6   1    1.80    0.60
  -6   6  -1    0.10    0.50
  -6   6  -1   -0.30    0.60
  -6   6  -1    0.50    0.70
  -6   6  -1   -0.80    0.50
  -6   6  -1    0.60    0.70
   6  -6   1    0.20    0.40
   6  -6   1    0.20    0.50
   6  -6   1   -0.40    0.40
  -7   6  -1   -0.70    0.40
  -7   6  -1   -0.70    0.50
  -7   6  -1   -0.70    0.70
  -7   6  -1    0.10    0.70
   7  -6   1   -0.10    0.60
   7  -6   1   -0.30    0.40
  -8   6  -1   -1.30    0.70
  -8   6  -1   -0.50    0.60
   8  -6   1    0.20    0.70
   7   5  -1    5.00    1.20
  -7  -5   1    5.70    0.70
  -7  -5   1    5.00    1.20
   6   5  -1    0.30    0.80
  -6  -5   1    0.20    0.40
  -6  -5   1    0.20    0.70
   5   5  -1    9.20    1.20
   5   5  -1    9.70    0.70
   5   5  -1    9.80    0.90
  -5  -5   1    9.80    0.90
  -5  -5   1    9.60    0.70
  -5  -5   1    9.70    1.30
  -5  -5   1   10.80    1.00
  -5  -5   1    9.40    0.80
   4   5  -1   43.50    1.80
   4   5  -1   50.09    2.00
   4   5  -1   43.90    1.80
   4   5  -1   41.10    2.10
   4   5  -1   46.10    1.90
   4   5  -1   43.70    2.30
  -4  -5   1   42.00    2.00
  -4  -5   1   39.70    2.00
  -4  -5   1   41.90    2.10
  -4  -5   1   43.90    1.80
  -4  -5   1   45.60    1.70
  -4  -5   1   45.10    1.90
  -4  -5   1   43.90    2.50
  -4  -5   1   44.60    1.80
   3   5  -1   22.10    1.10
   3   5  -1   20.50    1.20
   3   5  -1   21.30    1.30
   3   5  -1   19.90    1.10
   3   5  -1   19.70    1.10
   3   5  -1   19.90    1.10
   3   5  -1   21.40    1.40
  -3  -5   1   20.50    1.00
  -3  -5   1   21.40    1.30
  -3  -5   1   19.60    1.10
  -3  -5   1   20.30    1.20
  -3  -5   1   18.30    1.40
  -3  -5   1   20.00    1.10
  -3  -5   1   20.50    1.10
  -3  -5   1   19.90    1.10
  -3  -5   1   20.70    1.30
   2   5  -1    0.30    0.30
   2   5  -1   -0.10    0.40
   2   5  -1    0.70    0.40
   2   5  -1    0.60    0.40
   2   5  -1    0.60    0.30
   2   5  -1    0.50    0.40
   2   5  -1    0.20    0.30
  -2  -5   1    0.40    0.30
  -2  -5   1    0.40    0.30
  -2  -5   1    0.00    0.40
  -2  -5   1    0.10    0.40
  -2  -5   1    0.50    0.40
  -2  -5   1    0.30    0.30
  -2  -5   1    0.40    0.40
  -2  -5   1    0.60    0.40
   1   5  -1  234.58    7.70
   1   5  -1  240.28    8.30
   1   5  -1  239.18    8.30
   1   5  -1  228.08    8.40
   1   5  -1  221.98    7.60
   1   5  -1  246.48    7.60
   1   5  -1  232.78    8.90
   1   5  -1  228.98    7.70
  -1  -5   1  245.38    8.90
  -1  -5   1  236.68    7.70
  -1  -5   1  247.58    8.30
  -1  -5   1  232.88    7.30
  -1  -5   1  239.98    7.70
  -1  -5   1  235.98    8.30
  -1  -5   1  231.58    8.80
   0   5  -1   41.40    1.70
   0   5  -1   43.30    2.00
   0   5  -1   45.40    1.80
   0   5  -1   38.30    2.10
   0   5  -1   40.60    1.70
   0   5  -1   41.20    1.80
   0   5  -1   41.40    1.40
   0   5  -1   41.80    1.90
   0   5  -1   43.00    1.90
   0  -5   1   41.60    1.90
   0  -5   1   41.80    1.70
   0  -5   1   42.20    2.10
   0  -5   1   40.50    1.90
   0  -5   1   41.70    1.80
   0  -5   1   41.10    1.70
   0  -5   1   42.40    2.00
   0  -5   1   52.09    2.40
  -1   5  -1   30.20    1.80
  -1   5  -1   34.10    1.50
  -1   5  -1   36.90    1.70
  -1   5  -1   34.10    1.50
  -1   5  -1   31.70    1.60
  -1   5  -1   33.10    1.60
  -1   5  -1   35.60    1.80
   1  -5   1   34.00    1.50
   1  -5   1   35.30    1.50
   1  -5   1   33.10    1.50
   1  -5   1   30.70    1.70
   1  -5   1   32.10    1.60
   1  -5   1   34.10    1.70
   1  -5   1   36.50    1.70
  -2   5  -1    3.70    0.60
  -2   5  -1    3.80    0.70
  -2   5  -1    3.30    0.60
  -2   5  -1    3.30    0.70
  -2   5  -1    2.60    0.50
  -2   5  -1    4.50    0.40
  -2   5  -1    2.10    0.50
  -2   5  -1    5.30    0.60
   2  -5   1    4.60    0.70
   2  -5   1    3.20    0.50
   2  -5   1    4.50    0.70
   2  -5   1    3.40    0.60
   2  -5   1    3.50    0.60
   2  -5   1    3.30    0.50
   2  -5   1    3.20    0.60
  -3   5  -1   98.39    4.10
  -3   5  -1  101.29    3.70
  -3   5  -1   94.29    4.20
  -3   5  -1   94.29    3.80
  -3   5  -1   94.09    3.50
  -3   5  -1   96.39    3.80
  -3   5  -1   95.69    3.80
  -3   5  -1   94.19    3.50
  -3   5  -1  103.09    3.50
   3  -5   1  106.79    4.40
   3  -5   1   97.09    3.30
   3  -5   1   92.39    3.80
   3  -5   1   96.19    3.50
   3  -5   1   95.39    3.70
  -4   5  -1    2.00    0.40
  -4   5  -1    1.90    0.60
  -4   5  -1    1.90    0.60
  -4   5  -1    2.80    0.60
  -4   5  -1    2.00    0.60
  -4   5  -1    1.80    0.50
  -4   5  -1    2.00    0.60
  -4   5  -1    2.50    0.50
  -4   5  -1    1.80    0.50
   4  -5   1    2.00    0.50
   4  -5   1    2.50    0.50
   4  -5   1    2.20    0.50
  -5   5  -1    1.40    0.60
  -5   5  -1    1.20    0.60
  -5   5  -1    1.70    0.50
  -5   5  -1    2.70    0.70
  -5   5  -1    2.50    0.60
  -5   5  -1    1.70    0.40
  -5   5  -1    2.10    0.60
  -5   5  -1    0.60    0.50
   5  -5   1    2.60    0.50
   5  -5   1    2.20    0.50
   5  -5   1    2.20    0.50
   5  -5   1    1.40    0.60
  -6   5  -1   21.80    1.40
  -6   5  -1   19.20    1.40
  -6   5  -1   23.10    1.20
  -6   5  -1   20.60    1.60
  -6   5  -1   21.60    1.60
   6  -5   1   20.70    1.20
   6  -5   1   21.00    1.10
   6  -5   1   23.50    1.60
  -7   5  -1    1.50    0.70
  -7   5  -1    1.10    0.70
  -7   5  -1    0.80    0.60
  -7   5  -1    1.50    0.50
   7  -5   1    0.70    0.40
   7  -5   1    1.70    0.70
  -8   5  -1    3.20    0.90
  -8   5  -1    1.10    0.80
  -8   5  -1    2.60    0.70
   8  -5   1    1.90    0.90
   8   4  -1    9.50    1.60
  -8  -4   1    6.70    1.40
  -8  -4   1    6.70    0.60
  -8  -4   1    8.50    0.70
   7   4  -1    5.60    1.10
  -7  -4   1    5.60    0.60
  -7  -4   1    5.40    0.60
  -7  -4   1    5.50    1.10
   6   4  -1    6.30    1.10
  -6  -4   1    6.70    0.70
  -6  -4   1    8.20    1.20
  -6  -4   1    5.90    0.70
   5   4  -1    8.90    1.10
   5   4  -1    7.20    0.60
   5   4  -1    7.80    0.70
   5   4  -1    4.70    0.60
   5   4  -1    7.90    0.60
  -5  -4   1    6.00    0.50
  -5  -4   1    7.90    0.70
  -5  -4   1    6.00    1.00
  -5  -4   1    7.80    0.60
  -5  -4   1    8.20    0.80
  -5  -4   1    6.80    0.60
  -5  -4   1    7.70    0.70
   4   4  -1   22.50    1.30
   4   4  -1   18.50    0.90
   4   4  -1   19.10    1.00
   4   4  -1   17.80    1.10
   4   4  -1   18.50    0.90
   4   4  -1   20.20    1.40
   4   4  -1   19.90    1.00
  -4  -4   1   17.30    1.10
  -4  -4   1   21.00    1.50
  -4  -4   1   20.50    1.10
  -4  -4   1   18.50    0.80
  -4  -4   1   18.50    0.90
  -4  -4   1   18.70    1.10
  -4  -4   1   18.70    1.00
  -4  -4   1   17.40    1.10
   3   4  -1   57.89    2.70
   3   4  -1   57.29    2.20
   3   4  -1   59.19    2.40
   3   4  -1   62.49    2.30
   3   4  -1   59.99    2.40
   3   4  -1   65.79    2.40
   3   4  -1   63.59    2.70
  -3  -4   1   65.59    2.50
  -3  -4   1   62.19    2.00
  -3  -4   1   65.09    2.30
  -3  -4   1   61.99    2.30
  -3  -4   1   60.69    2.40
  -3  -4   1   60.69    2.20
  -3  -4   1   63.19    2.50
  -3  -4   1   66.39    2.70
  -3  -4   1   56.19    2.80
   2   4  -1  301.07    9.90
   2   4  -1  311.47   10.30
   2   4  -1  328.87    9.90
   2   4  -1  320.37   11.40
   2   4  -1  320.67   10.70
   2   4  -1  319.37   10.70
   2   4  -1  302.97   11.00
   2   4  -1  314.37   11.50
  -2  -4   1  324.77   10.10
  -2  -4   1  320.97   11.50
  -2  -4   1  315.37   10.30
  -2  -4   1  317.47   10.70
  -2  -4   1  307.17   11.40
  -2  -4   1  305.57    9.80
  -2  -4   1  305.97    9.40
  -2  -4   1  304.97   10.70
   1   4  -1   11.60    0.90
   1   4  -1   10.40    0.60
   1   4  -1   11.60    0.70
   1   4  -1   11.60    0.80
   1   4  -1   12.20    0.70
   1   4  -1    8.60    0.70
   1   4  -1    8.80    0.70
   1   4  -1    9.80    0.80
  -1  -4   1   11.80    0.80
  -1  -4   1    9.90    0.70
  -1  -4   1   10.30    0.80
  -1  -4   1    9.90    0.80
  -1  -4   1   11.10    0.70
  -1  -4   1   11.10    0.70
  -1  -4   1    9.30    0.90
  -1  -4   1   11.70    0.80
   0   4  -1  267.27    9.10
   0   4  -1  267.37    8.60
   0   4  -1  270.87    9.60
   0   4  -1  264.97    8.60
   0   4  -1  255.17    9.20
   0   4  -1  279.47    8.40
   0   4  -1  266.07    9.80
   0   4  -1  263.27    9.10
   0   4  -1  256.67    8.40
   0  -4   1  266.47    8.60
   0  -4   1  267.97    9.10
   0  -4   1  273.07    9.10
   0  -4   1  257.47    9.60
   0  -4   1  256.37    8.40
   0  -4   1  282.97    9.90
   0  -4   1  271.07   10.20
   0  -4   1  258.37    8.00
  -1   4  -1    0.20    0.30
  -1   4  -1    0.10    0.30
  -1   4  -1    0.40    0.30
  -1   4  -1    0.10    0.40
  -1   4  -1    0.10    0.30
  -1   4  -1    0.30    0.30
  -1   4  -1    0.20    0.40
  -1   4  -1    0.10    0.30
   1  -4   1    0.10    0.30
   1  -4   1    0.90    0.40
   1  -4   1    0.50    0.30
   1  -4   1    0.60    0.30
   1  -4   1    0.30    0.30
   1  -4   1    0.30    0.40
   1  -4   1    0.00    0.30
   1  -4   1   -0.10    0.30
  -2   4  -1  371.16   12.60
  -2   4  -1  369.56   13.20
  -2   4  -1  366.96   11.60
  -2   4  -1  353.66   12.00
  -2   4  -1  382.86   13.60
  -2   4  -1  374.06   11.60
  -2   4  -1  360.16   12.60
  -2   4  -1  353.96   14.00
   2  -4   1  397.16   12.60
   2  -4   1  356.76   11.10
   2  -4   1  368.66   14.00
   2  -4   1  387.06   12.00
   2  -4   1  398.76   13.60
   2  -4   1  365.66   13.20
   2  -4   1  360.06   11.60
   2  -4   1  370.66   12.60
  -3   4  -1   87.49    3.10
  -3   4  -1   88.39    3.70
  -3   4  -1   81.69    3.60
  -3   4  -1   80.59    3.20
  -3   4  -1   83.69    3.30
  -3   4  -1   87.09    3.40
  -3   4  -1   92.19    3.10
  -3   4  -1   83.89    3.30
  -3   4  -1   91.79    3.20
  -3   4  -1   87.79    3.10
   3  -4   1   83.79    2.90
   3  -4   1   87.69    3.60
   3  -4   1   89.09    3.70
   3  -4   1   83.89    3.00
   3  -4   1   87.19    3.30
   3  -4   1   84.99    3.30
  -4   4  -1   69.99    2.90
  -4   4  -1   68.59    2.80
  -4   4  -1   68.89    3.00
  -4   4  -1   68.49    3.10
  -4   4  -1   71.99    2.70
  -4   4  -1   76.29    2.60
  -4   4  -1   71.69    2.80
  -4   4  -1   68.99    2.80
  -4   4  -1   68.69    2.60
  -4   4  -1   74.79    2.80
   4  -4   1   73.69    2.80
   4  -4   1   71.09    3.00
   4  -4   1   68.59    2.40
   4  -4   1   71.39    2.60
   4  -4   1   66.09    3.00
   4  -4   1   71.09    3.10
  -5   4  -1    5.50    0.70
  -5   4  -1    7.00    0.80
  -5   4  -1    5.00    0.60
  -5   4  -1    3.50    0.70
  -5   4  -1    5.30    0.60
  -5   4  -1    4.80    0.70
  -5   4  -1    4.60    0.80
  -5   4  -1    5.50    0.70
  -5   4  -1    5.40    0.60
   5  -4   1    4.20    0.60
   5  -4   1    4.50    0.80
   5  -4   1    6.10    0.80
   5  -4   1    3.80    0.50
   5  -4   1    6.30    0.60
   5  -4   1    4.80    0.80
  -6   4  -1   14.90    1.40
  -6   4  -1   14.90    1.10
  -6   4  -1   15.60    1.10
  -6   4  -1   15.40    0.90
  -6   4  -1   15.30    1.00
  -6   4  -1   14.40    1.30
  -6   4  -1   14.00    0.90
   6  -4   1   17.60    0.90
   6  -4   1   14.50    1.40
   6  -4   1   15.50    0.90
   6  -4   1   16.20    1.10
  -7   4  -1   -0.10    0.50
  -7   4  -1    1.40    0.50
  -7   4  -1    1.30    0.70
  -7   4  -1    0.30    0.60
   7  -4   1    1.10    0.40
   7  -4   1    1.70    0.80
  -8   4  -1    6.60    0.80
  -8   4  -1    4.70    1.10
  -8   4  -1    6.00    1.00
   8  -4   1    5.50    1.10
   8   3  -1    2.80    1.00
  -8  -3   1    1.80    0.90
   7   3  -1    0.50    0.80
  -7  -3   1    0.60    0.70
  -7  -3   1    0.90    0.30
  -7  -3   1    1.00    0.50
  -7  -3   1    0.70    0.30
   6   3  -1    2.40    0.70
  -6  -3   1    1.50    0.30
  -6  -3   1    1.00    0.30
  -6  -3   1    1.20    0.70
   5   3  -1   23.10    0.90
   5   3  -1   22.00    1.60
   5   3  -1   23.40    1.00
  -5  -3   1   22.80    1.10
  -5  -3   1   21.10    0.80
  -5  -3   1   22.80    1.10
  -5  -3   1   23.00    1.60
  -5  -3   1   22.80    0.80
   4   3  -1   29.10    1.00
   4   3  -1   26.40    1.20
   4   3  -1   28.70    1.50
   4   3  -1   27.60    1.60
   4   3  -1   28.50    1.10
   4   3  -1   29.70    1.30
   4   3  -1   29.20    1.10
  -4  -3   1   29.00    1.70
  -4  -3   1   28.30    1.10
  -4  -3   1   28.70    1.30
  -4  -3   1   29.90    1.30
  -4  -3   1   29.50    1.30
  -4  -3   1   28.80    1.00
  -4  -3   1   27.70    1.10
   3   3  -1   13.20    0.70
   3   3  -1   13.60    0.80
   3   3  -1   14.40    0.70
   3   3  -1   13.50    0.70
   3   3  -1   14.70    0.70
   3   3  -1   13.90    0.70
   3   3  -1   14.30    1.00
   3   3  -1   11.60    0.80
  -3  -3   1   13.40    0.70
  -3  -3   1   12.60    0.80
  -3  -3   1   14.30    0.60
  -3  -3   1   13.60    0.90
  -3  -3   1   13.80    1.00
  -3  -3   1   13.10    0.70
  -3  -3   1   12.60    0.80
  -3  -3   1   11.50    0.70
   2   3  -1    9.60    0.70
   2   3  -1    7.90    0.50
   2   3  -1    8.30    0.50
   2   3  -1    8.00    0.60
   2   3  -1    6.90    0.50
   2   3  -1    7.90    0.70
   2   3  -1    8.10    0.50
   2   3  -1    8.20    0.50
  -2  -3   1    8.30    0.60
  -2  -3   1    8.00    0.60
  -2  -3   1    8.70    0.60
  -2  -3   1    8.90    0.70
  -2  -3   1    7.20    0.50
  -2  -3   1    8.20    0.50
  -2  -3   1    8.50    0.50
  -2  -3   1    9.80    0.70
  -2  -3   1    7.90    0.60
   1   3  -1    1.90    0.30
   1   3  -1    1.40    0.30
   1   3  -1    1.70    0.30
   1   3  -1    1.40    0.30
   1   3  -1    1.70    0.40
   1   3  -1    1.60    0.30
   1   3  -1    1.10    0.40
   1   3  -1    1.90    0.30
  -1  -3   1    2.20    0.30
  -1  -3   1    1.70    0.30
  -1  -3   1    1.40    0.30
  -1  -3   1    1.90    0.30
  -1  -3   1    1.80    0.30
  -1  -3   1    0.90    0.40
  -1  -3   1    1.50    0.40
  -1  -3   1    2.00    0.30
   0   3  -1    2.10    0.30
   0   3  -1    2.10    0.40
   0   3  -1    1.70    0.20
   0   3  -1    2.30    0.30
   0   3  -1    2.70    0.40
   0   3  -1    1.70    0.30
   0   3  -1    2.70    0.40
   0   3  -1    2.60    0.40
   0  -3   1    2.80    0.40
   0  -3   1    1.80    0.40
   0  -3   1    2.50    0.40
   0  -3   1    2.00    0.30
   0  -3   1    1.70    0.30
   0  -3   1    2.10    0.40
   0  -3   1    2.50    0.30
   0  -3   1    2.40    0.40
  -1   3  -1   19.20    1.00
  -1   3  -1   18.80    0.80
  -1   3  -1   18.00    0.80
  -1   3  -1   15.50    1.00
  -1   3  -1   16.20    0.80
  -1   3  -1   16.50    0.90
  -1   3  -1   19.50    0.90
  -1   3  -1   14.60    0.90
   1  -3   1   18.60    0.90
   1  -3   1   15.30    0.90
   1  -3   1   15.80    0.80
   1  -3   1   19.90    1.00
   1  -3   1   16.70    0.90
   1  -3   1   17.80    0.80
   1  -3   1   16.40    1.00
   1  -3   1   17.40    0.80
  -2   3  -1    0.00    0.20
  -2   3  -1    0.40    0.30
  -2   3  -1   -0.30    0.20
  -2   3  -1   -0.20    0.30
  -2   3  -1   -0.10    0.30
  -2   3  -1    0.00    0.10
  -2   3  -1    0.30    0.30
  -2   3  -1    0.10    0.30
  -2   3  -1    0.10    0.20
   2  -3   1   -0.20    0.20
   2  -3   1    0.20    0.30
   2  -3   1    0.00    0.10
   2  -3   1   -0.10    0.30
   2  -3   1    0.10    0.20
   2  -3   1    0.30    0.20
   2  -3   1    0.10    0.20
   2  -3   1    0.00    0.20
  -3   3  -1    2.00    0.40
  -3   3  -1    2.70    0.40
  -3   3  -1    2.90    0.40
  -3   3  -1    2.70    0.50
  -3   3  -1    3.00    0.50
  -3   3  -1    2.10    0.50
  -3   3  -1    3.10    0.40
  -3   3  -1    3.40    0.50
  -3   3  -1    2.40    0.40
  -3   3  -1    2.90    0.40
   3  -3   1    3.80    0.50
   3  -3   1    2.60    0.40
   3  -3   1    3.10    0.40
   3  -3   1    3.60    0.50
   3  -3   1    3.00    0.40
   3  -3   1    2.30    0.50
   3  -3   1    2.00    0.40
   3  -3   1    2.30    0.30
  -4   3  -1    0.10    0.30
  -4   3  -1   -0.10    0.30
  -4   3  -1    0.10    0.20
  -4   3  -1    0.10    0.20
  -4   3  -1   -0.20    0.30
  -4   3  -1    0.50    0.40
  -4   3  -1    0.20    0.30
  -4   3  -1    0.40    0.30
  -4   3  -1   -0.30    0.30
  -4   3  -1    0.70    0.40
   4  -3   1   -0.30    0.20
   4  -3   1    0.10    0.40
   4  -3   1    0.10    0.20
   4  -3   1   -0.10    0.20
   4  -3   1    0.20    0.20
   4  -3   1   -0.10    0.30
  -5   3  -1   91.59    3.20
  -5   3  -1   91.49    3.60
  -5   3  -1   95.89    4.00
  -5   3  -1   91.69    3.50
  -5   3  -1   93.29    3.50
  -5   3  -1   97.09    3.70
  -5   3  -1   96.39    3.20
  -5   3  -1   95.99    3.80
   5  -3   1   94.59    3.90
   5  -3   1  100.99    4.00
   5  -3   1   91.99    3.00
   5  -3   1   93.39    3.70
   5  -3   1   96.29    3.40
  -6   3  -1   38.20    1.50
  -6   3  -1   42.30    1.80
  -6   3  -1   38.70    1.60
  -6   3  -1   42.50    1.80
  -6   3  -1   42.00    2.20
  -6   3  -1   38.10    2.10
   6  -3   1   40.80    1.80
   6  -3   1   39.20    1.40
   6  -3   1   38.60    2.20
   6  -3   1   41.10    1.50
  -7   3  -1    6.60    1.00
  -7   3  -1    6.30    1.00
  -7   3  -1    6.10    0.70
  -7   3  -1    6.30    0.70
   7  -3   1    7.30    1.10
  -8   3  -1   -0.10    0.40
  -8   3  -1   -0.20    0.40
  -8   3  -1   -0.70    0.60
  -8   3  -1    0.90    0.70
   8  -3   1    1.50    0.80
  -9   3  -1   -0.80    0.70
  -9   3  -1   -0.20    0.30
   9  -3   1    0.30    0.80
  -8  -2   1    3.20    0.80
  -8  -2   1    3.20    0.70
  -8  -2   1    3.70    0.90
   7   2  -1   -0.20    0.70
  -7  -2   1    0.10    0.50
  -7  -2   1    0.10    0.60
   6   2  -1   -1.50    0.50
  -6  -2   1    0.10    0.20
  -6  -2   1   -0.10    0.20
  -6  -2   1   -0.40    0.40
  -6  -2   1   -0.10    0.40
   5   2  -1    1.10    0.50
   5   2  -1    1.00    0.60
  -5  -2   1    1.50    0.60
  -5  -2   1    1.60    0.30
  -5  -2   1    1.30    0.20
   4   2  -1   17.50    0.70
   4   2  -1   17.50    0.70
   4   2  -1   19.20    1.20
   4   2  -1   17.90    1.10
  -4  -2   1   17.50    0.80
  -4  -2   1   17.80    1.20
  -4  -2   1   16.90    0.60
  -4  -2   1   17.80    0.60
  -4  -2   1   16.60    0.80
   3   2  -1   17.40    0.70
   3   2  -1   18.40    0.70
   3   2  -1   17.20    0.70
   3   2  -1   18.40    1.10
   3   2  -1   16.40    0.80
   3   2  -1   20.10    0.80
   3   2  -1   19.10    0.70
   3   2  -1   16.60    1.00
  -3  -2   1   20.40    1.10
  -3  -2   1   17.50    0.60
  -3  -2   1   17.40    0.70
  -3  -2   1   20.40    1.10
  -3  -2   1   15.50    0.80
  -3  -2   1   19.70    1.10
  -3  -2   1   17.70    0.70
  -3  -2   1   17.20    0.80
  -3  -2   1   16.40    0.80
   2   2  -1   47.50    2.00
   2   2  -1   51.39    2.00
   2   2  -1   52.29    1.80
   2   2  -1   48.90    1.90
   2   2  -1   51.49    2.10
   2   2  -1   50.19    1.80
   2   2  -1   50.59    1.70
   2   2  -1   50.09    1.70
  -2  -2   1   51.39    1.90
  -2  -2   1   50.89    1.60
  -2  -2   1   49.70    2.00
  -2  -2   1   49.20    1.90
  -2  -2   1   50.79    2.10
  -2  -2   1   53.19    2.10
  -2  -2   1   53.39    1.90
  -2  -2   1   51.39    1.70
   1   2  -1  538.35   17.50
   1   2  -1  540.05   19.00
   1   2  -1  529.25   18.50
   1   2  -1  568.24   19.30
   1   2  -1  537.65   18.00
   1   2  -1  542.95   16.60
   1   2  -1  553.94   18.00
   1   2  -1  560.34   16.60
  -1  -2   1  530.45   15.80
  -1  -2   1  533.55   19.10
  -1  -2   1  556.84   19.30
  -1  -2   1  537.95   16.60
  -1  -2   1  559.74   18.60
  -1  -2   1  533.45   17.10
  -1  -2   1  535.95   18.00
  -1  -2   1  549.05   18.00
   0   2  -1  913.11   26.70
   0   2  -1  899.51   29.00
   0   2  -1  885.31   30.60
   0   2  -1  874.91   27.90
   0   2  -1  828.02   26.70
   0   2  -1  896.21   25.50
   0   2  -1  811.72   29.70
   0   2  -1  939.61   31.20
   0   2  -1  897.11   28.80
   0  -2   1  858.61   26.50
   0  -2   1  841.32   29.80
   0  -2   1  870.21   25.30
   0  -2   1  880.51   27.40
   0  -2   1  828.52   30.60
   0  -2   1  870.11   32.60
   0  -2   1  875.01   29.00
   0  -2   1  916.61   30.90
   0  -2   1  894.21   29.00
   0  -2   1  863.11   26.70
  -1   2  -1 1188.68   37.60
  -1   2  -1 1269.27   40.70
  -1   2  -1 1277.17   43.80
  -1   2  -1 1154.18   45.70
  -1   2  -1 1197.98   43.10
  -1   2  -1 1207.78   41.60
  -1   2  -1 1215.78   38.90
  -1   2  -1 1228.48   40.50
  -1   2  -1 1243.78   35.60
  -1   2  -1 1219.88   37.30
   1  -2   1 1232.68   37.60
   1  -2   1 1214.98   45.70
   1  -2   1 1241.88   40.80
   1  -2   1 1229.48   37.50
   1  -2   1 1212.68   35.70
   1  -2   1 1315.07   43.70
   1  -2   1 1183.18   43.30
   1  -2   1 1229.98   38.70
   1  -2   1 1270.47   40.80
  -2   2  -1   67.79    2.50
  -2   2  -1   64.19    2.60
  -2   2  -1   67.09    2.70
  -2   2  -1   65.59    2.30
  -2   2  -1   69.99    2.20
  -2   2  -1   67.99    2.50
  -2   2  -1   65.79    2.50
  -2   2  -1   67.89    2.40
  -2   2  -1   68.09    2.30
  -2   2  -1   63.79    2.70
   2  -2   1   68.59    2.30
   2  -2   1   74.99    2.70
   2  -2   1   67.19    2.70
   2  -2   1   69.69    2.50
   2  -2   1   67.39    2.20
   2  -2   1   71.69    2.40
   2  -2   1   70.79    2.30
   2  -2   1   69.09    2.50
  -3   2  -1  136.89    4.40
  -3   2  -1  137.19    5.20
  -3   2  -1  137.39    4.40
  -3   2  -1  144.09    5.00
  -3   2  -1  138.29    4.80
  -3   2  -1  136.19    4.80
  -3   2  -1  147.69    4.90
  -3   2  -1  138.29    5.40
  -3   2  -1  135.49    4.70
   3  -2   1  145.69    4.70
   3  -2   1  139.99    5.40
   3  -2   1  139.29    4.80
   3  -2   1  146.29    5.20
   3  -2   1  140.49    5.00
   3  -2   1  131.89    4.40
   3  -2   1  138.09    4.80
   3  -2   1  136.99    4.20
   3  -2   1  133.99    5.10
  -4   2  -1   27.50    1.20
  -4   2  -1   25.60    1.10
  -4   2  -1   27.70    1.10
  -4   2  -1   25.40    1.40
  -4   2  -1   28.40    1.40
  -4   2  -1   27.10    1.20
  -4   2  -1   28.90    1.40
   4  -2   1   28.90    1.10
   4  -2   1   27.30    1.30
   4  -2   1   31.20    1.30
   4  -2   1   24.30    1.30
   4  -2   1   21.40    1.40
   4  -2   1   31.10    1.10
   4  -2   1   28.30    1.00
  -5   2  -1   -0.40    0.20
  -5   2  -1   -0.20    0.20
  -5   2  -1    0.10    0.40
  -5   2  -1    0.10    0.20
  -5   2  -1   -0.10    0.20
  -5   2  -1    0.10    0.40
   5  -2   1   -0.40    0.20
   5  -2   1   -0.10    0.30
   5  -2   1   -0.30    0.20
  -6   2  -1   36.20    1.50
  -6   2  -1   32.80    1.30
  -6   2  -1   30.90    1.30
  -6   2  -1   33.20    1.80
  -6   2  -1   31.90    1.20
  -6   2  -1   35.00    1.40
  -6   2  -1   32.10    1.20
  -6   2  -1   31.10    1.70
   6  -2   1   34.30    1.10
   6  -2   1   32.10    1.10
   6  -2   1   34.20    2.00
   6  -2   1   34.00    1.40
   6  -2   1   33.30    1.10
  -7   2  -1    4.00    0.70
  -7   2  -1    3.20    0.50
  -7   2  -1    3.90    0.80
  -7   2  -1    2.90    0.40
   7  -2   1    3.50    0.90
  -8   2  -1    1.40    0.40
  -8   2  -1    0.70    0.60
  -8   2  -1    0.50    0.30
  -8   2  -1    0.30    0.60
   8  -2   1    1.30    0.80
  -9   2  -1    4.20    0.40
  -9   2  -1    4.70    0.40
  -9   2  -1    3.00    0.90
   9  -2   1    5.20    1.20
  -9  -1   1    0.00    0.60
  -9  -1   1    0.90    0.70
  -9  -1   1    2.10    0.90
  -8  -1   1    9.50    1.30
  -8  -1   1   10.20    1.10
  -8  -1   1    9.30    1.20
  -7  -1   1   14.50    1.20
  -7  -1   1   13.00    1.30
  -7  -1   1   12.60    1.40
   6   1  -1   24.90    1.60
  -6  -1   1   27.60    1.70
  -6  -1   1   28.00    1.50
  -6  -1   1   25.00    1.70
   5   1  -1    0.10    0.50
   5   1  -1   -0.10    0.30
  -5  -1   1    0.80    0.40
   4   1  -1  146.69    5.20
   4   1  -1  146.79    5.50
  -4  -1   1  147.89    4.90
  -4  -1   1  146.99    4.90
  -4  -1   1  146.39    5.60
   3   1  -1  113.89    3.40
   3   1  -1  108.79    3.70
   3   1  -1  108.29    3.90
   3   1  -1  106.69    4.20
   3   1  -1  103.99    3.40
   3   1  -1  111.79    3.70
  -3  -1   1  111.79    3.70
  -3  -1   1  116.29    4.00
  -3  -1   1  110.09    3.70
  -3  -1   1  118.69    4.20
  -3  -1   1  109.99    4.20
  -3  -1   1  111.19    3.10
  -3  -1   1  110.99    3.10
  -3  -1   1  112.29    3.20
  -3  -1   1  115.39    4.20
   2   1  -1  807.42   24.20
   2   1  -1  767.82   27.10
   2   1  -1  781.32   25.60
   2   1  -1  810.32   24.30
  -2  -1   1  814.82   27.40
  -2  -1   1  805.22   25.60
  -2  -1   1  824.22   28.30
  -2  -1   1  758.42   26.20
  -2  -1   1  838.42   27.10
  -2  -1   1  785.02   23.00
  -2  -1   1  792.72   26.20
  -2  -1   1  753.42   27.70
   1   1  -1 1404.46   42.40
   1   1  -1 1367.96   45.90
   1   1  -1 1402.76   45.30
   1   1  -1 1429.76   40.50
   1   1  -1 1324.27   47.60
   1   1  -1 1375.36   48.80
   1   1  -1 1446.76   46.10
   1   1  -1 1409.86   42.70
  -1  -1   1 1345.27   46.10
  -1  -1   1 1421.66   47.90
  -1  -1   1 1376.56   42.50
  -1  -1   1 1397.16   40.50
  -1  -1   1 1414.26   49.40
  -1  -1   1 1383.76   45.20
  -1  -1   1 1357.36   48.90
  -1  -1   1 1415.46   46.10
  -1  -1   1 1420.46   42.70
   0   1  -1  478.95   16.50
   0   1  -1  510.65   19.20
   0   1  -1  513.55   17.00
   0  -1   1  561.24   17.90
   0  -1   1  549.25   18.90
   0  -1   1  574.04   16.50
   0  -1   1  551.14   15.70
  -1   1  -1   25.20    0.90
  -1   1  -1   25.20    1.00
  -1   1  -1   25.80    1.00
  -1   1  -1   26.70    1.00
  -1   1  -1   27.90    1.10
  -1   1  -1   25.70    0.90
  -1   1  -1   26.90    1.00
  -1   1  -1   26.00    0.90
   1  -1   1   27.70    1.00
   1  -1   1   26.60    1.10
   1  -1   1   26.10    0.90
   1  -1   1   27.50    1.00
   1  -1   1   26.80    0.90
   1  -1   1   28.00    1.10
   1  -1   1   26.00    1.00
  -2   1  -1  245.78    7.60
  -2   1  -1  242.48    9.10
  -2   1  -1  239.88    8.20
  -2   1  -1  241.58    8.20
  -2   1  -1  246.78    7.50
  -2   1  -1  237.58    7.90
  -2   1  -1  243.58    7.20
  -2   1  -1  243.68    8.50
   2  -1   1  248.88    8.50
   2  -1   1  251.77    8.20
   2  -1   1  245.58    7.20
   2  -1   1  250.57    7.90
   2  -1   1  253.77    9.10
   2  -1   1  252.07    7.60
   2  -1   1  243.28    8.20
   2  -1   1  245.18    8.70
   2  -1   1  245.38    8.80
  -3   1  -1    6.00    0.50
  -3   1  -1    7.00    0.60
  -3   1  -1    6.70    0.40
  -3   1  -1    6.30    0.60
  -3   1  -1    7.80    0.40
  -3   1  -1    6.90    0.40
  -3   1  -1    7.90    0.60
  -3   1  -1    6.80    0.40
  -3   1  -1    6.40    0.60
  -3   1  -1    7.50    0.40
   3  -1   1    6.90    0.60
   3  -1   1    7.90    0.40
   3  -1   1    6.40    0.60
   3  -1   1    9.10    0.40
   3  -1   1    8.00    0.50
   3  -1   1    8.40    0.40
   3  -1   1    6.80    0.40
   3  -1   1    9.00    0.50
  -4   1  -1   93.99    3.50
  -4   1  -1   87.69    3.60
  -4   1  -1   87.99    3.10
  -4   1  -1   85.49    3.10
  -4   1  -1   88.29    3.20
  -4   1  -1   86.29    3.00
  -4   1  -1   87.99    2.80
  -4   1  -1   87.99    2.80
   4  -1   1   88.79    2.70
   4  -1   1   84.39    3.50
   4  -1   1   89.09    2.80
   4  -1   1   89.19    3.30
   4  -1   1   82.79    3.40
   4  -1   1   88.99    2.50
  -5   1  -1   37.60    1.90
  -5   1  -1   36.20    1.40
  -5   1  -1   38.60    1.70
  -5   1  -1   36.40    1.20
  -5   1  -1   36.80    1.50
  -5   1  -1   39.40    1.50
   5  -1   1   36.90    1.10
   5  -1   1   39.20    1.50
   5  -1   1   37.00    1.90
   5  -1   1   37.70    1.90
  -6   1  -1   22.80    1.40
  -6   1  -1   25.80    1.50
  -6   1  -1   23.40    1.00
  -6   1  -1   23.10    1.00
   6  -1   1   22.60    1.60
   6  -1   1   24.70    1.60
  -7   1  -1    6.30    0.50
  -7   1  -1    6.90    0.90
  -7   1  -1    6.80    0.90
  -7   1  -1    7.00    0.50
   7  -1   1    7.20    1.10
   7  -1   1    6.60    1.10
  -8   1  -1    0.80    0.20
  -8   1  -1    0.90    0.20
  -8   1  -1    1.70    0.60
  -8   1  -1   -0.20    0.60
   8  -1   1    1.10    0.80
  -9   1  -1    5.70    1.10
  -9   1  -1    8.60    1.20
   9  -1   1    8.60    1.50
  -9   0   1    1.70    0.80
  -9   0   1    1.80    0.70
  -9   0   1    5.10    1.10
  -8   0   1    2.90    0.80
  -8   0   1    1.60    0.70
  -8   0   1    2.40    0.70
   7   0  -1   10.10    1.30
  -7   0   1    9.70    1.20
  -7   0   1   10.90    1.10
  -7   0   1   12.00    1.10
   6   0  -1    5.80    1.00
  -6   0   1    4.40    0.80
  -6   0   1    5.00    0.70
  -6   0   1    5.20    0.80
   5   0  -1   19.40    1.30
   5   0  -1   19.40    1.30
  -5   0   1   19.60    0.70
  -5   0   1   20.80    1.20
  -5   0   1   20.30    1.30
  -5   0   1   19.20    0.70
   4   0  -1    1.50    0.40
   4   0  -1    2.10    0.40
  -4   0   1    1.80    0.20
  -4   0   1    1.90    0.50
  -4   0   1    2.40    0.40
  -4   0   1    1.80    0.20
  -4   0   1    2.40    0.50
  -4   0   1    2.00    0.50
   3   0  -1  120.79    4.30
   3   0  -1  116.39    4.50
  -3   0   1  118.89    4.10
  -3   0   1  120.09    4.90
  -3   0   1  121.59    4.10
  -3   0   1  131.19    4.60
  -3   0   1  128.29    4.30
  -3   0   1  126.79    4.50
   2   0  -1  182.38    6.40
   2   0  -1  176.18    6.00
   2   0  -1  181.38    5.90
   2   0  -1  181.38    5.40
   2   0  -1  180.08    5.20
   2   0  -1  185.68    4.90
  -2   0   1  185.58    6.00
  -2   0   1  177.58    6.30
  -2   0   1  178.88    6.40
  -2   0   1  177.38    5.90
  -2   0   1  175.78    6.30
  -2   0   1  178.78    5.90
  -2   0   1  175.18    4.90
  -2   0   1  176.58    5.90
  -2   0   1  173.68    6.80
   1   0  -1    2.60    0.20
   1   0  -1    3.50    0.30
   1   0  -1    3.50    0.20
   1   0  -1    3.50    0.20
   1   0  -1    3.20    0.20
   1   0  -1    3.30    0.20
  -1   0   1    3.50    0.20
  -1   0   1    3.30    0.20
  -1   0   1    3.20    0.20
  -1   0   1    3.40    0.30
  -1   0   1    3.60    0.20
  -1   0   1    3.00    0.20
  -1   0   1    2.70    0.30
  -1   0   1    3.20    0.20
   0   0  -1   -0.30    0.10
   0   0  -1   -0.20    0.10
   0   0  -1   -0.20    0.10
   0   0  -1   -0.20    0.10
   0   0  -1   -0.30    0.10
   0   0  -1   -0.20    0.10
   0   0   1   -0.20    0.10
   0   0   1   -0.20    0.10
   0   0   1   -0.20    0.10
   0   0   1   -0.20    0.10
   0   0   1   -0.30    0.10
   0   0   1   -0.30    0.10
  -1   0  -1   98.69    3.00
  -1   0  -1   95.39    3.20
  -1   0  -1   99.89    3.40
  -1   0  -1   96.69    3.40
  -1   0  -1  103.29    3.40
  -1   0  -1  103.09    3.60
  -1   0  -1   99.09    2.80
   1   0   1  102.39    2.80
   1   0   1  100.49    3.40
   1   0   1  100.89    3.40
   1   0   1  100.09    3.20
   1   0   1  102.89    3.40
   1   0   1   94.89    3.60
   1   0   1  103.19    3.10
   1   0   1   98.69    3.50
  -2   0  -1  689.33   22.20
  -2   0  -1  701.23   20.70
  -2   0  -1  755.62   24.50
  -2   0  -1  692.43   23.50
  -2   0  -1  717.13   23.50
  -2   0  -1  720.93   24.20
  -2   0  -1  721.93   23.60
  -2   0  -1  704.63   19.60
   2   0   1  696.73   24.20
   2   0   1  701.63   19.70
   2   0   1  690.83   21.80
   2   0   1  717.13   23.50
   2   0   1  692.03   23.30
   2   0   1  752.82   23.40
   2   0   1  685.23   24.50
  -3   0  -1  845.72   27.90
  -3   0  -1  848.12   27.60
  -3   0  -1  810.42   23.30
  -3   0  -1  797.52   25.30
  -3   0  -1  821.82   26.70
  -3   0  -1  767.52   26.70
  -3   0  -1  791.82   26.60
  -3   0  -1  823.82   26.10
   3   0   1  788.52   24.50
   3   0   1  805.02   27.60
   3   0   1  799.12   22.10
   3   0   1  780.52   27.90
  -4   0  -1   31.30    1.40
  -4   0  -1   36.10    1.70
  -4   0  -1   33.60    1.00
  -4   0  -1   32.50    1.20
  -4   0  -1   32.70    1.10
  -4   0  -1   32.20    1.20
   4   0   1   31.50    1.70
   4   0   1   33.20    1.00
   4   0   1   34.40    1.60
   4   0   1   32.10    1.30
   4   0   1   33.60    1.10
  -5   0  -1   36.10    1.80
  -5   0  -1   37.10    1.40
  -5   0  -1   36.10    1.60
  -5   0  -1   36.30    1.40
   5   0   1   36.00    1.90
   5   0   1   36.80    1.90
  -6   0  -1    3.80    0.40
  -6   0  -1    3.90    0.60
  -6   0  -1    4.20    0.70
  -6   0  -1    3.70    0.30
   6   0   1    4.10    0.90
   6   0   1    3.90    0.80
  -7   0  -1   15.00    0.70
  -7   0  -1   15.00    0.70
  -7   0  -1   15.00    1.20
  -7   0  -1   11.80    1.10
   7   0   1   15.60    1.60
   7   0   1   16.30    1.40
  -8   0  -1    2.30    0.80
  -8   0  -1    3.10    0.80
  -8   0  -1    2.00    0.70
   8   0   1    3.50    1.00
   8   0   1    1.80    0.90
  -9   1   1    0.20    0.70
  -9   1   1    1.10    0.60
  -9   1   1    0.30    0.70
   8  -1  -1    3.40    0.90
  -8   1   1    2.70    0.80
  -8   1   1    1.90    0.70
  -8   1   1    2.50    0.70
   7  -1  -1    6.40    1.00
  -7   1   1    6.10    1.00
  -7   1   1    5.00    0.40
  -7   1   1    6.40    0.90
  -7   1   1    5.40    0.40
   6  -1  -1   -0.70    0.60
  -6   1   1    0.40    0.50
  -6   1   1    1.20    0.60
  -6   1   1    0.30    0.20
  -6   1   1    0.40    0.20
   5  -1  -1   10.40    1.00
   5  -1  -1    9.90    0.40
   5  -1  -1   10.40    0.90
   5  -1  -1   10.00    0.40
  -5   1   1    9.90    0.40
  -5   1   1   10.30    0.40
  -5   1   1   11.20    1.00
  -5   1   1    9.00    0.90
  -5   1   1   10.30    0.50
  -5   1   1    9.80    0.60
   4  -1  -1    1.40    0.20
   4  -1  -1    1.50    0.40
   4  -1  -1    1.50    0.20
   4  -1  -1    1.50    0.40
   4  -1  -1    1.40    0.20
  -4   1   1    1.10    0.40
  -4   1   1    1.40    0.20
  -4   1   1    1.50    0.40
  -4   1   1    1.20    0.20
  -4   1   1    1.70    0.40
  -4   1   1    1.70    0.20
  -4   1   1    1.70    0.40
  -4   1   1    1.50    0.20
  -4   1   1    1.30    0.40
  -4   1   1    1.30    0.20
   3  -1  -1    3.20    0.40
   3  -1  -1    3.60    0.30
   3  -1  -1    3.30    0.50
   3  -1  -1    4.50    0.40
   3  -1  -1    3.60    0.50
   3  -1  -1    4.10    0.30
   3  -1  -1    4.40    0.30
   3  -1  -1    3.90    0.30
  -3   1   1    4.40    0.40
  -3   1   1    4.10    0.50
  -3   1   1    3.80    0.30
  -3   1   1    4.30    0.50
  -3   1   1    4.40    0.30
  -3   1   1    2.50    0.50
  -3   1   1    3.60    0.50
  -3   1   1    4.00    0.30
  -3   1   1    3.80    0.50
  -3   1   1    3.70    0.30
   2  -1  -1   43.00    1.50
   2  -1  -1   45.40    1.60
   2  -1  -1   43.90    1.30
   2  -1  -1   48.30    1.70
   2  -1  -1   45.10    1.60
   2  -1  -1   41.90    1.90
   2  -1  -1   42.10    1.70
   2  -1  -1   41.60    1.60
  -2   1   1   43.30    1.70
  -2   1   1   42.60    1.60
  -2   1   1   44.10    1.60
  -2   1   1   42.30    1.50
  -2   1   1   43.10    1.90
  -2   1   1   41.10    1.60
  -2   1   1   45.10    1.70
  -2   1   1   45.00    1.60
  -2   1   1   44.10    1.70
   1  -1  -1   19.00    0.80
   1  -1  -1   18.70    0.80
   1  -1  -1   15.50    0.90
   1  -1  -1   17.30    0.80
   1  -1  -1   16.60    0.70
   1  -1  -1   19.50    0.70
   1  -1  -1   18.20    0.70
   1  -1  -1   16.70    0.70
   1  -1  -1   17.00    0.70
  -1   1   1   18.30    0.80
  -1   1   1   17.20    0.80
  -1   1   1   18.20    0.80
  -1   1   1   16.80    0.60
  -1   1   1   18.40    0.80
  -1   1   1   16.80    0.70
  -1   1   1   17.30    0.90
  -1   1   1   16.90    0.70
  -1   1   1   18.60    0.70
  -1   1   1   18.60    0.80
   0  -1  -1  373.86   13.00
   0  -1  -1  361.66   10.10
   0  -1  -1  355.06   12.70
   0  -1  -1  353.36   13.50
   0  -1  -1  374.86   12.10
   0  -1  -1  373.16   12.10
   0  -1  -1  353.06   11.10
   0  -1  -1  344.57   12.10
   0   1   1  355.56   10.10
   0   1   1  368.16   11.40
   0   1   1  358.56   13.50
   0   1   1  381.76   13.00
   0   1   1  360.56   12.10
   0   1   1  367.96   12.10
   0   1   1  362.66   12.10
   0   1   1  381.26   11.10
  -1  -1  -1  213.78    7.10
  -1  -1  -1  205.18    7.90
  -1  -1  -1  208.48    7.10
  -1  -1  -1  200.28    7.10
  -1  -1  -1  218.58    7.40
  -1  -1  -1  205.68    6.50
  -1  -1  -1  213.38    5.90
   1   1   1  212.68    7.60
   1   1   1  217.08    7.10
   1   1   1  217.38    7.10
   1   1   1  202.48    7.40
   1   1   1  208.28    5.90
   1   1   1  218.58    7.10
  -2  -1  -1    5.10    0.40
  -2  -1  -1    3.90    0.40
  -2  -1  -1    4.00    0.30
  -2  -1  -1    4.30    0.50
  -2  -1  -1    4.00    0.40
  -2  -1  -1    4.20    0.30
  -2  -1  -1    3.80    0.30
  -2  -1  -1    4.80    0.30
   2   1   1    4.10    0.30
   2   1   1    4.40    0.50
   2   1   1    4.00    0.30
   2   1   1    4.90    0.30
   2   1   1    4.80    0.30
   2   1   1    4.70    0.40
   2   1   1    3.80    0.50
  -3  -1  -1   68.89    2.70
  -3  -1  -1   61.29    2.30
  -3  -1  -1   70.69    2.70
  -3  -1  -1   62.69    2.30
  -3  -1  -1   63.29    1.90
  -3  -1  -1   61.19    2.10
  -3  -1  -1   62.69    2.30
  -3  -1  -1   67.09    2.50
  -3  -1  -1   60.59    2.20
   3   1   1   62.89    2.60
   3   1   1   62.69    2.40
   3   1   1   65.59    2.20
   3   1   1   66.19    2.30
   3   1   1   63.99    2.60
   3   1   1   62.79    1.90
   3   1   1   64.09    2.20
  -4  -1  -1  174.68    5.90
  -4  -1  -1  173.28    4.90
  -4  -1  -1  178.88    5.20
  -4  -1  -1  179.78    5.90
  -4  -1  -1  177.48    5.80
  -4  -1  -1  173.88    5.40
   4   1   1  170.38    6.50
   4   1   1  177.48    6.30
   4   1   1  176.58    5.50
   4   1   1  176.78    5.90
   4   1   1  167.58    6.50
  -5  -1  -1    9.30    0.60
  -5  -1  -1    8.70    0.60
  -5  -1  -1    8.90    0.40
  -5  -1  -1    8.90    0.30
  -5  -1  -1    9.30    0.70
   5   1   1    9.40    0.40
   5   1   1    7.30    1.00
   5   1   1   10.20    1.10
   5   1   1    9.00    0.40
  -6  -1  -1   12.90    0.90
  -6  -1  -1   12.30    0.70
   6   1   1   14.00    1.30
   6   1   1   11.40    1.30
  -7  -1  -1    0.70    0.20
  -7  -1  -1    0.80    0.40
  -7  -1  -1    0.20    0.20
  -7  -1  -1    1.70    0.70
  -7  -1  -1    0.30    0.50
   7   1   1   -0.10    0.60
  -8  -1  -1    0.50    0.60
  -8  -1  -1    0.90    0.70
  -8  -1  -1    1.10    0.60
   8   1   1   -0.70    0.70
   9  -2  -1    0.30    0.80
  -9   2   1    1.30    0.20
  -9   2   1    0.60    0.70
  -9   2   1    1.10    0.20
  -9   2   1    0.40    0.80
   8  -2  -1    0.20    0.70
  -8   2   1    0.20    0.70
  -8   2   1    0.80    0.30
  -8   2   1    0.30    0.60
  -8   2   1    0.80    0.30
   7  -2  -1    1.20    0.70
  -7   2   1    2.40    0.40
  -7   2   1    2.20    0.40
  -7   2   1    1.60    0.70
  -7   2   1    1.80    0.70
   6  -2  -1  118.49    4.90
   6  -2  -1  120.79    3.50
   6  -2  -1  121.59    3.70
  -6   2   1  116.79    4.30
  -6   2   1  119.89    3.80
  -6   2   1  117.99    4.30
  -6   2   1  123.39    4.60
  -6   2   1  121.79    4.10
  -6   2   1  125.99    5.20
   5  -2  -1   23.00    0.90
   5  -2  -1   21.90    1.40
   5  -2  -1   23.70    1.10
   5  -2  -1   22.80    1.00
   5  -2  -1   24.40    0.90
  -5   2   1   24.10    1.00
  -5   2   1   21.70    1.50
  -5   2   1   23.20    1.00
  -5   2   1   24.60    1.10
  -5   2   1   22.80    1.10
  -5   2   1   22.80    1.10
  -5   2   1   21.50    1.00
  -5   2   1   24.00    1.40
   4  -2  -1    6.60    0.40
   4  -2  -1    6.10    0.50
   4  -2  -1    5.10    0.60
   4  -2  -1    6.00    0.40
   4  -2  -1    6.30    0.40
   4  -2  -1    4.90    0.60
   4  -2  -1    5.40    0.40
   4  -2  -1    5.30    0.60
  -4   2   1    4.90    0.40
  -4   2   1    6.20    0.50
  -4   2   1    5.20    0.60
  -4   2   1    4.80    0.40
  -4   2   1    6.60    0.50
  -4   2   1    6.20    0.70
  -4   2   1    5.10    0.70
  -4   2   1    5.80    0.40
  -4   2   1    6.30    0.70
  -4   2   1    6.70    0.50
   3  -2  -1  373.56   12.20
   3  -2  -1  352.46   12.10
   3  -2  -1  367.56   13.20
   3  -2  -1  369.86   12.90
   3  -2  -1  375.86   10.20
   3  -2  -1  382.36   13.80
   3  -2  -1  367.46   11.30
   3  -2  -1  358.06   12.20
  -3   2   1  387.86   12.10
  -3   2   1  344.67   13.20
  -3   2   1  353.76   11.80
  -3   2   1  351.16   12.30
  -3   2   1  388.46   12.30
  -3   2   1  366.66   11.30
  -3   2   1  366.86   13.80
  -3   2   1  381.66   12.90
  -3   2   1  347.87   12.30
   2  -2  -1  310.37   10.90
   2  -2  -1  306.57    8.40
   2  -2  -1  310.77   11.40
   2  -2  -1  302.77   10.10
   2  -2  -1  306.27    9.30
   2  -2  -1  302.97   10.10
   2  -2  -1  290.97    9.80
   2  -2  -1  305.47   10.50
  -2   2   1  312.97    9.80
  -2   2   1  294.57   10.90
  -2   2   1  299.17    9.70
  -2   2   1  288.57   11.30
  -2   2   1  295.27   10.10
  -2   2   1  300.17   10.50
  -2   2   1  291.07   10.10
  -2   2   1  295.47   10.10
  -2   2   1  301.87    9.30
   1  -2  -1  791.72   25.40
   1  -2  -1  797.82   26.70
   1  -2  -1  819.42   28.20
   1  -2  -1  809.82   29.90
   1  -2  -1  789.32   26.00
   1  -2  -1  836.32   26.70
   1  -2  -1  791.82   24.60
   1  -2  -1  818.92   22.30
   1  -2  -1  857.71   28.70
  -1   2   1  805.62   28.40
  -1   2   1  804.02   29.90
  -1   2   1  795.52   24.60
  -1   2   1  830.52   26.70
  -1   2   1  776.32   28.70
  -1   2   1  803.42   26.70
  -1   2   1  828.32   25.40
  -1   2   1  812.12   26.70
   0  -2  -1   20.40    0.90
   0  -2  -1   21.20    1.00
   0  -2  -1   20.20    0.80
   0  -2  -1   22.40    1.10
   0  -2  -1   23.10    1.00
   0  -2  -1   19.80    1.00
   0  -2  -1   21.30    1.00
   0  -2  -1   20.30    1.00
   0  -2  -1   21.90    0.80
   0   2   1   22.00    1.00
   0   2   1   21.00    0.90
   0   2   1   21.40    1.10
   0   2   1   20.40    1.10
   0   2   1   21.60    1.00
   0   2   1   21.90    0.80
   0   2   1   20.10    0.80
   0   2   1   22.80    1.00
   0   2   1   20.50    0.90
  -1  -2  -1  610.24   19.70
  -1  -2  -1  599.84   20.30
  -1  -2  -1  628.24   22.70
  -1  -2  -1  641.44   21.10
  -1  -2  -1  589.84   18.70
  -1  -2  -1  607.24   21.40
  -1  -2  -1  597.94   21.80
  -1  -2  -1  590.94   19.20
  -1  -2  -1  599.04   20.30
  -1  -2  -1  608.84   16.90
  -1  -2  -1  625.24   20.30
   1   2   1  611.54   21.80
   1   2   1  607.24   16.90
   1   2   1  628.94   18.70
   1   2   1  619.44   20.30
   1   2   1  629.34   20.30
  -2  -2  -1   38.50    1.50
  -2  -2  -1   33.70    1.40
  -2  -2  -1   35.60    1.60
  -2  -2  -1   36.00    1.30
  -2  -2  -1   34.20    1.40
  -2  -2  -1   35.10    1.20
  -2  -2  -1   35.40    1.20
  -2  -2  -1   34.00    1.60
  -2  -2  -1   36.40    1.60
  -2  -2  -1   38.10    1.70
  -2  -2  -1   33.50    1.40
   2   2   1   33.20    1.40
   2   2   1   36.10    1.60
   2   2   1   35.00    1.60
   2   2   1   35.60    1.20
   2   2   1   38.10    1.30
   2   2   1   37.60    1.50
   2   2   1   37.10    1.40
  -3  -2  -1  325.97   11.30
  -3  -2  -1  354.76   12.00
  -3  -2  -1  347.07   11.20
  -3  -2  -1  330.17   11.30
  -3  -2  -1  321.47   12.10
  -3  -2  -1  323.37   10.40
  -3  -2  -1  341.27    9.40
   3   2   1  339.77   11.20
   3   2   1  339.67   11.20
   3   2   1  336.07   11.90
   3   2   1  344.97   11.20
   3   2   1  330.27   12.10
  -4  -2  -1   13.90    0.80
  -4  -2  -1   12.50    1.10
  -4  -2  -1   12.50    0.70
  -4  -2  -1   12.90    0.70
  -4  -2  -1   13.80    0.60
  -4  -2  -1   11.80    0.80
   4   2   1   12.40    0.50
   4   2   1   12.20    0.80
   4   2   1   14.50    1.10
   4   2   1   13.60    0.70
  -5  -2  -1  113.49    3.60
  -5  -2  -1  113.89    3.90
  -5  -2  -1  117.39    4.80
  -5  -2  -1  112.69    3.30
  -5  -2  -1  110.69    3.40
  -5  -2  -1  109.99    4.00
  -5  -2  -1  115.69    4.00
   5   2   1  113.19    3.60
   5   2   1  113.19    3.90
   5   2   1  110.89    4.20
   5   2   1  111.59    4.60
  -6  -2  -1    5.90    0.70
  -6  -2  -1    5.10    0.50
  -6  -2  -1    5.50    1.00
  -6  -2  -1    5.20    0.50
   6   2   1    4.10    0.80
  -7  -2  -1    5.30    0.50
  -7  -2  -1    5.90    0.70
  -7  -2  -1    6.10    0.50
  -7  -2  -1    6.90    1.10
   7   2   1    5.80    1.10
  -8  -2  -1    4.00    0.40
  -8  -2  -1    3.80    1.00
  -8  -2  -1    5.30    0.40
  -8  -2  -1    6.10    1.00
   8   2   1    3.90    1.00
   9  -3  -1    1.30    0.90
  -9   3   1    2.30    0.50
  -9   3   1    0.80    0.80
  -9   3   1    2.30    0.90
   8  -3  -1    1.00    0.70
  -8   3   1    0.40    0.40
  -8   3   1    0.30    0.40
  -8   3   1    0.10    0.70
  -8   3   1    1.10    0.80
   7  -3  -1    2.90    0.70
  -7   3   1    3.40    0.60
  -7   3   1    3.20    0.80
  -7   3   1    2.10    0.70
  -7   3   1    3.50    0.60
   6  -3  -1   55.79    2.50
   6  -3  -1   56.39    2.70
   6  -3  -1   55.99    2.10
   6  -3  -1   58.29    2.00
   6  -3  -1   57.39    1.90
  -6   3   1   60.09    2.30
  -6   3   1   58.09    2.40
  -6   3   1   59.49    2.10
  -6   3   1   61.29    3.00
  -6   3   1   57.19    2.50
  -6   3   1   57.69    2.40
  -6   3   1   56.89    2.10
  -6   3   1   62.09    2.60
  -6   3   1   59.89    2.70
   5  -3  -1   35.90    1.70
   5  -3  -1   35.50    1.40
   5  -3  -1   36.50    1.30
   5  -3  -1   35.50    1.50
   5  -3  -1   36.40    1.50
   5  -3  -1   35.20    1.80
  -5   3   1   36.10    1.60
  -5   3   1   36.70    1.60
  -5   3   1   34.80    1.60
  -5   3   1   35.80    1.80
  -5   3   1   36.40    1.70
  -5   3   1   36.00    1.50
  -5   3   1   36.70    1.70
  -5   3   1   35.90    2.00
  -5   3   1   35.80    1.50
   4  -3  -1    9.40    0.80
   4  -3  -1   10.60    0.90
   4  -3  -1   10.60    0.60
   4  -3  -1   10.20    0.70
   4  -3  -1   10.40    0.70
   4  -3  -1    9.60    0.80
  -4   3   1    9.10    0.70
  -4   3   1    9.80    0.80
  -4   3   1   10.60    0.80
  -4   3   1    9.80    0.80
  -4   3   1    9.30    0.70
  -4   3   1    8.80    0.80
  -4   3   1    9.40    0.60
  -4   3   1   10.60    0.80
  -4   3   1   11.20    0.70
  -4   3   1   12.10    1.00
   3  -3  -1  606.54   21.20
   3  -3  -1  599.84   22.10
   3  -3  -1  609.24   16.40
   3  -3  -1  595.14   20.50
   3  -3  -1  599.14   19.70
   3  -3  -1  565.84   18.10
   3  -3  -1  579.84   19.20
   3  -3  -1  585.94   19.70
  -3   3   1  613.44   19.20
  -3   3   1  560.24   18.80
  -3   3   1  591.74   20.60
  -3   3   1  585.54   22.10
  -3   3   1  600.74   18.10
  -3   3   1  588.94   21.20
  -3   3   1  595.74   19.70
  -3   3   1  592.54   19.70
  -3   3   1  565.14   19.70
   2  -3  -1  140.19    4.60
   2  -3  -1  143.09    4.20
   2  -3  -1  138.79    4.80
   2  -3  -1  147.09    5.60
   2  -3  -1  140.39    5.00
   2  -3  -1  147.39    5.10
   2  -3  -1  143.79    5.40
   2  -3  -1  138.79    4.70
   2  -3  -1  137.89    5.00
  -2   3   1  147.99    5.00
  -2   3   1  134.09    5.40
  -2   3   1  133.39    4.80
  -2   3   1  146.19    4.70
  -2   3   1  142.79    5.60
  -2   3   1  137.39    5.00
  -2   3   1  143.89    5.10
  -2   3   1  137.79    5.00
  -2   3   1  137.59    4.60
   1  -3  -1  337.37   11.50
   1  -3  -1  330.17   10.80
   1  -3  -1  348.17   12.80
   1  -3  -1  352.16    9.60
   1  -3  -1  345.87   12.30
   1  -3  -1  339.07   12.00
   1  -3  -1  329.67   10.60
   1  -3  -1  337.07   11.50
  -1   3   1  332.77   12.30
  -1   3   1  341.07   11.50
  -1   3   1  341.57   11.50
  -1   3   1  334.97   11.90
  -1   3   1  342.77   11.50
  -1   3   1  327.07   12.80
  -1   3   1  334.57   10.80
  -1   3   1  353.56   10.60
   0  -3  -1   31.30    1.20
   0  -3  -1   34.80    1.50
   0  -3  -1   32.00    1.50
   0  -3  -1   32.90    1.40
   0  -3  -1   32.70    1.50
   0  -3  -1   33.90    1.10
   0  -3  -1   35.40    1.20
   0  -3  -1   35.30    1.70
   0  -3  -1   32.70    1.60
   0   3   1   36.30    1.50
   0   3   1   31.30    1.40
   0   3   1   37.30    1.50
   0   3   1   33.60    1.30
   0   3   1   35.70    1.40
   0   3   1   29.70    1.60
   0   3   1   33.30    1.50
   0   3   1   35.20    1.70
  -1  -3  -1  159.18    5.90
  -1  -3  -1  157.88    6.00
  -1  -3  -1  152.08    5.60
  -1  -3  -1  156.68    5.10
  -1  -3  -1  157.68    5.30
  -1  -3  -1  158.98    5.60
  -1  -3  -1  158.18    5.20
  -1  -3  -1  171.98    6.30
  -1  -3  -1  162.28    4.70
   1   3   1  156.98    5.10
   1   3   1  164.28    5.60
   1   3   1  168.48    5.60
   1   3   1  148.19    6.00
   1   3   1  167.88    5.20
  -2  -3  -1   62.49    2.60
  -2  -3  -1   59.49    2.20
  -2  -3  -1   63.49    2.70
  -2  -3  -1   61.19    2.00
  -2  -3  -1   61.09    2.00
  -2  -3  -1   57.49    2.20
  -2  -3  -1   55.59    2.40
  -2  -3  -1   62.49    2.50
  -2  -3  -1   60.79    2.40
  -2  -3  -1   59.69    2.60
   2   3   1   62.49    2.20
   2   3   1   60.69    2.40
   2   3   1   60.19    2.60
   2   3   1   64.99    2.40
   2   3   1   57.19    2.50
   2   3   1   60.89    2.30
  -3  -3  -1    6.90    0.80
  -3  -3  -1    5.40    0.50
  -3  -3  -1    5.60    0.80
  -3  -3  -1    5.50    0.40
  -3  -3  -1    4.50    0.60
  -3  -3  -1    4.00    0.50
  -3  -3  -1    6.90    0.70
  -3  -3  -1    5.80    0.50
   3   3   1    5.90    0.50
   3   3   1    5.80    0.50
   3   3   1    5.10    0.50
   3   3   1    4.60    0.60
   3   3   1    6.40    0.80
  -4  -3  -1  239.98    7.90
  -4  -3  -1  236.58    9.30
  -4  -3  -1  256.47    7.10
  -4  -3  -1  250.17    8.50
  -4  -3  -1  245.08    7.80
  -4  -3  -1  246.38    8.50
   4   3   1  245.98    9.10
   4   3   1  258.77    8.30
   4   3   1  249.08    8.50
   4   3   1  243.28    9.10
  -5  -3  -1    7.20    0.50
  -5  -3  -1    6.90    0.70
  -5  -3  -1    7.40    1.10
  -5  -3  -1    7.30    0.70
  -5  -3  -1    6.80    0.60
  -5  -3  -1    6.70    0.60
   5   3   1    6.60    0.70
   5   3   1    8.20    0.60
   5   3   1    8.50    1.10
  -6  -3  -1    9.30    1.30
  -6  -3  -1   10.70    0.80
  -6  -3  -1   11.90    0.80
  -6  -3  -1   12.00    0.80
   6   3   1    9.90    1.30
  -7  -3  -1    2.00    0.50
  -7  -3  -1    2.10    0.90
  -7  -3  -1    2.50    0.50
   7   3   1    3.00    1.00
  -8  -3  -1    4.00    1.10
  -8  -3  -1    4.90    0.50
   8   3   1    6.80    1.40
   8  -4  -1   -0.50    0.60
  -8   4   1   -0.40    0.70
  -8   4   1   -0.20    0.50
  -8   4   1    0.40    0.70
   7  -4  -1    0.20    0.30
   7  -4  -1    0.50    0.30
   7  -4  -1    0.00    0.60
  -7   4   1    0.60    0.30
  -7   4   1    0.10    0.60
  -7   4   1   -0.10    0.40
  -7   4   1    0.00    0.60
  -7   4   1    0.40    0.40
   6  -4  -1    0.60    0.30
   6  -4  -1    0.70    0.40
   6  -4  -1    0.70    0.40
   6  -4  -1    0.00    0.30
   6  -4  -1    0.30    0.50
   6  -4  -1   -0.20    0.30
  -6   4   1   -0.30    0.40
  -6   4   1    0.60    0.40
  -6   4   1    0.30    0.30
  -6   4   1    0.40    0.40
  -6   4   1    0.30    0.30
  -6   4   1   -0.20    0.40
  -6   4   1   -0.30    0.60
  -6   4   1    0.50    0.60
   5  -4  -1    4.60    0.70
   5  -4  -1    4.50    0.60
   5  -4  -1    4.70    0.50
   5  -4  -1    4.70    0.70
   5  -4  -1    5.50    0.60
   5  -4  -1    4.80    0.60
  -5   4   1    5.00    0.60
  -5   4   1    3.90    0.70
  -5   4   1    5.20    0.80
  -5   4   1    4.20    0.80
  -5   4   1    4.60    0.60
  -5   4   1    5.30    0.60
  -5   4   1    3.80    0.60
  -5   4   1    3.70    0.60
  -5   4   1    4.70    0.60
   4  -4  -1    0.00    0.20
   4  -4  -1    0.10    0.30
   4  -4  -1    0.00    0.30
   4  -4  -1    0.10    0.40
   4  -4  -1    0.10    0.30
  -4   4   1    0.40    0.30
  -4   4   1    0.10    0.30
  -4   4   1    0.30    0.40
  -4   4   1    0.10    0.30
  -4   4   1    0.10    0.30
  -4   4   1    0.30    0.40
  -4   4   1    0.20    0.30
  -4   4   1   -0.40    0.40
  -4   4   1    0.10    0.40
   3  -4  -1   10.70    0.80
   3  -4  -1   11.90    0.90
   3  -4  -1    8.20    0.70
   3  -4  -1   11.50    0.70
   3  -4  -1    8.80    0.60
  -3   4   1    9.70    0.70
  -3   4   1    9.90    0.80
  -3   4   1   12.40    1.00
  -3   4   1    9.30    0.80
  -3   4   1   11.50    0.90
  -3   4   1   10.60    0.70
  -3   4   1   12.10    0.90
  -3   4   1    9.10    0.60
  -3   4   1    8.20    0.90
   2  -4  -1   11.60    0.80
   2  -4  -1   12.30    0.80
   2  -4  -1   11.80    0.80
   2  -4  -1   10.90    0.70
   2  -4  -1    9.40    0.80
   2  -4  -1   12.00    1.00
   2  -4  -1   12.10    0.70
   2  -4  -1   10.70    0.90
  -2   4   1    9.80    0.90
  -2   4   1   10.60    0.70
  -2   4   1    9.90    0.80
  -2   4   1   12.10    1.00
  -2   4   1   11.50    0.60
  -2   4   1   10.90    0.70
  -2   4   1    9.50    0.80
  -2   4   1   11.30    0.80
  -2   4   1   10.50    0.80
   1  -4  -1    0.30    0.30
   1  -4  -1    0.30    0.30
   1  -4  -1    0.70    0.20
   1  -4  -1    0.80    0.40
   1  -4  -1    1.00    0.30
   1  -4  -1    1.20    0.40
   1  -4  -1    1.30    0.40
   1  -4  -1    0.30    0.40
  -1   4   1    1.30    0.50
  -1   4   1    0.90    0.30
  -1   4   1    0.50    0.30
  -1   4   1    0.40    0.30
  -1   4   1    0.90    0.40
  -1   4   1    1.10    0.40
  -1   4   1    0.60    0.40
  -1   4   1    0.60    0.30
   0  -4  -1   78.29    2.70
   0  -4  -1   75.69    3.10
   0  -4  -1   81.09    2.60
   0  -4  -1   74.99    2.80
   0  -4  -1   77.69    3.40
   0  -4  -1   78.09    3.20
   0  -4  -1   74.29    3.10
   0  -4  -1   79.79    3.30
   0   4   1   78.79    3.30
   0   4   1   83.79    3.10
   0   4   1   81.59    2.90
   0   4   1   80.89    2.80
   0   4   1   81.59    3.10
   0   4   1   80.29    3.20
   0   4   1   82.49    3.10
   0   4   1   75.29    3.40
  -1  -4  -1  226.48    8.40
  -1  -4  -1  224.78    8.70
  -1  -4  -1  214.48    7.20
  -1  -4  -1  223.28    7.10
  -1  -4  -1  217.08    7.30
  -1  -4  -1  207.88    8.20
  -1  -4  -1  218.28    7.80
  -1  -4  -1  222.58    6.50
  -1  -4  -1  226.28    7.80
   1   4   1  221.88    7.10
   1   4   1  232.18    7.80
   1   4   1  227.08    7.80
   1   4   1  228.18    7.80
   1   4   1  230.58    7.20
   1   4   1  216.98    8.40
  -2  -4  -1   48.50    2.10
  -2  -4  -1   43.90    2.10
  -2  -4  -1   43.50    1.60
  -2  -4  -1   43.40    2.00
  -2  -4  -1   43.50    2.00
  -2  -4  -1   45.40    2.20
  -2  -4  -1   47.00    1.80
  -2  -4  -1   42.70    1.80
  -2  -4  -1   43.80    1.60
   2   4   1   47.90    1.80
   2   4   1   46.60    2.00
   2   4   1   44.80    1.90
   2   4   1   45.10    2.10
   2   4   1   42.60    2.10
  -3  -4  -1   20.50    1.30
  -3  -4  -1   23.20    1.50
  -3  -4  -1   21.30    0.90
  -3  -4  -1   21.00    1.20
  -3  -4  -1   20.70    1.30
  -3  -4  -1   23.30    1.20
  -3  -4  -1   23.80    1.00
  -3  -4  -1   22.20    1.20
   3   4   1   21.70    1.10
   3   4   1   23.90    1.20
   3   4   1   22.00    1.20
   3   4   1   20.60    1.30
   3   4   1   23.10    1.40
  -4  -4  -1    5.10    0.90
  -4  -4  -1    5.70    0.50
  -4  -4  -1    5.00    0.70
  -4  -4  -1    5.30    0.50
  -4  -4  -1    4.90    0.70
  -4  -4  -1    5.00    0.60
   4   4   1    5.10    0.70
   4   4   1    5.50    0.60
   4   4   1    5.90    0.70
   4   4   1    5.20    0.90
  -5  -4  -1   33.20    1.30
  -5  -4  -1   34.10    1.50
  -5  -4  -1   33.20    1.70
  -5  -4  -1   35.60    2.20
  -5  -4  -1   32.60    1.70
   5   4   1   34.70    2.10
   5   4   1   33.30    1.70
  -6  -4  -1    0.40    0.40
  -6  -4  -1    0.80    0.70
   6   4   1    1.20    0.80
  -7  -4  -1    1.60    0.90
  -7  -4  -1    1.30    0.50
   7   4   1    0.00    0.80
   8  -5  -1    0.90    0.70
  -8   5   1    0.50    0.60
  -8   5   1    0.00    0.80
  -8   5   1    1.40    0.80
   7  -5  -1    0.80    0.60
   7  -5  -1    1.50    0.50
   7  -5  -1    1.20    0.50
  -7   5   1    1.00    0.60
  -7   5   1    1.50    0.50
  -7   5   1    2.00    0.80
  -7   5   1    2.20    0.70
  -7   5   1    1.90    0.80
   6  -5  -1    3.60    0.60
   6  -5  -1    3.50    0.70
   6  -5  -1    3.80    0.60
  -6   5   1    4.30    1.00
  -6   5   1    4.50    0.80
  -6   5   1    3.60    0.60
  -6   5   1    3.00    0.80
  -6   5   1    3.60    0.70
   5  -5  -1   11.50    0.90
   5  -5  -1   14.20    1.00
   5  -5  -1   13.00    1.00
   5  -5  -1   12.60    1.00
  -5   5   1   12.60    1.10
  -5   5   1   12.40    0.90
  -5   5   1   11.40    1.10
  -5   5   1   14.30    1.40
  -5   5   1   11.70    1.20
  -5   5   1   13.70    1.00
  -5   5   1   12.00    1.00
   4  -5  -1    1.60    0.50
   4  -5  -1    1.20    0.50
   4  -5  -1    0.40    0.50
  -4   5   1    1.40    0.40
  -4   5   1    0.50    0.50
  -4   5   1    0.70    0.50
  -4   5   1    1.10    0.70
  -4   5   1    1.00    0.50
  -4   5   1    1.80    0.40
  -4   5   1    0.60    0.50
   3  -5  -1   19.10    1.20
   3  -5  -1   19.60    1.10
   3  -5  -1   19.50    1.20
  -3   5   1   21.50    1.40
  -3   5   1   22.20    1.10
  -3   5   1   19.50    1.40
  -3   5   1   18.50    1.30
  -3   5   1   20.30    1.30
  -3   5   1   19.80    1.30
  -3   5   1   23.20    1.00
   2  -5  -1    2.80    0.60
   2  -5  -1    3.50    0.50
   2  -5  -1    4.00    0.60
   2  -5  -1    4.40    0.60
   2  -5  -1    3.10    0.60
  -2   5   1    4.70    0.70
  -2   5   1    4.50    0.60
  -2   5   1    4.50    0.70
  -2   5   1    3.20    0.70
  -2   5   1    4.70    0.60
  -2   5   1    4.70    0.80
   1  -5  -1  161.68    6.00
   1  -5  -1  160.38    5.50
   1  -5  -1  155.98    5.90
   1  -5  -1  163.28    5.40
   1  -5  -1  166.98    5.90
  -1   5   1  164.28    6.00
  -1   5   1  161.58    5.90
  -1   5   1  163.78    6.60
  -1   5   1  157.78    5.90
  -1   5   1  156.88    6.40
  -1   5   1  156.88    5.40
   0  -5  -1    0.30    0.20
   0  -5  -1    0.50    0.40
   0  -5  -1    0.10    0.40
   0  -5  -1    0.70    0.50
   0  -5  -1    0.20    0.40
   0   5   1    1.20    0.50
   0   5   1    0.70    0.50
   0   5   1    0.90    0.40
   0   5   1    0.20    0.40
   0   5   1    0.50    0.30
   0   5   1    1.00    0.50
  -1  -5  -1   85.89    3.30
  -1  -5  -1   86.49    3.50
  -1  -5  -1   90.99    3.10
  -1  -5  -1   90.49    3.70
  -1  -5  -1   88.09    3.60
   1   5   1   89.59    3.10
   1   5   1   91.99    3.60
   1   5   1   84.99    3.80
   1   5   1   91.39    3.60
  -2  -5  -1   28.60    1.40
  -2  -5  -1   27.60    1.50
  -2  -5  -1   28.00    1.10
  -2  -5  -1   26.50    1.50
  -2  -5  -1   28.10    1.20
  -2  -5  -1   29.90    1.70
   2   5   1   26.60    1.60
   2   5   1   27.60    1.60
   2   5   1   27.40    1.50
  -3  -5  -1   84.99    3.10
  -3  -5  -1   88.49    3.80
  -3  -5  -1   82.99    3.40
  -3  -5  -1   77.19    3.00
  -3  -5  -1   82.19    3.40
  -3  -5  -1   80.09    2.70
   3   5   1   80.29    3.60
   3   5   1   83.49    3.30
   3   5   1   79.79    3.50
  -4  -5  -1   -0.20    0.60
  -4  -5  -1   -0.40    0.30
  -4  -5  -1    0.10    0.40
  -4  -5  -1   -1.00    0.40
   4   5   1    0.10    0.40
   4   5   1    0.30    0.60
  -5  -5  -1    1.00    0.50
  -5  -5  -1    0.90    0.40
  -5  -5  -1    0.40    0.50
  -5  -5  -1    2.10    0.80
   5   5   1    0.50    0.50
   5   5   1    1.10    0.40
   5   5   1    2.60    0.90
  -6  -5  -1   11.10    1.50
  -6  -5  -1   10.70    1.10
   6   5   1   11.00    1.50
  -7  -5  -1    8.10    1.00
  -7  -5  -1    9.50    1.60
   7   5   1    8.50    1.40
   8  -6  -1    0.80    0.70
  -8   6   1    1.00    0.60
  -8   6   1    0.40    0.80
  -8   6   1    1.40    1.00
   7  -6  -1    3.20    0.80
   7  -6  -1    3.40    0.70
   7  -6  -1    3.40    0.70
  -7   6   1    4.10    1.10
  -7   6   1    3.30    0.70
  -7   6   1    2.50    0.80
  -7   6   1    2.60    0.90
  -7   6   1    3.80    0.90
   6  -6  -1    3.10    0.60
   6  -6  -1    1.70    0.60
   6  -6  -1    3.70    0.80
  -6   6   1    3.70    0.80
  -6   6   1    3.30    1.00
  -6   6   1    3.20    0.90
  -6   6   1    2.80    0.80
  -6   6   1    2.60    0.70
   5  -6  -1    2.90    0.70
   5  -6  -1    2.70    0.70
   5  -6  -1    2.00    0.60
  -5   6   1    1.80    0.70
  -5   6   1    4.10    1.00
  -5   6   1    2.80    0.60
  -5   6   1    2.20    0.70
  -5   6   1    1.60    0.70
   4  -6  -1   59.49    2.50
   4  -6  -1   61.59    2.60
   4  -6  -1   62.29    2.70
  -4   6   1   64.09    2.40
  -4   6   1   64.29    2.60
  -4   6   1   56.39    3.00
  -4   6   1   63.29    3.30
  -4   6   1   60.39    2.80
  -4   6   1   62.59    2.60
  -4   6   1   59.49    2.80
  -4   6   1   60.09    2.80
   3  -6  -1   56.49    2.50
   3  -6  -1   60.09    2.70
   3  -6  -1   56.79    2.50
  -3   6   1   58.09    2.90
  -3   6   1   54.19    2.70
  -3   6   1   60.79    2.70
  -3   6   1   59.39    2.50
  -3   6   1   61.49    3.10
  -3   6   1   58.49    2.60
   2  -6  -1   98.99    3.80
   2  -6  -1   99.79    4.10
   2  -6  -1   98.69    4.00
  -2   6   1  102.39    4.10
  -2   6   1  104.79    4.00
  -2   6   1  103.39    4.10
  -2   6   1   96.49    4.60
  -2   6   1  105.29    4.50
  -2   6   1  105.19    3.80
   1  -6  -1   51.39    2.30
   1  -6  -1   53.99    2.40
   1  -6  -1   50.59    2.10
   1  -6  -1   52.09    2.50
   1  -6  -1   49.90    2.40
  -1   6   1   47.40    2.40
  -1   6   1   49.30    2.60
  -1   6   1   55.89    2.40
  -1   6   1   50.89    2.40
  -1   6   1   50.59    2.10
  -1   6   1   54.09    2.70
   0  -6  -1  103.49    3.60
   0  -6  -1  110.09    4.20
   0  -6  -1  105.99    3.90
   0  -6  -1  102.99    4.20
   0  -6  -1  103.29    4.10
   0   6   1   94.19    4.50
   0   6   1  101.29    3.60
   0   6   1   96.29    4.40
   0   6   1  103.69    4.10
  -1  -6  -1    0.90    0.50
  -1  -6  -1    1.20    0.60
  -1  -6  -1    0.80    0.50
  -1  -6  -1    0.70    0.30
  -1  -6  -1    0.60    0.50
   1   6   1    0.00    0.60
   1   6   1    0.30    0.30
   1   6   1    0.80    0.50
   1   6   1    0.80    0.50
  -2  -6  -1   80.19    3.10
  -2  -6  -1   78.69    3.40
  -2  -6  -1   83.39    3.70
  -2  -6  -1   80.79    2.70
  -2  -6  -1   83.79    3.40
   2   6   1   81.69    3.40
   2   6   1   76.29    3.60
   2   6   1   70.29    3.20
  -3  -6  -1    3.80    0.70
  -3  -6  -1    3.50    0.90
  -3  -6  -1    4.70    0.80
   3   6   1    5.10    0.90
   3   6   1    5.20    0.90
  -4  -6  -1   13.20    1.10
  -4  -6  -1   14.00    1.60
  -4  -6  -1   13.00    1.30
   4   6   1   15.00    1.50
   4   6   1   12.50    1.30
  -5  -6  -1    3.80    0.70
  -5  -6  -1    5.50    0.90
  -5  -6  -1    6.00    0.80
  -5  -6  -1    4.50    1.10
   5   6   1    5.70    0.80
   5   6   1    4.80    1.10
   5   6   1    5.00    0.90
  -6  -6  -1    6.80    1.00
  -6  -6  -1    8.00    1.50
   6   6   1    8.20    1.40
   7  -7  -1    0.60    0.60
   7  -7  -1    1.50    0.70
   7  -7  -1    1.30    0.60
  -7   7   1    1.50    0.90
  -7   7   1    1.20    0.80
  -7   7   1   -0.30    0.50
  -7   7   1    1.30    0.70
  -7   7   1    1.10    0.70
   6  -7  -1    2.40    0.70
   6  -7  -1    3.00    0.70
   6  -7  -1    2.10    0.70
  -6   7   1    3.60    0.90
  -6   7   1    1.70    0.90
  -6   7   1    2.40    0.90
  -6   7   1    3.30    0.70
  -6   7   1    2.10    0.80
   5  -7  -1   -0.10    0.60
   5  -7  -1   -0.70    0.40
   5  -7  -1   -0.30    0.40
  -5   7   1    0.20    0.60
  -5   7   1   -0.50    0.50
  -5   7   1   -0.20    0.60
  -5   7   1    0.10    0.60
  -5   7   1    1.20    0.80
   4  -7  -1   19.10    1.40
   4  -7  -1   17.70    1.30
   4  -7  -1   18.30    1.20
  -4   7   1   16.70    1.80
  -4   7   1   18.80    1.60
  -4   7   1   21.80    1.50
  -4   7   1   16.70    1.40
  -4   7   1   17.40    1.60
   3  -7  -1    1.70    0.60
   3  -7  -1    2.50    0.70
   3  -7  -1    1.70    0.60
  -3   7   1    1.70    0.70
  -3   7   1    1.90    0.50
  -3   7   1    1.90    0.60
  -3   7   1    2.40    0.90
  -3   7   1    2.80    0.80
   2  -7  -1   29.40    1.90
   2  -7  -1   27.80    1.70
   2  -7  -1   27.40    1.70
  -2   7   1   29.30    2.00
  -2   7   1   32.40    1.90
  -2   7   1   31.80    1.90
  -2   7   1   32.50    1.70
  -2   7   1   31.10    2.10
   1  -7  -1   64.29    2.80
   1  -7  -1   62.49    2.90
   1  -7  -1   65.19    3.00
   1  -7  -1   64.59    3.00
  -1   7   1   66.89    3.10
  -1   7   1   64.29    3.30
  -1   7   1   69.49    3.50
  -1   7   1   63.59    2.70
   0  -7  -1   -0.20    0.50
   0  -7  -1    2.50    0.70
   0  -7  -1    0.80    0.40
   0  -7  -1    1.10    0.60
   0  -7  -1    0.90    0.60
   0   7   1    0.70    0.60
   0   7   1    0.60    0.60
   0   7   1    0.70    0.60
   0   7   1    1.10    0.50
   0   7   1    0.70    0.40
  -1  -7  -1    0.50    0.50
  -1  -7  -1    0.80    0.60
  -1  -7  -1    0.20    0.60
   1   7   1    0.00    0.50
   1   7   1    0.40    0.60
   1   7   1    0.70    0.40
   1   7   1    0.50    0.50
  -2  -7  -1    4.10    0.90
  -2  -7  -1    5.70    1.00
  -2  -7  -1    6.00    0.90
   2   7   1    5.50    0.90
   2   7   1    4.20    0.90
  -3  -7  -1    0.60    0.60
  -3  -7  -1    1.00    0.70
  -3  -7  -1    1.40    0.70
   3   7   1    0.70    0.60
   3   7   1    1.70    0.70
  -4  -7  -1    2.20    0.70
  -4  -7  -1    2.20    0.70
  -4  -7  -1    1.90    0.90
  -4  -7  -1    1.50    0.60
   4   7   1    2.10    0.70
   4   7   1    1.50    0.80
   4   7   1    1.60    0.70
  -5  -7  -1    0.00    0.80
  -5  -7  -1   -1.20    0.60
   5   7   1   -0.50    0.70
   6  -8  -1    0.10    0.70
   6  -8  -1   -0.50    0.60
   6  -8  -1    0.20    0.60
  -6   8   1   -0.20    0.60
  -6   8   1    0.10    0.80
  -6   8   1   -0.20    0.70
  -6   8   1   -1.10    0.80
  -6   8   1    0.30    0.80
   5  -8  -1    1.20    0.70
   5  -8  -1    3.20    0.70
   5  -8  -1    2.90    0.80
  -5   8   1    3.80    0.90
  -5   8   1    4.30    0.90
  -5   8   1    1.00    0.90
  -5   8   1    3.10    0.90
  -5   8   1    2.90    1.10
   4  -8  -1    1.80    0.70
   4  -8  -1    2.40    0.80
   4  -8  -1    1.20    0.50
  -4   8   1    1.80    0.90
  -4   8   1    0.90    0.70
  -4   8   1    1.30    0.80
  -4   8   1    2.40    0.80
  -4   8   1    1.10    0.90
   3  -8  -1   15.30    1.30
   3  -8  -1   15.70    1.40
   3  -8  -1   17.20    1.40
  -3   8   1   17.60    1.50
  -3   8   1   15.60    1.60
  -3   8   1   15.80    1.80
  -3   8   1   14.40    1.40
  -3   8   1   14.10    1.70
   2  -8  -1   -0.60    0.60
   2  -8  -1    0.20    0.60
   2  -8  -1    0.00    0.60
  -2   8   1   -0.50    0.50
  -2   8   1   -0.30    0.60
  -2   8   1   -0.40    0.70
  -2   8   1    1.10    0.90
   1  -8  -1    1.80    0.80
   1  -8  -1    1.60    0.70
   1  -8  -1    4.10    0.90
  -1   8   1    3.20    0.70
  -1   8   1    2.10    0.80
  -1   8   1    2.00    0.90
  -1   8   1    1.80    0.70
   0  -8  -1    9.10    1.10
   0  -8  -1    9.70    1.30
   0  -8  -1    9.10    1.20
   0   8   1    8.20    1.30
   0   8   1    8.80    1.00
   0   8   1    9.50    0.90
  -1  -8  -1   -0.40    0.60
  -1  -8  -1    0.90    0.60
  -1  -8  -1    0.40    0.60
   1   8   1   -0.10    0.30
   1   8   1    0.30    0.70
   1   8   1   -0.60    0.50
  -2  -8  -1    0.60    0.70
  -2  -8  -1   -0.50    0.70
  -2  -8  -1   -0.60    0.60
  -2  -8  -1    0.30    0.60
   2   8   1    0.20    0.70
   2   8   1    1.20    0.70
  -3  -8  -1    0.60    0.80
  -3  -8  -1    0.80    0.60
  -3  -8  -1   -0.20    0.70
  -3  -8  -1    0.20    0.60
   3   8   1    0.20    0.70
   3   8   1    0.80    0.70
   3   8   1   -0.20    0.60
  -4  -8  -1    3.10    0.90
  -4  -8  -1    3.90    1.00
  -4  -8  -1    4.10    0.90
  -4  -8  -1    2.90    1.20
   4   8   1    5.20    1.10
   4   8   1    2.20    1.00
   4   8   1    4.50    0.90
   5  -9  -1    1.10    0.80
   5  -9  -1    0.50    0.70
  -5   9   1   -0.70    0.90
  -5   9   1    0.50    0.80
  -5   9   1    1.70    0.90
  -5   9   1   -0.50    0.70
  -5   9   1    1.10    0.80
   4  -9  -1    6.70    1.10
   4  -9  -1    7.90    1.20
  -4   9   1    8.20    1.20
  -4   9   1    7.20    1.20
  -4   9   1    6.10    1.40
  -4   9   1    8.30    1.30
  -4   9   1    7.40    1.40
   3  -9  -1    0.10    0.60
   3  -9  -1   -0.30    0.70
   3  -9  -1   -0.20    0.60
  -3   9   1   -1.50    0.60
  -3   9   1   -0.60    0.70
  -3   9   1   -0.40    0.60
  -3   9   1    0.30    0.90
  -3   9   1    0.20    0.70
   2  -9  -1    7.40    1.20
   2  -9  -1    7.00    1.10
   2  -9  -1    6.60    1.00
  -2   9   1    6.90    1.20
  -2   9   1    6.60    1.40
  -2   9   1    7.40    1.00
  -2   9   1    6.40    1.30
   1  -9  -1    3.60    1.00
   1  -9  -1    6.30    1.10
   1  -9  -1    4.40    1.00
   1  -9  -1    3.20    0.90
  -1   9   1    3.80    1.10
  -1   9   1    4.30    0.80
  -1   9   1    5.80    1.10
   0  -9  -1   18.20    1.70
   0  -9  -1   18.60    1.90
   0  -9  -1   19.20    1.70
   0  -9  -1   16.50    1.60
   0   9   1   19.80    1.60
   0   9   1   13.80    1.80
   0   9   1   16.80    1.40
  -1  -9  -1    5.00    1.00
  -1  -9  -1    3.80    1.10
  -1  -9  -1    3.70    1.00
  -1  -9  -1    3.60    1.00
   1   9   1    5.10    0.90
   1   9   1    5.40    1.30
   1   9   1    5.30    1.00
  -2  -9  -1    9.70    1.30
  -2  -9  -1   10.10    1.30
  -2  -9  -1   10.20    1.50
  -2  -9  -1    7.90    1.40
   2   9   1   12.40    1.40
   2   9   1   12.60    1.40
   2   9   1    8.20    1.50
   3 -10  -1    1.60    0.90
   3 -10  -1    1.60    0.90
  -3  10   1    2.20    1.10
  -3  10   1    1.00    0.80
  -3  10   1    2.00    1.00
  -3  10   1    2.00    0.90
   2 -10  -1    0.30    0.70
   2 -10  -1    0.80    0.80
  -2  10   1    0.50    1.00
  -2  10   1   -1.40    0.60
  -2  10   1   -0.20    0.90
  -2  10   1   -0.10    0.70
   1 -10  -1   -0.80    0.70
   1 -10  -1    0.20    0.80
   1 -10  -1   -1.20    0.60
  -1  10   1    0.90    0.80
  -1  10   1   -0.10    0.90
   0 -10  -1   -0.60    0.80
   0 -10  -1    1.40    0.90
   0 -10  -1   -0.30    0.70
   0  10   1    0.50    0.80
   0  10   1    0.90    1.00
   2  10  -2    2.00    1.00
   2  10  -2   -0.20    0.60
  -2 -10   2    1.60    0.80
  -2 -10   2   -0.20    0.70
  -2 -10   2    0.10    0.80
  -2 -10   2   -1.50    0.80
   1  10  -2    0.20    0.70
   1  10  -2   -1.00    0.70
  -1 -10   2   -0.60    0.60
  -1 -10   2   -1.60    0.70
  -1 -10   2   -0.70    0.60
  -1 -10   2   -0.40    0.80
   0  10  -2    4.50    1.00
   0  10  -2    3.20    0.80
   0  10  -2    3.40    1.10
   0 -10   2    3.80    1.10
   0 -10   2    3.20    0.90
   0 -10   2    3.40    1.00
   0 -10   2    3.80    1.00
  -1  10  -2   -0.60    0.60
  -1  10  -2   -1.00    0.60
  -1  10  -2   -1.10    0.70
   1 -10   2   -1.30    0.80
   1 -10   2   -0.10    0.70
   1 -10   2    1.50    0.80
  -2  10  -2    0.30    0.80
  -2  10  -2    0.70    0.80
  -2  10  -2   -0.60    0.70
   2 -10   2    1.90    0.90
   2 -10   2   -0.30    0.70
   2 -10   2   -1.10    0.70
  -3  10  -2    4.40    1.20
  -3  10  -2    4.60    1.00
  -3  10  -2    5.10    1.10
  -3  10  -2    2.10    1.00
   3 -10   2    3.30    0.90
   3 -10   2    2.60    0.90
   3 -10   2    3.90    1.00
  -4  10  -2    1.90    1.00
  -4  10  -2    0.90    0.80
  -4  10  -2    0.10    0.90
  -4  10  -2   -0.20    0.90
  -4  10  -2    0.50    0.80
   4 -10   2    0.70    0.60
   4 -10   2    0.90    0.80
   4 -10   2    0.80    0.70
   4   9  -2    0.50    0.70
   4   9  -2    1.70    0.90
   4   9  -2    2.10    0.70
  -4  -9   2    2.50    0.90
  -4  -9   2    2.10    1.10
  -4  -9   2    1.40    0.70
  -4  -9   2    2.40    0.80
   3   9  -2    0.00    0.70
   3   9  -2    0.20    0.60
   3   9  -2    0.00    0.60
  -3  -9   2   -0.20    0.60
  -3  -9   2   -0.20    0.80
  -3  -9   2    0.50    0.80
  -3  -9   2    0.00    0.50
   2   9  -2    4.50    0.80
   2   9  -2    5.50    0.90
   2   9  -2    6.70    1.20
  -2  -9   2    5.80    1.00
  -2  -9   2    5.50    1.10
  -2  -9   2    5.00    1.20
  -2  -9   2    5.50    1.00
   1   9  -2   -0.70    0.60
   1   9  -2    0.90    0.60
   1   9  -2    0.40    0.50
   1   9  -2   -0.10    0.50
  -1  -9   2   -0.60    0.50
  -1  -9   2   -0.30    0.70
  -1  -9   2    0.50    0.70
  -1  -9   2    0.50    0.70
   0   9  -2    3.50    0.80
   0   9  -2    3.60    1.00
   0   9  -2    3.30    0.80
   0  -9   2    3.40    1.00
   0  -9   2    3.10    0.90
   0  -9   2    4.30    1.00
   0  -9   2    3.90    0.80
  -1   9  -2   26.40    1.80
  -1   9  -2   29.10    1.80
  -1   9  -2   30.00    2.20
  -1   9  -2   26.50    1.90
   1  -9   2   29.40    2.00
   1  -9   2   27.70    2.00
   1  -9   2   30.70    1.80
   1  -9   2   31.70    1.90
  -2   9  -2    6.70    1.20
  -2   9  -2    6.80    1.10
  -2   9  -2    8.90    1.10
  -2   9  -2    8.00    1.20
   2  -9   2    6.80    1.10
   2  -9   2    7.30    1.20
   2  -9   2   10.30    1.20
   2  -9   2    7.30    1.10
  -3   9  -2   -0.80    0.60
  -3   9  -2    0.60    0.80
  -3   9  -2    0.50    0.70
  -3   9  -2    0.50    0.70
  -3   9  -2   -0.50    0.60
   3  -9   2   -1.50    0.50
   3  -9   2   -0.10    0.60
   3  -9   2   -0.80    0.60
  -4   9  -2    6.20    1.30
  -4   9  -2    8.60    1.30
  -4   9  -2    7.90    1.30
  -4   9  -2    7.50    1.10
  -4   9  -2    7.70    1.20
   4  -9   2    9.10    1.20
   4  -9   2    7.80    1.10
   4  -9   2    6.90    1.10
  -5   9  -2   -1.10    0.70
  -5   9  -2   -0.30    0.70
  -5   9  -2   -1.20    0.60
  -5   9  -2   -0.10    0.70
  -5   9  -2    0.50    0.80
   5  -9   2    0.10    0.70
   5  -9   2    0.50    0.70
  -6   9  -2    0.30    0.70
  -6   9  -2    0.40    0.80
  -6   9  -2    0.70    0.90
  -6   9  -2    0.10    0.80
  -6   9  -2    0.90    0.80
   6  -9   2   -0.60    0.60
   6  -9   2    1.00    0.80
   6  -9   2    1.40    0.80
   5   8  -2    2.70    0.90
  -5  -8   2    1.10    1.10
  -5  -8   2    3.80    0.90
   4   8  -2    4.10    0.90
   4   8  -2    4.00    0.80
   4   8  -2    4.60    1.00
  -4  -8   2    3.40    0.70
  -4  -8   2    4.40    1.20
  -4  -8   2    4.30    0.90
  -4  -8   2    3.30    0.80
   3   8  -2    1.40    0.70
   3   8  -2    1.00    0.60
   3   8  -2    1.30    0.60
  -3  -8   2    0.70    0.70
  -3  -8   2    0.90    0.60
  -3  -8   2   -0.10    0.80
  -3  -8   2   -0.90    0.50
   2   8  -2   29.10    1.70
   2   8  -2   28.10    2.00
   2   8  -2   29.60    1.70
  -2  -8   2   30.80    1.70
  -2  -8   2   32.80    2.00
  -2  -8   2   30.80    1.80
  -2  -8   2   31.90    2.10
   1   8  -2    0.60    0.50
   1   8  -2    0.50    0.50
   1   8  -2    0.30    0.60
   1   8  -2    1.10    0.70
  -1  -8   2    0.60    0.60
  -1  -8   2    0.20    0.60
  -1  -8   2    0.00    0.60
  -1  -8   2   -0.20    0.60
   0   8  -2   35.30    1.70
   0   8  -2   37.70    2.10
   0   8  -2   32.10    1.80
   0   8  -2   35.90    1.90
   0   8  -2   34.70    2.20
   0  -8   2   31.20    2.10
   0  -8   2   36.00    1.90
   0  -8   2   34.40    1.90
   0  -8   2   38.00    2.10
  -1   8  -2   17.60    0.90
  -1   8  -2   18.00    1.40
  -1   8  -2   19.10    1.40
  -1   8  -2   16.60    1.60
  -1   8  -2   12.60    1.40
   1  -8   2   19.70    1.60
   1  -8   2   17.80    1.40
   1  -8   2   16.60    1.30
   1  -8   2   17.40    1.50
  -2   8  -2   38.70    2.40
  -2   8  -2   35.10    2.30
  -2   8  -2   37.60    2.00
  -2   8  -2   35.60    2.10
  -2   8  -2   35.20    2.00
   2  -8   2   38.60    2.10
   2  -8   2   35.80    2.10
   2  -8   2   34.20    2.00
   2  -8   2   32.70    1.80
  -3   8  -2   28.90    2.00
  -3   8  -2   25.80    1.90
  -3   8  -2   26.50    1.80
  -3   8  -2   26.20    1.70
  -3   8  -2   26.00    1.80
   3  -8   2   24.80    1.80
   3  -8   2   26.50    1.70
   3  -8   2   27.50    1.80
   3  -8   2   25.50    1.60
  -4   8  -2   14.50    1.50
  -4   8  -2   22.50    1.80
  -4   8  -2   17.90    1.70
  -4   8  -2   21.40    1.50
  -4   8  -2   20.20    1.70
   4  -8   2   19.50    1.50
   4  -8   2   17.30    1.40
   4  -8   2   19.80    1.40
  -5   8  -2    1.10    0.80
  -5   8  -2    2.10    0.70
  -5   8  -2    2.70    0.90
  -5   8  -2    2.90    0.90
  -5   8  -2    0.90    0.70
   5  -8   2    1.30    0.70
   5  -8   2    0.90    0.60
  -6   8  -2    0.70    0.80
  -6   8  -2    0.50    0.60
  -6   8  -2   -1.00    0.60
  -6   8  -2   -0.90    0.50
  -6   8  -2    0.10    0.80
   6  -8   2    0.10    0.60
   6  -8   2    0.40    0.60
   6  -8   2   -0.60    0.60
  -7   8  -2    0.00    0.80
  -7   8  -2    1.40    0.90
  -7   8  -2    0.50    0.70
  -7   8  -2    2.10    1.00
   7  -8   2   -0.20    0.80
   7  -8   2    1.40    0.70
   6   7  -2    6.10    1.20
  -6  -7   2    6.40    1.40
  -6  -7   2    5.80    0.90
   5   7  -2    0.10    0.50
   5   7  -2    0.80    0.80
   5   7  -2   -0.30    0.60
  -5  -7   2    1.00    0.80
  -5  -7   2    0.70    0.60
   4   7  -2   -0.60    0.50
   4   7  -2   -0.10    0.40
   4   7  -2    0.00    0.60
  -4  -7   2   -0.40    0.50
  -4  -7   2   -0.40    0.40
  -4  -7   2   -0.70    0.40
  -4  -7   2   -0.20    0.70
   3   7  -2   22.50    1.50
   3   7  -2   24.60    1.60
   3   7  -2   22.90    1.40
  -3  -7   2   25.10    1.50
  -3  -7   2   22.80    1.80
  -3  -7   2   24.80    1.60
  -3  -7   2   20.90    1.30
   2   7  -2    9.90    0.90
   2   7  -2   10.40    1.20
   2   7  -2   10.20    0.70
   2   7  -2    9.40    1.00
   2   7  -2    9.20    1.00
  -2  -7   2   11.70    1.00
  -2  -7   2   10.30    1.20
  -2  -7   2    7.30    1.10
  -2  -7   2   11.10    1.10
   1   7  -2   18.50    0.80
   1   7  -2   16.80    1.30
   1   7  -2   16.60    1.20
   1   7  -2   18.10    1.10
   1   7  -2   16.50    1.40
   1   7  -2   18.20    1.20
  -1  -7   2   17.30    1.40
  -1  -7   2   17.10    1.30
  -1  -7   2   18.30    1.20
  -1  -7   2   16.20    1.30
  -1  -7   2   18.30    1.50
   0   7  -2    1.40    0.40
   0   7  -2    1.60    0.20
   0   7  -2    1.50    0.70
   0   7  -2    1.20    0.60
   0   7  -2    2.00    0.60
   0   7  -2    0.50    0.50
   0  -7   2    2.10    0.60
   0  -7   2    2.20    0.70
   0  -7   2    1.60    0.60
   0  -7   2    1.90    0.60
   0  -7   2    1.90    0.70
  -1   7  -2   50.69    2.40
  -1   7  -2   51.69    2.50
  -1   7  -2   52.89    2.50
  -1   7  -2   52.39    2.00
  -1   7  -2   50.79    2.70
  -1   7  -2   56.59    2.40
   1  -7   2   49.90    2.30
   1  -7   2   51.49    2.50
   1  -7   2   52.09    2.50
   1  -7   2   54.19    2.60
   1  -7   2   51.69    2.20
  -2   7  -2    0.80    0.60
  -2   7  -2   -0.10    0.50
  -2   7  -2   -0.50    0.60
  -2   7  -2   -0.10    0.50
  -2   7  -2    0.70    0.30
  -2   7  -2    0.30    0.60
  -2   7  -2    1.00    0.20
  -2   7  -2    0.40    0.60
   2  -7   2    1.00    0.60
   2  -7   2    0.10    0.60
   2  -7   2    0.20    0.60
   2  -7   2    0.20    0.60
  -3   7  -2   10.50    1.20
  -3   7  -2   10.00    1.10
  -3   7  -2   10.00    1.10
  -3   7  -2    6.90    1.10
  -3   7  -2    8.70    1.10
  -3   7  -2    9.90    1.20
  -3   7  -2    9.60    0.70
   3  -7   2    9.80    1.10
   3  -7   2   10.10    1.10
   3  -7   2    6.30    0.90
   3  -7   2    9.10    1.00
  -4   7  -2    0.70    0.60
  -4   7  -2    0.10    0.50
  -4   7  -2   -0.60    0.60
  -4   7  -2    0.90    0.60
  -4   7  -2   -0.10    0.50
   4  -7   2   -0.60    0.40
   4  -7   2   -0.40    0.50
   4  -7   2   -0.20    0.50
  -5   7  -2   10.50    1.30
  -5   7  -2    7.90    1.10
  -5   7  -2    7.20    1.10
  -5   7  -2    9.40    1.00
  -5   7  -2    9.40    1.20
   5  -7   2   11.90    1.30
   5  -7   2    9.40    1.00
   5  -7   2    9.20    1.00
  -6   7  -2    0.60    0.70
  -6   7  -2    2.00    0.80
  -6   7  -2    0.90    0.70
  -6   7  -2    1.10    0.80
  -6   7  -2    2.40    0.70
   6  -7   2    1.70    0.70
   6  -7   2    2.40    0.60
   6  -7   2    1.30    0.60
  -7   7  -2    0.20    0.80
  -7   7  -2    1.60    0.80
  -7   7  -2    0.50    0.60
  -7   7  -2    2.70    0.90
   7  -7   2    1.50    0.80
   7  -7   2    2.30    0.60
   7   6  -2    0.10    0.90
  -7  -6   2    2.00    1.00
  -7  -6   2   -0.10    0.50
   6   6  -2   -0.30    0.70
  -6  -6   2    1.50    0.90
  -6  -6   2    0.70    0.50
   5   6  -2   18.20    1.60
   5   6  -2   16.00    1.20
   5   6  -2   17.40    1.10
  -5  -6   2   17.60    1.30
  -5  -6   2   18.60    1.70
  -5  -6   2   16.10    1.10
  -5  -6   2   18.30    1.00
   4   6  -2    1.20    0.50
   4   6  -2   -0.10    0.60
   4   6  -2   -0.50    0.40
   4   6  -2    0.30    0.40
  -4  -6   2   -0.10    0.50
  -4  -6   2    0.10    0.50
  -4  -6   2    0.60    0.70
  -4  -6   2    0.30    0.40
  -4  -6   2   -0.60    0.40
   3   6  -2   11.30    1.10
   3   6  -2   12.40    1.00
   3   6  -2   12.30    0.90
   3   6  -2   12.70    1.00
   3   6  -2   12.10    1.10
  -3  -6   2   13.20    1.10
  -3  -6   2   12.30    1.00
  -3  -6   2   13.40    1.00
  -3  -6   2   12.70    0.90
  -3  -6   2   11.80    1.30
  -3  -6   2   14.50    1.10
   2   6  -2   27.70    1.50
   2   6  -2   28.10    1.70
   2   6  -2   26.80    1.40
   2   6  -2   29.30    1.50
   2   6  -2   27.00    1.30
  -2  -6   2   27.80    1.60
  -2  -6   2   28.10    1.60
  -2  -6   2   29.80    1.40
  -2  -6   2   26.60    1.70
  -2  -6   2   25.50    1.40
  -2  -6   2   29.10    1.50
   1   6  -2   69.79    2.90
   1   6  -2   76.39    3.00
   1   6  -2   73.39    2.80
   1   6  -2   70.19    2.70
   1   6  -2   71.19    2.60
   1   6  -2   71.79    3.30
  -1  -6   2   66.99    3.00
  -1  -6   2   71.69    2.70
  -1  -6   2   72.89    2.70
  -1  -6   2   70.89    2.80
  -1  -6   2   73.09    3.20
  -1  -6   2   72.89    3.00
   0   6  -2   16.40    0.90
   0   6  -2   14.80    0.70
   0   6  -2   16.80    1.10
   0   6  -2   15.40    1.10
   0   6  -2   15.80    1.00
   0   6  -2   17.40    1.20
   0   6  -2   12.70    1.20
   0  -6   2   15.20    1.10
   0  -6   2   16.00    1.10
   0  -6   2   15.40    1.30
   0  -6   2   14.80    1.00
   0  -6   2   15.40    1.00
   0  -6   2   15.10    1.10
  -1   6  -2    3.70    0.70
  -1   6  -2    3.20    0.60
  -1   6  -2    3.80    0.60
  -1   6  -2    3.30    0.70
  -1   6  -2    4.40    0.40
  -1   6  -2    2.90    0.70
   1  -6   2    3.10    0.60
   1  -6   2    3.20    0.70
   1  -6   2    2.80    0.60
   1  -6   2    3.60    0.60
   1  -6   2    3.40    0.60
  -2   6  -2   12.60    1.00
  -2   6  -2   11.50    1.10
  -2   6  -2   11.90    0.50
  -2   6  -2   11.00    1.20
  -2   6  -2   11.60    1.00
  -2   6  -2   13.50    1.20
  -2   6  -2   11.20    1.00
   2  -6   2   11.20    1.00
   2  -6   2   12.70    1.10
   2  -6   2   11.90    1.00
   2  -6   2   13.30    1.10
   2  -6   2   11.50    1.00
  -3   6  -2    0.60    0.30
  -3   6  -2   -0.20    0.40
  -3   6  -2    0.00    0.40
  -3   6  -2   -0.40    0.50
  -3   6  -2   -0.30    0.50
  -3   6  -2   -0.10    0.40
  -3   6  -2    0.40    0.50
   3  -6   2    0.10    0.40
   3  -6   2   -0.50    0.40
   3  -6   2   -0.80    0.40
   3  -6   2   -0.30    0.40
  -4   6  -2    6.20    0.80
  -4   6  -2    5.30    0.90
  -4   6  -2    5.80    0.40
  -4   6  -2    4.20    0.80
  -4   6  -2    5.50    0.80
  -4   6  -2    4.70    0.70
  -4   6  -2    7.50    1.00
   4  -6   2    5.00    0.70
   4  -6   2    4.50    0.70
   4  -6   2    5.50    0.70
  -5   6  -2    6.60    0.80
  -5   6  -2    3.90    0.90
  -5   6  -2    6.50    1.00
  -5   6  -2    6.50    0.90
  -5   6  -2    6.20    1.00
   5  -6   2    6.10    1.00
   5  -6   2    6.60    0.80
   5  -6   2    6.00    0.70
  -6   6  -2    3.60    0.70
  -6   6  -2    2.70    0.80
  -6   6  -2    2.50    0.70
  -6   6  -2    4.10    0.80
   6  -6   2    3.00    0.60
   6  -6   2    2.90    0.80
  -7   6  -2    0.60    0.70
  -7   6  -2    0.10    0.70
  -7   6  -2    0.60    0.50
  -7   6  -2    0.40    0.60
   7  -6   2    1.70    0.70
   7  -6   2    0.30    0.50
  -8   6  -2   -0.40    0.70
  -8   6  -2   -1.20    0.60
   8  -6   2    0.10    0.70
   7   5  -2    2.40    1.00
  -7  -5   2    1.70    0.50
  -7  -5   2    1.90    1.00
   6   5  -2    3.20    0.90
  -6  -5   2    5.90    1.10
  -6  -5   2    6.80    0.80
   5   5  -2    3.80    0.90
   5   5  -2    4.00    0.70
   5   5  -2    5.20    0.60
  -5  -5   2    3.70    0.50
  -5  -5   2    4.30    0.70
  -5  -5   2    4.90    1.00
  -5  -5   2    4.10    0.60
   4   5  -2  151.68    5.00
   4   5  -2  155.98    5.30
   4   5  -2  144.99    5.90
   4   5  -2  146.49    5.90
   4   5  -2  144.59    5.40
   4   5  -2  154.18    5.50
   4   5  -2  154.88    5.10
  -4  -5   2  154.88    5.90
  -4  -5   2  150.88    4.80
  -4  -5   2  157.08    5.30
  -4  -5   2  148.89    6.20
  -4  -5   2  152.18    4.60
  -4  -5   2  149.29    5.50
  -4  -5   2  151.58    5.50
  -4  -5   2  152.78    5.10
   3   5  -2    3.20    0.50
   3   5  -2    2.70    0.60
   3   5  -2    2.80    0.50
   3   5  -2    2.20    0.50
   3   5  -2    2.70    0.50
   3   5  -2    3.50    0.50
  -3  -5   2    1.80    0.50
  -3  -5   2    1.60    0.50
  -3  -5   2    2.10    0.50
  -3  -5   2    2.50    0.70
  -3  -5   2    2.30    0.60
  -3  -5   2    2.40    0.50
  -3  -5   2    1.40    0.50
   2   5  -2   41.40    1.80
   2   5  -2   40.30    2.00
   2   5  -2   39.10    1.90
   2   5  -2   37.80    1.70
   2   5  -2   40.60    1.70
   2   5  -2   41.60    1.70
  -2  -5   2   39.50    1.90
  -2  -5   2   41.70    1.70
  -2  -5   2   40.70    1.70
  -2  -5   2   39.80    1.60
  -2  -5   2   39.10    1.90
  -2  -5   2   39.50    2.10
  -2  -5   2   44.40    2.00
   1   5  -2  104.19    3.90
   1   5  -2  106.59    4.00
   1   5  -2  111.59    3.70
   1   5  -2   99.99    3.90
   1   5  -2  103.19    3.70
   1   5  -2  106.39    3.60
   1   5  -2   97.29    4.20
   1   5  -2  103.59    3.70
  -1  -5   2   99.69    4.00
  -1  -5   2  101.19    4.00
  -1  -5   2  105.39    4.30
  -1  -5   2  105.79    3.70
  -1  -5   2  111.09    3.70
  -1  -5   2  105.09    3.50
  -1  -5   2  108.09    4.20
   0   5  -2    1.60    0.40
   0   5  -2    0.80    0.40
   0   5  -2   -0.10    0.30
   0   5  -2    0.50    0.40
   0   5  -2    0.80    0.30
   0   5  -2    0.90    0.30
   0   5  -2    0.30    0.40
   0   5  -2    1.20    0.40
   0  -5   2    0.10    0.40
   0  -5   2    0.90    0.40
   0  -5   2    0.60    0.40
   0  -5   2    0.20    0.40
   0  -5   2    1.00    0.50
   0  -5   2    0.90    0.50
   0  -5   2    1.00    0.40
   0  -5   2    0.40    0.40
  -1   5  -2  131.89    5.50
  -1   5  -2  138.49    5.10
  -1   5  -2  137.29    4.90
  -1   5  -2  139.79    4.80
  -1   5  -2  135.49    5.70
  -1   5  -2  138.49    5.10
  -1   5  -2  140.49    4.90
  -1   5  -2  144.99    5.40
  -1   5  -2  142.89    4.80
   1  -5   2  152.58    5.60
   1  -5   2  140.09    5.20
   1  -5   2  137.49    4.80
   1  -5   2  149.79    5.70
   1  -5   2  138.19    4.90
   1  -5   2  137.49    4.50
   1  -5   2  140.29    5.20
   1  -5   2  142.99    5.40
  -2   5  -2   12.60    0.90
  -2   5  -2   11.90    0.90
  -2   5  -2   10.90    0.80
  -2   5  -2   11.30    0.90
  -2   5  -2   10.10    1.00
  -2   5  -2   11.70    1.00
  -2   5  -2   10.90    0.90
   2  -5   2   11.50    0.90
   2  -5   2   11.00    0.90
   2  -5   2   12.70    1.00
   2  -5   2   10.10    0.80
   2  -5   2   10.90    0.80
   2  -5   2   10.30    0.90
  -3   5  -2  273.77   10.60
  -3   5  -2  272.07    8.80
  -3   5  -2  255.67   10.20
  -3   5  -2  264.87    9.60
  -3   5  -2  288.07   10.00
  -3   5  -2  273.57    9.30
  -3   5  -2  271.27    9.20
  -3   5  -2  283.87    9.60
   3  -5   2  275.17   10.00
   3  -5   2  290.37   10.60
   3  -5   2  266.87    8.40
   3  -5   2  271.87    8.80
  -4   5  -2   14.80    1.10
  -4   5  -2   14.60    1.20
  -4   5  -2   15.10    1.20
  -4   5  -2   14.00    1.10
  -4   5  -2   15.00    0.80
  -4   5  -2   12.90    0.90
  -4   5  -2   11.80    1.10
   4  -5   2   13.90    0.90
   4  -5   2   14.10    1.00
   4  -5   2   16.90    1.10
   4  -5   2   13.40    0.90
  -5   5  -2   20.30    1.20
  -5   5  -2   18.30    1.20
  -5   5  -2   20.20    1.30
  -5   5  -2   18.40    1.40
  -5   5  -2   16.40    1.40
  -5   5  -2   18.20    1.00
   5  -5   2   18.30    1.10
   5  -5   2   16.10    1.00
   5  -5   2   15.90    1.40
  -6   5  -2   31.90    1.80
  -6   5  -2   33.00    2.00
  -6   5  -2   35.20    2.00
  -6   5  -2   35.00    1.60
   6  -5   2   33.40    2.10
   6  -5   2   33.70    1.50
  -7   5  -2    2.10    0.70
  -7   5  -2    2.20    0.50
  -7   5  -2    2.50    0.70
  -7   5  -2    2.20    0.90
   7  -5   2    4.40    1.00
   7  -5   2    2.90    0.50
  -8   5  -2    0.60    0.60
  -8   5  -2   -1.10    0.70
   8  -5   2    0.60    0.80
  -8  -4   2    3.10    0.40
  -8  -4   2    3.30    0.40
  -8  -4   2    3.20    1.10
   7   4  -2    1.20    0.90
  -7  -4   2    1.80    0.40
  -7  -4   2    2.10    0.90
  -7  -4   2    1.20    0.40
   6   4  -2    3.60    0.90
  -6  -4   2    2.40    0.50
  -6  -4   2    2.10    0.50
  -6  -4   2    2.30    0.80
   5   4  -2   63.99    2.80
   5   4  -2   69.39    3.10
   5   4  -2   66.89    2.50
   5   4  -2   64.19    2.30
   5   4  -2   63.99    2.30
  -5  -4   2   64.09    2.60
  -5  -4   2   65.59    2.60
  -5  -4   2   64.39    2.00
  -5  -4   2   62.09    3.10
  -5  -4   2   63.29    2.20
  -5  -4   2   63.09    2.60
   4   4  -2   11.10    0.70
   4   4  -2   11.20    1.10
   4   4  -2    8.60    0.80
   4   4  -2   10.80    0.90
   4   4  -2   12.20    0.60
   4   4  -2   10.30    0.70
   4   4  -2   12.30    0.70
  -4  -4   2   12.10    1.20
  -4  -4   2    9.80    0.80
  -4  -4   2   11.90    0.60
  -4  -4   2   12.30    0.90
  -4  -4   2   11.00    0.80
  -4  -4   2   11.40    0.70
  -4  -4   2   10.70    0.70
  -4  -4   2   10.90    0.80
   3   4  -2  167.38    5.20
   3   4  -2  155.78    5.60
   3   4  -2  156.58    6.00
   3   4  -2  151.78    6.10
   3   4  -2  166.38    5.60
   3   4  -2  162.08    5.20
  -3  -4   2  167.98    6.10
  -3  -4   2  162.48    5.70
  -3  -4   2  159.28    5.00
  -3  -4   2  153.78    5.20
  -3  -4   2  161.88    6.20
  -3  -4   2  157.78    5.70
  -3  -4   2  165.08    5.40
   2   4  -2    7.30    0.60
   2   4  -2    7.50    0.70
   2   4  -2    8.20    0.60
   2   4  -2    6.90    0.60
   2   4  -2    7.30    0.60
   2   4  -2    7.70    0.60
   2   4  -2    8.80    0.70
   2   4  -2    6.90    0.70
  -2  -4   2    7.60    0.60
  -2  -4   2    8.00    0.70
  -2  -4   2    6.80    0.70
  -2  -4   2    7.90    0.70
  -2  -4   2    7.10    0.60
  -2  -4   2    6.60    0.80
  -2  -4   2    7.50    0.70
  -2  -4   2    7.80    0.60
   1   4  -2  147.29    4.80
   1   4  -2  139.19    5.10
   1   4  -2  140.09    4.70
   1   4  -2  134.59    5.50
   1   4  -2  146.19    5.10
   1   4  -2  153.18    4.70
   1   4  -2  152.88    5.50
   1   4  -2  137.09    4.80
  -1  -4   2  144.39    5.50
  -1  -4   2  144.79    4.80
  -1  -4   2  134.69    4.50
  -1  -4   2  141.79    5.40
  -1  -4   2  147.89    5.10
  -1  -4   2  144.19    5.10
  -1  -4   2  139.39    4.70
  -1  -4   2  140.69    5.10
   0   4  -2    0.60    0.30
   0   4  -2    0.30    0.30
   0   4  -2   -0.10    0.30
   0   4  -2    0.00    0.30
   0   4  -2    0.30    0.20
   0   4  -2    0.00    0.30
   0   4  -2    1.00    0.40
   0   4  -2    0.40    0.40
   0  -4   2    0.40    0.30
   0  -4   2    0.40    0.30
   0  -4   2    0.00    0.30
   0  -4   2    0.60    0.40
   0  -4   2    0.90    0.40
   0  -4   2    0.40    0.30
   0  -4   2    0.90    0.40
   0  -4   2    0.40    0.30
  -1   4  -2   85.49    3.50
  -1   4  -2   81.39    3.10
  -1   4  -2   83.39    2.90
  -1   4  -2   89.29    2.90
  -1   4  -2   77.99    3.10
  -1   4  -2   75.39    3.40
  -1   4  -2   80.39    3.00
  -1   4  -2   88.69    3.30
   1  -4   2   86.29    3.30
   1  -4   2   75.29    3.10
   1  -4   2   86.29    3.00
   1  -4   2   91.09    3.50
   1  -4   2   79.69    2.90
   1  -4   2   81.69    2.80
   1  -4   2   81.59    3.40
   1  -4   2   77.99    3.10
  -2   4  -2  131.09    4.90
  -2   4  -2  125.89    5.20
  -2   4  -2  129.99    4.70
  -2   4  -2  127.69    5.10
  -2   4  -2  129.89    4.70
  -2   4  -2  127.99    4.40
  -2   4  -2  136.09    4.40
   2  -4   2  124.29    4.10
   2  -4   2  123.09    4.30
   2  -4   2  139.99    5.10
   2  -4   2  134.19    5.20
   2  -4   2  134.29    4.70
   2  -4   2  127.09    4.90
   2  -4   2  128.99    4.50
   2  -4   2  130.69    4.70
  -3   4  -2   97.89    3.70
  -3   4  -2   96.79    3.20
  -3   4  -2   84.99    3.50
  -3   4  -2   89.59    3.50
  -3   4  -2   87.39    3.80
  -3   4  -2   97.89    3.80
  -3   4  -2   93.29    3.50
  -3   4  -2   91.09    3.20
  -3   4  -2   96.19    3.30
   3  -4   2   88.69    3.20
   3  -4   2  100.09    3.80
   3  -4   2   91.89    3.80
   3  -4   2   91.49    3.50
   3  -4   2   91.39    3.10
   3  -4   2   88.29    3.40
  -4   4  -2    1.90    0.50
  -4   4  -2    2.50    0.60
  -4   4  -2    3.30    0.50
  -4   4  -2    2.60    0.60
  -4   4  -2    1.90    0.40
  -4   4  -2    1.30    0.40
  -4   4  -2    1.60    0.50
  -4   4  -2    2.60    0.40
  -4   4  -2    1.80    0.50
   4  -4   2    3.30    0.60
   4  -4   2    2.10    0.40
   4  -4   2    1.70    0.40
   4  -4   2    2.30    0.40
   4  -4   2    2.00    0.40
   4  -4   2    1.30    0.50
  -5   4  -2    3.50    0.60
  -5   4  -2    6.20    0.70
  -5   4  -2    3.70    0.80
  -5   4  -2    5.60    0.60
  -5   4  -2    5.40    0.70
  -5   4  -2    6.10    0.70
  -5   4  -2    5.00    0.60
   5  -4   2    4.30    0.80
   5  -4   2    5.90    0.70
   5  -4   2    5.60    0.70
   5  -4   2    4.50    0.50
   5  -4   2    3.90    0.50
  -6   4  -2   86.49    3.10
  -6   4  -2   83.39    3.40
  -6   4  -2   87.99    3.40
  -6   4  -2   86.39    3.10
  -6   4  -2   87.19    3.60
  -6   4  -2   86.49    3.80
   6  -4   2   86.59    3.90
   6  -4   2   83.79    3.60
   6  -4   2   84.59    2.90
  -7   4  -2    2.00    0.70
  -7   4  -2    1.30    0.50
  -7   4  -2    2.60    0.80
   7  -4   2    2.60    0.80
   7  -4   2    1.90    0.40
  -8   4  -2    0.50    0.50
  -8   4  -2   -0.50    0.70
   8  -4   2    0.20    0.70
  -8  -3   2    1.40    0.70
  -8  -3   2   -0.30    0.60
  -8  -3   2    1.80    0.60
  -7  -3   2   -0.10    0.20
  -7  -3   2   -0.10    0.20
  -7  -3   2    0.60    0.70
   6   3  -2    5.60    1.00
   6   3  -2    5.50    0.90
  -6  -3   2    5.30    0.50
  -6  -3   2    5.30    0.50
  -6  -3   2    5.10    0.90
   5   3  -2    3.00    0.80
   5   3  -2    3.60    0.30
   5   3  -2    3.90    0.70
   5   3  -2    4.00    0.30
   5   3  -2    4.00    0.30
  -5  -3   2    3.80    0.40
  -5  -3   2    3.80    0.30
  -5  -3   2    4.30    0.80
  -5  -3   2    5.00    0.50
  -5  -3   2    4.00    0.30
  -5  -3   2    3.90    0.40
   4   3  -2   77.89    2.60
   4   3  -2   78.39    3.10
   4   3  -2   83.19    2.70
   4   3  -2   76.59    2.70
   4   3  -2   84.49    2.90
   4   3  -2   77.59    3.40
  -4  -3   2   78.09    3.10
  -4  -3   2   79.39    2.90
  -4  -3   2   81.49    2.90
  -4  -3   2   81.59    3.40
  -4  -3   2   80.99    2.50
   3   3  -2   28.30    1.20
   3   3  -2   29.30    1.40
   3   3  -2   29.70    1.20
   3   3  -2   30.90    1.20
   3   3  -2   30.70    1.40
   3   3  -2   35.40    1.60
   3   3  -2   32.80    1.20
   3   3  -2   31.50    1.60
  -3  -3   2   30.70    1.20
  -3  -3   2   31.40    1.60
  -3  -3   2   30.10    1.40
  -3  -3   2   27.80    1.30
  -3  -3   2   33.60    1.50
  -3  -3   2   29.10    1.10
  -3  -3   2   27.20    1.30
  -3  -3   2   33.30    1.60
   2   3  -2    4.60    0.60
   2   3  -2    3.80    0.40
   2   3  -2    4.10    0.40
   2   3  -2    4.10    0.50
   2   3  -2    4.50    0.40
   2   3  -2    3.80    0.40
   2   3  -2    3.60    0.40
   2   3  -2    4.30    0.50
  -2  -3   2    3.90    0.40
  -2  -3   2    3.20    0.40
  -2  -3   2    4.40    0.50
  -2  -3   2    3.90    0.50
  -2  -3   2    3.80    0.40
  -2  -3   2    3.80    0.40
  -2  -3   2    3.30    0.40
  -2  -3   2    3.40    0.40
   1   3  -2    9.10    0.60
   1   3  -2   10.00    0.60
   1   3  -2   10.00    0.70
   1   3  -2    9.70    0.60
   1   3  -2    9.90    0.60
   1   3  -2   10.20    0.60
   1   3  -2   10.00    0.70
   1   3  -2   10.50    0.60
   1   3  -2    8.80    0.60
  -1  -3   2    9.90    0.70
  -1  -3   2   10.80    0.70
  -1  -3   2    9.60    0.60
  -1  -3   2    8.70    0.60
  -1  -3   2    9.80    0.60
  -1  -3   2    9.90    0.60
  -1  -3   2    9.80    0.60
  -1  -3   2    9.20    0.60
  -1  -3   2    9.50    0.60
   0   3  -2    6.00    0.40
   0   3  -2    7.50    0.60
   0   3  -2    4.50    0.40
   0   3  -2    5.30    0.60
   0   3  -2    7.40    0.60
   0   3  -2    5.90    0.50
   0   3  -2    6.40    0.50
   0   3  -2    6.20    0.50
   0   3  -2    6.40    0.50
   0  -3   2    5.60    0.50
   0  -3   2    7.90    0.50
   0  -3   2    5.30    0.50
   0  -3   2    4.10    0.50
   0  -3   2    4.50    0.50
   0  -3   2    8.40    0.60
   0  -3   2    6.00    0.50
   0  -3   2    8.90    0.60
   0  -3   2    4.80    0.30
   0  -3   2    6.00    0.50
  -1   3  -2   30.10    1.30
  -1   3  -2   29.80    1.20
  -1   3  -2   30.20    1.30
  -1   3  -2   29.70    1.30
  -1   3  -2   27.20    1.10
  -1   3  -2   25.20    1.30
  -1   3  -2   26.40    1.30
  -1   3  -2   30.30    1.40
  -1   3  -2   26.40    1.20
   1  -3   2   29.90    1.30
   1  -3   2   29.50    1.40
   1  -3   2   29.30    1.30
   1  -3   2   28.80    1.40
   1  -3   2   28.10    1.10
   1  -3   2   26.70    1.20
   1  -3   2   32.30    1.40
   1  -3   2   29.00    1.20
   1  -3   2   30.00    1.20
  -2   3  -2    5.70    0.60
  -2   3  -2    5.70    0.60
  -2   3  -2    5.40    0.60
  -2   3  -2    4.50    0.60
  -2   3  -2    5.20    0.50
  -2   3  -2    5.70    0.50
  -2   3  -2    5.80    0.50
  -2   3  -2    5.70    0.50
  -2   3  -2    6.40    0.50
   2  -3   2    6.90    0.60
   2  -3   2    6.20    0.50
   2  -3   2    5.70    0.60
   2  -3   2    5.20    0.50
   2  -3   2    4.80    0.50
   2  -3   2    5.20    0.50
   2  -3   2    5.40    0.50
   2  -3   2    5.40    0.60
  -3   3  -2    1.20    0.30
  -3   3  -2    1.10    0.30
  -3   3  -2    1.80    0.30
  -3   3  -2    1.40    0.40
  -3   3  -2    1.50    0.30
  -3   3  -2    1.60    0.40
  -3   3  -2    1.40    0.40
  -3   3  -2    1.70    0.30
  -3   3  -2    1.20    0.40
   3  -3   2    2.10    0.30
   3  -3   2    1.80    0.40
   3  -3   2    2.10    0.40
   3  -3   2    1.90    0.30
   3  -3   2    1.20    0.30
   3  -3   2    1.00    0.40
   3  -3   2    1.10    0.30
  -4   3  -2    3.60    0.50
  -4   3  -2    3.30    0.50
  -4   3  -2    4.80    0.60
  -4   3  -2    3.40    0.50
  -4   3  -2    2.90    0.40
  -4   3  -2    3.60    0.50
  -4   3  -2    3.30    0.60
  -4   3  -2    3.20    0.40
   4  -3   2    3.20    0.40
   4  -3   2    2.80    0.50
   4  -3   2    3.50    0.40
   4  -3   2    3.80    0.60
   4  -3   2    3.60    0.50
  -5   3  -2    4.10    0.50
  -5   3  -2    3.80    0.70
  -5   3  -2    3.70    0.50
  -5   3  -2    3.90    0.50
  -5   3  -2    3.20    0.50
  -5   3  -2    3.90    0.60
  -5   3  -2    3.60    0.60
   5  -3   2    3.10    0.40
   5  -3   2    4.20    0.60
   5  -3   2    3.60    0.70
  -6   3  -2    0.20    0.30
  -6   3  -2   -0.10    0.40
  -6   3  -2   -0.10    0.40
  -6   3  -2   -0.50    0.30
  -6   3  -2   -0.10    0.30
  -6   3  -2   -0.30    0.50
  -6   3  -2    0.40    0.30
   6  -3   2   -0.40    0.40
   6  -3   2   -0.40    0.30
   6  -3   2    0.40    0.60
  -7   3  -2   10.40    0.90
  -7   3  -2   10.00    1.00
  -7   3  -2    8.10    1.10
  -7   3  -2   10.00    0.90
   7  -3   2    9.80    1.30
  -8   3  -2    0.50    0.70
  -8   3  -2    0.80    0.40
   8  -3   2    0.80    0.80
  -8  -2   2    1.40    0.60
  -8  -2   2    2.00    0.80
  -8  -2   2    2.10    0.70
  -7  -2   2   16.00    1.50
  -7  -2   2   12.00    1.20
  -7  -2   2   16.60    1.50
   6   2  -2    3.50    0.80
  -6  -2   2    3.40    0.30
  -6  -2   2    3.90    0.30
  -6  -2   2    3.00    0.70
   5   2  -2   29.50    1.60
   5   2  -2   27.30    1.70
  -5  -2   2   30.50    1.20
  -5  -2   2   31.80    1.70
  -5  -2   2   29.50    1.20
   4   2  -2   11.40    0.50
   4   2  -2   11.40    0.50
   4   2  -2   12.50    0.50
   4   2  -2   10.50    1.00
   4   2  -2   11.90    0.90
  -4  -2   2   12.00    0.50
  -4  -2   2   12.10    0.60
  -4  -2   2   11.60    0.40
  -4  -2   2   12.40    0.60
  -4  -2   2   13.90    0.60
  -4  -2   2   10.80    0.90
   3   2  -2  609.14   19.50
   3   2  -2  582.24   20.50
   3   2  -2  587.74   18.10
   3   2  -2  574.94   19.40
   3   2  -2  595.74   19.60
   3   2  -2  594.64   18.00
  -3  -2   2  610.14   20.80
  -3  -2   2  580.54   19.60
  -3  -2   2  578.24   19.60
  -3  -2   2  614.94   19.40
  -3  -2   2  571.14   20.90
  -3  -2   2  594.04   21.00
  -3  -2   2  592.34   17.20
  -3  -2   2  637.34   20.60
   2   2  -2  179.08    5.90
   2   2  -2  179.48    5.40
   2   2  -2  175.38    5.50
   2   2  -2  179.68    6.40
   2   2  -2  177.98    5.20
   2   2  -2  178.08    5.90
   2   2  -2  166.98    5.90
  -2  -2   2  179.48    6.20
  -2  -2   2  174.38    6.30
  -2  -2   2  175.78    5.50
  -2  -2   2  166.78    5.90
  -2  -2   2  175.08    5.90
  -2  -2   2  166.98    6.40
  -2  -2   2  173.08    5.90
  -2  -2   2  166.18    5.20
   1   2  -2    0.20    0.20
   1   2  -2    0.50    0.20
   1   2  -2    0.20    0.20
   1   2  -2    0.00    0.20
   1   2  -2    1.50    0.30
   1   2  -2    0.30    0.20
  -1  -2   2    0.40    0.20
  -1  -2   2   -0.10    0.20
  -1  -2   2    0.30    0.20
  -1  -2   2    0.20    0.20
  -1  -2   2    0.50    0.20
  -1  -2   2    0.10    0.20
  -1  -2   2    0.60    0.20
  -1  -2   2    0.20    0.20
   0   2  -2 1319.47   42.20
   0   2  -2 1325.97   44.30
   0   2  -2 1382.66   40.90
   0   2  -2 1328.97   40.90
   0   2  -2 1332.17   44.40
   0   2  -2 1316.87   46.80
   0   2  -2 1388.46   38.90
   0  -2   2 1325.87   44.20
   0  -2   2 1297.47   38.90
   0  -2   2 1335.77   44.20
   0  -2   2 1349.86   41.00
   0  -2   2 1275.87   47.00
   0  -2   2 1348.07   47.00
   0  -2   2 1322.67   42.20
  -1   2  -2  343.67   13.40
  -1   2  -2  358.46   12.80
  -1   2  -2  361.76   11.60
  -1   2  -2  370.96   10.70
  -1   2  -2  343.57   11.20
  -1   2  -2  372.26   11.20
  -1   2  -2  377.56   12.20
  -1   2  -2  354.06   12.10
   1  -2   2  365.46   13.40
   1  -2   2  393.26   13.10
   1  -2   2  368.56   11.60
   1  -2   2  355.96   10.70
   1  -2   2  373.36   11.20
   1  -2   2  354.66   12.80
   1  -2   2  368.46   12.10
   1  -2   2  361.56   12.10
  -2   2  -2    2.10    0.30
  -2   2  -2    2.20    0.30
  -2   2  -2    2.40    0.30
  -2   2  -2    2.10    0.40
  -2   2  -2    2.30    0.30
  -2   2  -2    1.80    0.30
  -2   2  -2    1.90    0.30
  -2   2  -2    1.90    0.30
   2  -2   2    2.00    0.30
   2  -2   2    1.80    0.30
   2  -2   2    2.20    0.30
   2  -2   2    2.30    0.30
   2  -2   2    2.00    0.40
   2  -2   2    1.80    0.30
   2  -2   2    2.30    0.30
   2  -2   2    2.20    0.30
  -3   2  -2  256.97    8.20
  -3   2  -2  258.37    8.50
  -3   2  -2  247.68    9.40
  -3   2  -2  252.07    7.50
  -3   2  -2  252.07    8.80
  -3   2  -2  255.47    7.80
  -3   2  -2  245.08    8.50
  -3   2  -2  242.48    7.80
   3  -2   2  258.47    8.20
   3  -2   2  244.38    7.40
   3  -2   2  263.07    8.50
   3  -2   2  245.38    9.40
   3  -2   2  251.37    7.90
   3  -2   2  260.47    9.10
   3  -2   2  241.68    8.70
   3  -2   2  236.38    9.00
   3  -2   2  255.77    8.50
  -4   2  -2    0.10    0.20
  -4   2  -2    0.40    0.30
  -4   2  -2    0.30    0.30
  -4   2  -2    0.20    0.20
  -4   2  -2    0.10    0.30
  -4   2  -2    0.50    0.30
  -4   2  -2   -0.40    0.30
  -4   2  -2    0.40    0.20
   4  -2   2    0.40    0.20
   4  -2   2    0.10    0.30
   4  -2   2    0.40    0.30
   4  -2   2    0.20    0.20
   4  -2   2    0.30    0.20
   4  -2   2    0.20    0.40
   4  -2   2    0.10    0.30
  -5   2  -2   36.60    1.40
  -5   2  -2   34.40    1.30
  -5   2  -2   39.60    1.80
  -5   2  -2   34.80    1.50
  -5   2  -2   37.20    1.80
  -5   2  -2   35.70    1.50
  -5   2  -2   33.50    1.40
   5  -2   2   36.10    1.20
   5  -2   2   35.50    1.30
   5  -2   2   36.90    1.60
   5  -2   2   34.00    1.90
   5  -2   2   34.20    1.30
   5  -2   2   35.50    1.80
  -6   2  -2    6.80    0.50
  -6   2  -2    7.00    0.90
  -6   2  -2    8.70    0.70
  -6   2  -2    8.10    0.70
  -6   2  -2    6.80    0.50
  -6   2  -2    6.80    0.50
  -6   2  -2    7.10    0.80
   6  -2   2    7.40    0.50
   6  -2   2    6.90    1.00
   6  -2   2    7.30    0.40
   6  -2   2    8.40    1.00
   6  -2   2    7.80    0.60
  -7   2  -2   10.70    0.80
  -7   2  -2    9.60    0.80
  -7   2  -2    7.20    1.00
  -7   2  -2    9.30    1.00
   7  -2   2   11.10    1.40
   7  -2   2    9.90    1.20
  -8   2  -2    2.20    0.80
  -8   2  -2    2.70    0.50
  -8   2  -2    2.80    0.50
   8  -2   2    1.30    0.90
  -9   2  -2    4.30    1.00
  -9   2  -2    2.80    0.40
   9  -2   2    2.20    1.00
  -9  -1   2    7.70    1.20
  -9  -1   2    9.60    1.40
  -9  -1   2    7.90    1.20
  -8  -1   2    1.30    0.70
  -8  -1   2    0.50    0.60
  -8  -1   2    0.30    0.60
  -7  -1   2    3.70    0.80
  -7  -1   2    2.70    0.70
  -7  -1   2    2.70    0.70
   6   1  -2   33.70    1.90
  -6  -1   2   34.50    1.90
  -6  -1   2   32.90    2.00
   5   1  -2   36.20    1.80
  -5  -1   2   35.80    1.80
  -5  -1   2   35.70    1.30
  -5  -1   2   36.40    1.30
   4   1  -2  133.39    4.90
  -4  -1   2  134.09    4.60
  -4  -1   2  137.19    5.10
  -4  -1   2  138.19    4.60
   3   1  -2   14.60    0.60
   3   1  -2   13.80    0.90
   3   1  -2   14.40    0.50
   3   1  -2   15.40    0.60
  -3  -1   2   14.80    0.60
  -3  -1   2   14.90    0.60
  -3  -1   2   13.90    0.90
  -3  -1   2   15.00    0.50
  -3  -1   2   14.10    0.50
  -3  -1   2   16.30    0.90
  -3  -1   2   14.80    0.90
  -3  -1   2   16.00    0.90
  -3  -1   2   14.10    0.60
  -3  -1   2   14.10    0.50
   2   1  -2  488.85   16.30
   2   1  -2  490.95   15.30
   2   1  -2  503.65   14.50
   2   1  -2  482.55   16.60
   2   1  -2  500.55   16.50
   2   1  -2  490.05   16.60
   2   1  -2  514.35   17.60
  -2  -1   2  501.45   13.90
  -2  -1   2  512.35   16.50
  -2  -1   2  531.35   16.30
  -2  -1   2  509.25   15.30
  -2  -1   2  477.95   17.50
  -2  -1   2  521.95   17.20
  -2  -1   2  505.95   16.50
  -2  -1   2  493.65   14.50
   1   1  -2  408.76   13.50
   1   1  -2  409.36   12.50
   1   1  -2  424.46   11.90
   1   1  -2  406.76   13.50
   1   1  -2  400.86   14.30
   1   1  -2  426.26   13.50
  -1  -1   2  409.66   11.30
  -1  -1   2  380.76   14.30
  -1  -1   2  420.46   13.50
  -1  -1   2  410.36   12.50
  -1  -1   2  398.96   11.90
   0   1  -2  776.52   25.40
   0   1  -2  763.02   26.90
   0   1  -2  756.72   25.60
   0   1  -2  775.42   23.90
   0   1  -2  733.13   24.40
   0   1  -2  788.72   22.40
   0  -1   2  784.12   25.40
   0  -1   2  758.52   24.40
   0  -1   2  747.83   26.90
   0  -1   2  793.52   23.70
   0  -1   2  771.22   22.40
   0  -1   2  767.22   25.60
  -1   1  -2 3167.58  102.09
  -1   1  -2 3135.89   99.49
  -1   1  -2 3317.27  107.59
  -1   1  -2 3231.28  107.59
  -1   1  -2 3072.29  107.59
  -1   1  -2 3225.18   94.69
   1  -1   2 3385.26  102.49
   1  -1   2 3339.27   99.69
   1  -1   2 3297.97   94.59
   1  -1   2 3342.37  107.69
   1  -1   2 3360.96   89.99
  -2   1  -2  463.05   15.00
  -2   1  -2  447.06   17.60
  -2   1  -2  472.55   15.70
  -2   1  -2  467.35   14.50
  -2   1  -2  483.35   15.70
  -2   1  -2  480.05   13.80
   2  -1   2  475.65   13.10
   2  -1   2  489.65   15.00
   2  -1   2  475.05   15.70
   2  -1   2  491.95   15.70
   2  -1   2  487.35   14.50
   2  -1   2  465.75   16.20
   2  -1   2  483.75   13.80
   2  -1   2  453.25   16.50
  -3   1  -2   20.10    0.80
  -3   1  -2   21.80    0.90
  -3   1  -2   22.10    0.90
  -3   1  -2   20.00    0.90
  -3   1  -2   20.20    1.00
  -3   1  -2   20.40    1.00
  -3   1  -2   20.00    0.90
   3  -1   2   22.00    1.10
   3  -1   2   20.00    1.10
   3  -1   2   21.00    0.80
   3  -1   2   22.50    1.00
   3  -1   2   20.30    0.80
   3  -1   2   20.90    0.90
   3  -1   2   21.10    0.80
   3  -1   2   21.60    0.90
  -4   1  -2  110.59    3.60
  -4   1  -2  110.69    3.90
  -4   1  -2  110.59    3.60
  -4   1  -2  108.59    3.90
  -4   1  -2  110.39    4.40
  -4   1  -2  122.39    4.30
  -4   1  -2  112.39    3.40
  -4   1  -2  109.29    3.90
  -4   1  -2  113.19    4.00
   4  -1   2  110.49    3.40
   4  -1   2  109.59    4.40
   4  -1   2  117.09    4.20
   4  -1   2  110.79    3.30
   4  -1   2  115.79    3.80
   4  -1   2  116.89    3.90
   4  -1   2  118.09    3.80
   4  -1   2  110.79    3.60
   4  -1   2  109.99    4.30
  -5   1  -2    0.00    0.20
  -5   1  -2    0.00    0.20
  -5   1  -2    0.00    0.20
  -5   1  -2   -0.10    0.30
  -5   1  -2    0.40    0.30
  -5   1  -2    0.20    0.20
  -5   1  -2   -0.10    0.30
   5  -1   2    0.40    0.20
   5  -1   2    0.10    0.20
   5  -1   2    0.00    0.20
   5  -1   2    0.20    0.50
   5  -1   2   -0.40    0.40
  -6   1  -2   22.20    1.00
  -6   1  -2   23.30    1.40
  -6   1  -2   21.20    0.80
  -6   1  -2   21.80    0.90
  -6   1  -2   21.80    1.30
  -6   1  -2   19.80    1.00
   6  -1   2   21.50    1.50
   6  -1   2   21.60    1.00
   6  -1   2   21.30    0.70
   6  -1   2   19.40    1.50
  -7   1  -2   11.90    1.20
  -7   1  -2   13.40    0.80
  -7   1  -2   11.70    0.80
  -7   1  -2   13.90    1.10
   7  -1   2   10.80    1.30
   7  -1   2   11.80    1.30
  -8   1  -2    9.40    0.60
  -8   1  -2   10.70    1.20
  -8   1  -2   10.70    0.70
   8  -1   2   10.10    1.40
   8  -1   2   11.60    1.50
  -9   0   2    4.20    1.00
  -9   0   2    5.10    1.00
  -9   0   2    3.50    0.90
  -8   0   2    0.40    0.60
  -8   0   2   -0.20    0.60
  -8   0   2    0.70    0.60
  -7   0   2    3.70    0.70
  -7   0   2    3.10    0.70
  -7   0   2    2.90    0.80
   6   0  -2   40.10    2.10
  -6   0   2   40.20    1.40
  -6   0   2   41.70    2.00
  -6   0   2   40.10    2.30
  -6   0   2   41.10    2.00
  -6   0   2   39.80    1.40
   5   0  -2    9.30    1.00
   5   0  -2    8.50    0.90
  -5   0   2    9.30    0.50
  -5   0   2    9.00    0.50
  -5   0   2    7.50    0.90
  -5   0   2   10.10    0.80
   4   0  -2   14.00    0.90
   4   0  -2   12.50    0.90
   4   0  -2   14.20    0.50
   4   0  -2   14.30    0.50
  -4   0   2   16.50    1.00
  -4   0   2   14.30    0.50
  -4   0   2   14.60    0.60
  -4   0   2   13.60    0.80
  -4   0   2   13.70    1.00
  -4   0   2   12.70    1.00
  -4   0   2   14.30    0.60
  -4   0   2   15.10    0.60
   3   0  -2   34.30    1.20
   3   0  -2   35.10    1.30
   3   0  -2   34.20    1.10
   3   0  -2   33.00    1.50
   3   0  -2   35.50    1.10
   3   0  -2   33.30    1.50
   3   0  -2   35.50    1.20
   3   0  -2   33.70    1.20
  -3   0   2   35.40    1.30
  -3   0   2   33.50    1.40
  -3   0   2   33.20    1.40
  -3   0   2   36.30    1.30
  -3   0   2   34.70    1.10
  -3   0   2   35.80    1.50
  -3   0   2   34.10    1.20
  -3   0   2   33.40    1.70
  -3   0   2   36.30    1.60
  -3   0   2   33.40    1.30
  -3   0   2   35.30    1.60
   2   0  -2    1.30    0.30
   2   0  -2    1.40    0.20
   2   0  -2    1.10    0.20
   2   0  -2    1.50    0.20
   2   0  -2    1.30    0.20
  -2   0   2    1.10    0.30
  -2   0   2    1.60    0.20
  -2   0   2    1.30    0.20
  -2   0   2    0.90    0.20
  -2   0   2    1.30    0.30
  -2   0   2    0.90    0.30
  -2   0   2    2.00    0.20
  -2   0   2    1.50    0.20
  -2   0   2    1.40    0.20
   1   0  -2  367.26   13.90
   1   0  -2  379.76   12.40
   1   0  -2  376.96   10.40
   1   0  -2  373.66   13.30
   1   0  -2  384.46   10.90
   1   0  -2  376.46   12.40
  -1   0   2  394.66   12.40
  -1   0   2  368.76   10.30
  -1   0   2  357.46   13.00
  -1   0   2  376.16   13.90
  -1   0   2  376.86   12.40
  -1   0   2  361.56   11.50
  -1   0   2  373.36   12.40
   0   0  -2  153.78    5.80
   0   0  -2  152.28    5.20
   0   0  -2  145.99    5.20
   0   0  -2  151.58    4.60
   0   0  -2  155.78    4.40
   0   0  -2  154.48    5.20
   0   0   2  152.48    4.40
   0   0   2  157.48    5.80
   0   0   2  154.48    5.20
   0   0   2  153.58    4.80
   0   0   2  159.28    5.20
   0   0   2  158.98    5.20
  -1   0  -2  374.26   11.90
  -1   0  -2  357.06   10.40
  -1   0  -2  348.77   11.20
  -1   0  -2  336.77   13.10
  -1   0  -2  381.96   11.90
  -1   0  -2  329.27   11.80
  -1   0  -2  355.06    9.90
   1   0   2  359.36   11.80
   1   0   2  357.06   13.10
   1   0   2  365.86    9.90
   1   0   2  368.36   11.20
   1   0   2  342.47   12.30
   1   0   2  364.96   11.80
   1   0   2  356.96   11.00
  -2   0  -2   33.00    1.20
  -2   0  -2   36.40    1.50
  -2   0  -2   33.10    1.10
  -2   0  -2   29.80    1.30
  -2   0  -2   32.40    1.30
  -2   0  -2   34.20    1.30
  -2   0  -2   32.90    1.10
   2   0   2   33.80    1.30
   2   0   2   32.80    1.10
   2   0   2   32.90    1.40
   2   0   2   34.10    1.20
   2   0   2   34.20    1.50
   2   0   2   31.80    1.30
   2   0   2   33.10    1.20
   2   0   2   34.20    1.30
  -3   0  -2   28.60    1.20
  -3   0  -2   32.10    1.50
  -3   0  -2   29.80    1.10
  -3   0  -2   31.00    1.20
  -3   0  -2   30.00    1.00
  -3   0  -2   28.60    1.20
  -3   0  -2   29.40    1.20
   3   0   2   30.70    1.10
   3   0   2   29.40    1.10
   3   0   2   28.80    1.00
   3   0   2   30.60    1.20
   3   0   2   30.70    1.20
   3   0   2   30.70    1.50
   3   0   2   29.00    1.40
  -4   0  -2    5.10    0.50
  -4   0  -2    3.60    0.40
  -4   0  -2    5.00    0.30
  -4   0  -2    4.10    0.40
  -4   0  -2    3.80    0.40
   4   0   2    3.90    0.20
   4   0   2    4.40    0.70
   4   0   2    2.80    0.60
   4   0   2    4.40    0.40
   4   0   2    4.40    0.20
   4   0   2    4.20    0.30
  -5   0  -2    0.30    0.20
  -5   0  -2    0.40    0.20
  -5   0  -2    0.50    0.30
  -5   0  -2    0.40    0.20
  -5   0  -2    0.20    0.20
  -5   0  -2    0.30    0.30
  -5   0  -2    0.20    0.20
   5   0   2    0.40    0.20
   5   0   2    0.30    0.10
   5   0   2    0.10    0.40
   5   0   2    0.30    0.20
   5   0   2    0.20    0.50
  -6   0  -2    0.00    0.30
  -6   0  -2   -0.20    0.20
  -6   0  -2    0.20    0.30
  -6   0  -2    0.50    0.10
  -6   0  -2   -0.10    0.40
   6   0   2    0.30    0.10
   6   0   2    0.30    0.10
   6   0   2    0.20    0.50
   6   0   2    0.20    0.10
   6   0   2   -0.30    0.50
  -7   0  -2   -0.50    0.40
  -7   0  -2    0.00    0.30
  -7   0  -2    0.50    0.30
  -7   0  -2   -0.30    0.40
   7   0   2    0.30    0.60
   7   0   2    0.40    0.70
  -8   0  -2    3.20    0.40
  -8   0  -2    4.40    0.80
  -8   0  -2    3.20    0.40
   8   0   2    2.10    0.80
   8   0   2    3.40    1.00
  -9   1   2    0.70    0.70
  -9   1   2    0.90    0.90
  -8   1   2   -0.50    0.70
  -8   1   2    0.00    0.40
  -8   1   2    0.20    0.60
  -8   1   2    0.10    0.10
   7  -1  -2    6.80    1.10
  -7   1   2    6.20    0.50
  -7   1   2    5.90    0.90
  -7   1   2    6.20    0.50
  -7   1   2    7.20    1.00
  -7   1   2    7.60    0.90
   6  -1  -2   48.30    2.40
   6  -1  -2   49.90    2.50
  -6   1   2   53.39    2.50
  -6   1   2   51.09    1.90
  -6   1   2   49.99    1.90
  -6   1   2   49.20    2.30
  -6   1   2   50.29    2.70
   5  -1  -2  178.28    5.10
   5  -1  -2  167.28    6.40
   5  -1  -2  170.88    5.30
   5  -1  -2  170.28    6.10
   5  -1  -2  170.58    4.80
  -5   1   2  166.98    5.30
  -5   1   2  177.58    7.00
  -5   1   2  172.78    6.30
  -5   1   2  173.78    5.70
  -5   1   2  165.78    6.00
  -5   1   2  167.08    6.20
  -5   1   2  173.48    5.80
  -5   1   2  165.28    5.80
   4  -1  -2    8.80    0.70
   4  -1  -2    8.10    0.80
   4  -1  -2    9.50    0.40
   4  -1  -2    9.00    0.40
   4  -1  -2    9.20    0.50
  -4   1   2    7.90    0.80
  -4   1   2    8.20    0.70
  -4   1   2    9.10    0.60
  -4   1   2    9.00    0.50
  -4   1   2    9.60    0.60
  -4   1   2    8.30    0.70
  -4   1   2    9.10    0.60
  -4   1   2    8.80    0.80
  -4   1   2    9.70    0.70
   3  -1  -2   21.30    0.90
   3  -1  -2   22.30    0.90
   3  -1  -2   23.50    0.80
   3  -1  -2   20.90    1.10
   3  -1  -2   22.50    1.20
   3  -1  -2   21.70    0.90
   3  -1  -2   22.80    0.90
   3  -1  -2   22.20    1.10
  -3   1   2   22.20    1.00
  -3   1   2   22.50    1.10
  -3   1   2   21.30    1.10
  -3   1   2   22.70    0.90
  -3   1   2   22.20    1.00
  -3   1   2   21.60    1.00
  -3   1   2   21.40    1.20
  -3   1   2   21.30    0.80
   2  -1  -2   50.39    1.70
   2  -1  -2   45.30    1.80
   2  -1  -2   50.19    1.80
   2  -1  -2   49.30    1.80
   2  -1  -2   48.00    1.80
   2  -1  -2   49.80    1.90
   2  -1  -2   49.70    2.10
   2  -1  -2   49.80    1.50
  -2   1   2   47.60    2.10
  -2   1   2   49.40    1.80
  -2   1   2   45.40    1.80
  -2   1   2   52.69    1.90
  -2   1   2   46.70    2.00
  -2   1   2   50.99    1.90
  -2   1   2   50.89    1.80
  -2   1   2   48.00    1.70
   1  -1  -2   61.29    1.80
   1  -1  -2   60.19    2.20
   1  -1  -2   56.09    2.20
   1  -1  -2   60.09    2.00
   1  -1  -2   58.89    2.20
   1  -1  -2   60.49    2.50
  -1   1   2   59.39    2.20
  -1   1   2   57.09    1.80
  -1   1   2   62.99    2.20
  -1   1   2   59.09    2.50
  -1   1   2   58.49    2.40
  -1   1   2   59.89    2.20
   0  -1  -2  124.59    4.10
   0  -1  -2  130.19    4.50
   0  -1  -2  131.49    5.00
   0  -1  -2  129.69    4.50
   0  -1  -2  132.49    3.80
   0  -1  -2  124.39    4.50
   0  -1  -2  133.99    4.50
   0   1   2  128.39    3.80
   0   1   2  136.29    4.50
   0   1   2  132.39    5.00
   0   1   2  128.49    4.80
   0   1   2  128.19    4.50
   0   1   2  130.29    4.50
  -1  -1  -2    5.70    0.40
  -1  -1  -2    4.50    0.40
  -1  -1  -2    5.00    0.40
  -1  -1  -2    4.70    0.40
  -1  -1  -2    5.80    0.40
  -1  -1  -2    5.70    0.50
  -1  -1  -2    5.30    0.40
   1   1   2    5.40    0.40
   1   1   2    3.90    0.40
   1   1   2    5.10    0.40
   1   1   2    5.40    0.40
   1   1   2    5.80    0.40
   1   1   2    6.00    0.50
  -2  -1  -2    3.50    0.20
  -2  -1  -2    3.50    0.30
  -2  -1  -2    2.20    0.30
  -2  -1  -2    4.00    0.40
  -2  -1  -2    2.70    0.40
  -2  -1  -2    3.00    0.30
  -2  -1  -2    1.70    0.30
  -2  -1  -2    4.80    0.40
   2   1   2    2.90    0.30
   2   1   2    4.80    0.40
   2   1   2    2.40    0.40
   2   1   2    4.00    0.40
   2   1   2    2.90    0.40
   2   1   2    2.80    0.40
   2   1   2    4.60    0.40
  -3  -1  -2    1.10    0.40
  -3  -1  -2    0.80    0.30
  -3  -1  -2    0.80    0.20
  -3  -1  -2    1.20    0.40
  -3  -1  -2    0.40    0.20
  -3  -1  -2    0.70    0.20
  -3  -1  -2    1.00    0.20
  -3  -1  -2    1.00    0.20
  -3  -1  -2    0.50    0.20
   3   1   2    0.60    0.20
   3   1   2    0.80    0.40
   3   1   2    0.00    0.20
   3   1   2    0.70    0.20
   3   1   2    0.40    0.20
   3   1   2    0.30    0.20
   3   1   2    0.50    0.40
   3   1   2    0.60    0.20
  -4  -1  -2   39.40    1.60
  -4  -1  -2   41.90    1.70
  -4  -1  -2   41.00    1.60
  -4  -1  -2   44.20    1.70
  -4  -1  -2   41.40    1.40
  -4  -1  -2   41.10    1.50
  -4  -1  -2   41.00    1.40
   4   1   2   37.40    2.00
   4   1   2   45.70    1.50
   4   1   2   39.60    1.60
   4   1   2   45.40    1.80
   4   1   2   41.30    1.50
   4   1   2   42.40    1.40
   4   1   2   40.00    2.00
  -5  -1  -2   27.30    1.30
  -5  -1  -2   27.20    1.20
  -5  -1  -2   26.50    1.20
  -5  -1  -2   27.30    1.10
  -5  -1  -2   25.90    1.00
  -5  -1  -2   26.00    1.00
   5   1   2   27.40    1.20
   5   1   2   24.20    1.60
   5   1   2   26.70    0.90
   5   1   2   26.50    1.00
   5   1   2   27.80    1.70
  -6  -1  -2    4.50    0.30
  -6  -1  -2    5.00    0.50
  -6  -1  -2    4.90    0.60
  -6  -1  -2    5.50    0.50
   6   1   2    4.70    0.90
   6   1   2    3.70    0.90
   6   1   2    5.00    0.40
  -7  -1  -2    0.20    0.30
  -7  -1  -2    0.90    0.50
  -7  -1  -2    0.40    0.30
  -7  -1  -2    0.40    0.40
   7   1   2    0.70    0.70
   7   1   2   -0.40    0.70
  -8  -1  -2    5.10    1.10
  -8  -1  -2    4.90    0.50
  -8  -1  -2    4.00    0.40
   8   1   2    4.70    1.10
  -9   2   2    0.20    0.70
  -9   2   2   -0.60    0.80
  -9   2   2    0.70    0.20
  -9   2   2    0.30    0.20
   8  -2  -2   12.20    1.40
  -8   2   2    9.60    1.30
  -8   2   2    9.90    1.30
  -8   2   2   12.30    1.10
  -8   2   2   11.30    0.80
  -8   2   2   11.80    0.80
   7  -2  -2    1.80    0.70
  -7   2   2    2.40    0.40
  -7   2   2    2.70    0.80
  -7   2   2    2.60    0.50
  -7   2   2    2.60    0.50
  -7   2   2    3.10    0.80
   6  -2  -2   19.20    0.80
   6  -2  -2   17.70    0.80
   6  -2  -2   19.60    1.40
   6  -2  -2   19.10    0.80
   6  -2  -2   18.60    1.40
  -6   2   2   17.20    1.00
  -6   2   2   17.60    1.50
  -6   2   2   19.10    0.90
  -6   2   2   17.80    1.00
  -6   2   2   18.50    0.80
  -6   2   2   17.40    1.00
  -6   2   2   17.20    1.40
   5  -2  -2    0.50    0.50
   5  -2  -2    0.80    0.40
   5  -2  -2    0.70    0.30
   5  -2  -2    0.40    0.20
   5  -2  -2    0.80    0.20
  -5   2   2    0.00    0.50
  -5   2   2    0.80    0.40
  -5   2   2    0.60    0.30
  -5   2   2    0.30    0.30
  -5   2   2    0.70    0.30
  -5   2   2    0.20    0.20
   4  -2  -2   49.50    2.30
   4  -2  -2   49.90    1.80
   4  -2  -2   49.40    2.00
   4  -2  -2   44.50    1.70
   4  -2  -2   45.40    2.00
   4  -2  -2   46.00    2.10
   4  -2  -2   48.20    1.60
  -4   2   2   46.50    1.90
  -4   2   2   46.30    2.00
  -4   2   2   51.09    2.10
  -4   2   2   48.70    2.10
  -4   2   2   45.80    1.90
  -4   2   2   45.90    2.30
  -4   2   2   47.30    1.90
  -4   2   2   46.60    2.00
   3  -2  -2   29.10    1.40
   3  -2  -2   34.20    1.20
   3  -2  -2   38.70    1.80
   3  -2  -2   31.00    1.30
   3  -2  -2   30.10    1.40
   3  -2  -2   34.80    1.40
   3  -2  -2   32.00    1.40
  -3   2   2   33.10    1.30
  -3   2   2   28.90    1.50
  -3   2   2   30.90    1.40
  -3   2   2   33.60    1.40
  -3   2   2   29.70    1.50
  -3   2   2   36.10    1.50
  -3   2   2   35.30    1.30
  -3   2   2   29.80    1.40
  -3   2   2   34.80    1.70
   2  -2  -2  601.34   18.30
   2  -2  -2  628.54   21.30
   2  -2  -2  614.84   16.60
   2  -2  -2  578.04   19.80
   2  -2  -2  641.64   19.80
   2  -2  -2  561.24   19.30
   2  -2  -2  611.54   20.50
   2  -2  -2  594.74   22.20
  -2   2   2  584.44   19.80
  -2   2   2  583.04   18.90
  -2   2   2  571.24   20.70
  -2   2   2  550.84   22.20
  -2   2   2  601.14   16.60
  -2   2   2  625.14   18.30
  -2   2   2  605.04   19.80
  -2   2   2  586.64   19.80
  -2   2   2  603.64   21.30
   1  -2  -2  108.89    4.60
   1  -2  -2  109.09    4.10
   1  -2  -2  113.19    3.80
   1  -2  -2  115.99    3.40
   1  -2  -2  118.99    4.10
   1  -2  -2  112.29    4.10
   1  -2  -2  120.79    4.10
   1  -2  -2  111.79    3.80
   1  -2  -2  126.39    4.40
  -1   2   2  113.79    3.80
  -1   2   2  119.09    4.40
  -1   2   2  115.69    4.10
  -1   2   2  117.09    3.80
  -1   2   2  110.99    4.10
  -1   2   2  113.49    3.40
  -1   2   2  118.99    4.10
  -1   2   2  107.89    4.60
   0  -2  -2  367.26   11.50
   0  -2  -2  370.26   12.80
   0  -2  -2  353.86   12.50
   0  -2  -2  350.76   13.10
   0  -2  -2  375.26   12.50
   0  -2  -2  360.66   13.90
   0  -2  -2  395.26   13.50
   0  -2  -2  372.76   10.40
   0  -2  -2  387.36   12.50
   0   2   2  370.96   12.50
   0   2   2  389.26   11.50
   0   2   2  377.06   11.70
   0   2   2  363.56   10.40
   0   2   2  392.66   12.50
   0   2   2  383.46   13.50
   0   2   2  362.66   12.50
   0   2   2  362.76   13.90
  -1  -2  -2  123.19    4.20
  -1  -2  -2  128.59    3.80
  -1  -2  -2  127.59    4.60
  -1  -2  -2  120.69    4.50
  -1  -2  -2  131.99    4.60
  -1  -2  -2  130.09    4.60
  -1  -2  -2  126.19    5.00
   1   2   2  136.79    4.90
   1   2   2  123.39    5.00
   1   2   2  133.09    4.60
   1   2   2  128.69    3.80
   1   2   2  131.29    4.50
  -2  -2  -2  645.94   17.70
  -2  -2  -2  639.14   21.30
  -2  -2  -2  658.63   22.20
  -2  -2  -2  646.44   23.70
  -2  -2  -2  624.84   21.20
  -2  -2  -2  629.24   19.60
  -2  -2  -2  627.44   21.20
   2   2   2  609.54   17.70
   2   2   2  639.94   22.80
   2   2   2  640.24   21.20
   2   2   2  671.23   21.20
   2   2   2  654.83   21.20
   2   2   2  628.84   22.00
  -3  -2  -2  137.99    5.00
  -3  -2  -2  128.09    5.20
  -3  -2  -2  124.39    4.20
  -3  -2  -2  130.29    4.60
  -3  -2  -2  124.09    4.60
  -3  -2  -2  133.49    4.60
  -3  -2  -2  130.79    4.60
  -3  -2  -2  134.39    3.80
  -3  -2  -2  125.69    4.10
   3   2   2  128.49    4.90
   3   2   2  124.89    3.80
   3   2   2  125.69    4.90
   3   2   2  126.79    4.60
   3   2   2  136.59    4.60
  -4  -2  -2   49.99    2.00
  -4  -2  -2   48.30    1.60
  -4  -2  -2   48.30    2.00
  -4  -2  -2   48.90    1.80
  -4  -2  -2   50.39    1.80
  -4  -2  -2   49.90    2.00
   4   2   2   48.60    1.60
   4   2   2   51.09    1.90
   4   2   2   47.20    2.30
   4   2   2   48.70    2.10
   4   2   2   51.49    2.00
  -5  -2  -2   21.30    1.10
  -5  -2  -2   16.70    0.90
  -5  -2  -2   17.70    0.80
  -5  -2  -2   18.60    0.80
  -5  -2  -2   19.10    1.00
  -5  -2  -2   19.20    1.10
   5   2   2   15.90    0.90
   5   2   2   20.30    1.10
   5   2   2   17.60    0.90
   5   2   2   19.30    1.50
  -6  -2  -2   12.40    0.90
  -6  -2  -2   12.00    0.80
  -6  -2  -2   12.80    1.40
  -6  -2  -2   11.00    0.80
   6   2   2   12.30    1.40
   6   2   2   10.90    0.70
  -7  -2  -2    8.70    0.80
  -7  -2  -2    7.70    1.20
  -7  -2  -2    8.90    0.70
   7   2   2    8.70    1.30
  -8  -2  -2   11.40    0.80
  -8  -2  -2   10.50    0.80
  -8  -2  -2   11.40    1.50
   8   2   2   13.00    1.70
   9  -3  -2    0.50    0.70
  -9   3   2    0.80    0.90
  -9   3   2    0.60    0.40
  -9   3   2   -0.50    0.80
   8  -3  -2    2.90    0.80
  -8   3   2    2.90    0.60
  -8   3   2    3.70    1.00
  -8   3   2    2.70    0.80
   7  -3  -2    1.40    0.30
   7  -3  -2    0.30    0.50
  -7   3   2    1.00    0.50
  -7   3   2    2.20    0.80
  -7   3   2    0.70    0.60
  -7   3   2    1.80    0.50
   6  -3  -2   28.40    1.30
   6  -3  -2   29.90    1.30
   6  -3  -2   29.40    1.70
   6  -3  -2   31.20    1.20
  -6   3   2   29.70    1.50
  -6   3   2   29.80    1.60
  -6   3   2   30.80    1.30
  -6   3   2   32.70    1.50
  -6   3   2   30.30    1.50
  -6   3   2   29.50    1.80
  -6   3   2   30.60    2.00
  -6   3   2   31.60    1.40
   5  -3  -2    8.80    0.80
   5  -3  -2    7.20    0.50
   5  -3  -2    8.10    0.70
   5  -3  -2    7.40    0.60
   5  -3  -2    5.80    0.80
   5  -3  -2    6.60    0.80
  -5   3   2    6.80    0.90
  -5   3   2    7.70    0.60
  -5   3   2    6.50    1.00
  -5   3   2    6.70    0.70
  -5   3   2    7.10    0.70
  -5   3   2    6.60    0.70
  -5   3   2    9.00    0.80
  -5   3   2    7.10    0.70
   4  -3  -2    8.90    0.80
   4  -3  -2    8.00    0.70
   4  -3  -2    7.80    0.60
   4  -3  -2    7.70    0.60
   4  -3  -2    8.80    0.60
   4  -3  -2    7.10    0.70
  -4   3   2    8.30    0.60
  -4   3   2    8.20    0.80
  -4   3   2    7.00    0.60
  -4   3   2    7.70    0.70
  -4   3   2    7.00    0.90
  -4   3   2    8.50    0.70
  -4   3   2    8.40    0.80
  -4   3   2    7.20    0.80
  -4   3   2    7.20    0.50
   3  -3  -2  327.57   11.60
   3  -3  -2  340.97    9.40
   3  -3  -2  341.87   12.70
   3  -3  -2  323.77   11.20
   3  -3  -2  319.87   10.90
   3  -3  -2  318.17   10.40
   3  -3  -2  333.17   11.20
   3  -3  -2  339.37   12.10
  -3   3   2  323.57   12.70
  -3   3   2  333.27   11.20
  -3   3   2  349.07   10.90
  -3   3   2  333.67   10.80
  -3   3   2  319.97   12.10
  -3   3   2  328.07   11.30
  -3   3   2  343.17   10.40
  -3   3   2  317.17   11.20
  -3   3   2  326.77   11.50
   2  -3  -2    6.50    0.50
   2  -3  -2    5.50    0.40
   2  -3  -2    6.70    0.70
   2  -3  -2    5.70    0.70
   2  -3  -2    5.40    0.60
   2  -3  -2    4.80    0.50
   2  -3  -2    5.90    0.40
   2  -3  -2    5.10    0.60
  -2   3   2    4.80    0.60
  -2   3   2    5.40    0.70
  -2   3   2    6.70    0.60
  -2   3   2    6.90    0.60
  -2   3   2    5.60    0.60
  -2   3   2    6.90    0.80
  -2   3   2    5.90    0.40
  -2   3   2    5.60    0.60
   1  -3  -2  104.19    3.10
   1  -3  -2  106.29    3.70
   1  -3  -2   96.59    3.70
   1  -3  -2  106.09    4.00
   1  -3  -2  104.29    3.70
   1  -3  -2   91.39    3.30
   1  -3  -2   94.89    3.70
   1  -3  -2   99.69    3.40
   1  -3  -2   94.99    4.10
  -1   3   2   99.29    3.10
  -1   3   2   94.79    4.10
  -1   3   2   98.89    3.70
  -1   3   2  104.79    4.00
  -1   3   2   97.89    3.40
  -1   3   2   97.89    3.40
  -1   3   2  102.79    3.70
  -1   3   2  105.09    3.70
   0  -3  -2   29.00    1.50
   0  -3  -2   26.40    1.10
   0  -3  -2   25.10    1.40
   0  -3  -2   26.90    1.30
   0  -3  -2   26.50    1.20
   0  -3  -2   27.30    1.30
   0  -3  -2   23.40    1.30
   0  -3  -2   28.50    1.30
   0   3   2   28.30    1.20
   0   3   2   27.00    1.10
   0   3   2   25.90    1.30
   0   3   2   26.70    1.30
   0   3   2   26.70    1.40
   0   3   2   27.40    1.40
   0   3   2   29.60    1.30
   0   3   2   28.80    1.10
  -1  -3  -2  454.55   15.80
  -1  -3  -2  430.16   14.70
  -1  -3  -2  447.66   16.40
  -1  -3  -2  412.46   14.60
  -1  -3  -2  434.76   14.70
  -1  -3  -2  452.25   15.10
  -1  -3  -2  426.76   13.50
  -1  -3  -2  417.56   15.40
  -1  -3  -2  446.76   12.20
   1   3   2  443.96   14.70
   1   3   2  421.96   15.70
   1   3   2  427.06   13.70
   1   3   2  454.75   13.50
   1   3   2  435.46   14.60
   1   3   2  413.76   12.20
   1   3   2  422.66   16.30
   1   3   2  451.05   14.70
  -2  -3  -2    1.70    0.50
  -2  -3  -2    2.80    0.50
  -2  -3  -2    2.10    0.40
  -2  -3  -2    2.80    0.50
  -2  -3  -2    2.80    0.40
  -2  -3  -2    2.90    0.50
  -2  -3  -2    2.50    0.40
  -2  -3  -2    2.60    0.50
  -2  -3  -2    2.60    0.50
   2   3   2    2.70    0.40
   2   3   2    2.10    0.50
   2   3   2    2.50    0.40
   2   3   2    3.80    0.50
   2   3   2    3.10    0.50
   2   3   2    4.00    0.50
  -3  -3  -2   17.50    1.10
  -3  -3  -2   15.50    0.80
  -3  -3  -2   16.20    1.20
  -3  -3  -2   16.90    0.90
  -3  -3  -2   13.90    1.20
  -3  -3  -2   18.40    1.10
  -3  -3  -2   15.40    1.00
   3   3   2   15.50    1.10
   3   3   2   16.30    1.00
   3   3   2   16.10    1.00
   3   3   2   17.40    0.90
  -4  -3  -2   45.60    2.40
  -4  -3  -2   42.40    2.00
  -4  -3  -2   43.00    1.50
  -4  -3  -2   44.60    1.50
  -4  -3  -2   45.80    1.60
  -4  -3  -2   44.30    1.80
  -4  -3  -2   43.90    2.00
   4   3   2   40.90    2.00
   4   3   2   47.10    1.90
   4   3   2   44.00    2.30
   4   3   2   47.50    1.80
  -5  -3  -2   11.30    0.80
  -5  -3  -2   12.60    0.60
  -5  -3  -2   12.90    1.40
  -5  -3  -2   10.70    0.90
  -5  -3  -2   11.50    1.00
   5   3   2   11.30    0.90
   5   3   2   13.40    1.40
   5   3   2   10.50    0.80
  -6  -3  -2   -0.10    0.40
  -6  -3  -2   -0.10    0.40
  -6  -3  -2   -0.30    0.60
   6   3   2    1.50    0.80
  -7  -3  -2    7.50    0.80
  -7  -3  -2    4.80    1.10
   7   3   2    7.00    1.30
   8  -4  -2    0.40    0.60
  -8   4   2    0.70    0.50
  -8   4   2    1.60    0.80
  -8   4   2    0.40    0.80
   7  -4  -2    0.70    0.60
   7  -4  -2    0.20    0.30
   7  -4  -2    0.90    0.40
  -7   4   2    0.50    0.60
  -7   4   2    0.70    0.50
  -7   4   2    1.00    0.50
  -7   4   2    0.30    0.70
  -7   4   2    0.80    0.40
   6  -4  -2    0.30    0.30
   6  -4  -2   -0.10    0.30
   6  -4  -2    0.50    0.50
   6  -4  -2   -0.20    0.30
  -6   4   2   -0.20    0.40
  -6   4   2    0.20    0.40
  -6   4   2   -0.30    0.60
  -6   4   2    0.10    0.40
  -6   4   2   -0.10    0.40
  -6   4   2    0.60    0.60
   5  -4  -2    1.20    0.50
   5  -4  -2    1.40    0.40
   5  -4  -2    0.80    0.40
  -5   4   2    1.20    0.50
  -5   4   2    0.80    0.50
  -5   4   2    0.40    0.30
  -5   4   2    0.70    0.50
  -5   4   2    0.80    0.50
  -5   4   2    1.10    0.50
   4  -4  -2   10.40    0.80
   4  -4  -2   10.20    0.80
   4  -4  -2   11.00    0.90
   4  -4  -2   12.20    0.80
  -4   4   2   10.70    0.60
  -4   4   2   11.50    0.80
  -4   4   2   10.10    0.90
  -4   4   2   12.90    1.20
  -4   4   2   11.50    1.00
  -4   4   2    9.80    1.00
  -4   4   2   10.70    1.00
   3  -4  -2    0.00    0.20
   3  -4  -2    0.10    0.30
   3  -4  -2    0.10    0.20
   3  -4  -2    0.10    0.20
   3  -4  -2   -0.10    0.40
  -3   4   2    0.00    0.40
  -3   4   2   -0.20    0.30
  -3   4   2   -0.10    0.40
  -3   4   2   -0.20    0.40
  -3   4   2    0.00    0.30
  -3   4   2    0.00    0.20
  -3   4   2    0.10    0.40
   2  -4  -2  101.29    4.00
   2  -4  -2  101.49    3.60
   2  -4  -2  106.79    3.90
   2  -4  -2  100.99    4.00
   2  -4  -2  103.49    3.70
  -2   4   2  112.89    3.70
  -2   4   2  100.99    4.30
  -2   4   2  101.59    3.70
  -2   4   2  107.79    3.90
  -2   4   2  104.69    4.00
  -2   4   2  105.69    4.00
  -2   4   2  109.79    4.50
  -2   4   2  107.99    4.00
   1  -4  -2   39.30    1.30
   1  -4  -2   39.40    1.70
   1  -4  -2   40.20    1.50
   1  -4  -2   40.40    1.70
   1  -4  -2   38.80    1.80
   1  -4  -2   40.00    2.00
   1  -4  -2   39.90    2.00
   1  -4  -2   37.80    1.80
  -1   4   2   41.10    2.10
  -1   4   2   41.80    1.70
  -1   4   2   41.70    1.90
  -1   4   2   38.10    1.60
  -1   4   2   38.30    1.80
  -1   4   2   36.30    2.00
  -1   4   2   38.30    1.80
  -1   4   2   41.20    1.70
   0  -4  -2   15.70    1.20
   0  -4  -2   16.40    1.10
   0  -4  -2   15.30    1.00
   0  -4  -2   17.30    1.10
   0  -4  -2   16.60    1.10
   0  -4  -2   15.80    0.60
   0  -4  -2   15.20    1.00
   0  -4  -2   16.60    0.80
   0  -4  -2   16.00    0.90
   0   4   2   17.10    1.20
   0   4   2   17.00    1.00
   0   4   2   15.00    1.20
   0   4   2   15.70    1.00
   0   4   2   17.20    1.10
   0   4   2   16.10    1.00
   0   4   2   17.00    0.80
  -1  -4  -2    0.20    0.30
  -1  -4  -2    0.10    0.30
  -1  -4  -2    0.40    0.40
  -1  -4  -2    0.40    0.30
  -1  -4  -2    0.60    0.40
  -1  -4  -2    0.20    0.20
  -1  -4  -2    0.20    0.40
  -1  -4  -2    0.10    0.30
   1   4   2    0.20    0.20
   1   4   2    0.10    0.30
   1   4   2    0.10    0.30
   1   4   2    0.20    0.40
   1   4   2    0.00    0.30
   1   4   2    0.10    0.30
  -2  -4  -2  108.29    4.50
  -2  -4  -2  104.09    4.20
  -2  -4  -2  113.69    3.90
  -2  -4  -2  108.09    3.90
  -2  -4  -2  117.29    4.30
  -2  -4  -2  108.59    4.20
   2   4   2  110.49    4.50
   2   4   2  109.29    4.10
   2   4   2  109.69    4.40
  -3  -4  -2   66.49    2.80
  -3  -4  -2   70.99    3.20
  -3  -4  -2   66.69    2.80
  -3  -4  -2   73.39    2.70
  -3  -4  -2   68.39    2.60
   3   4   2   70.49    2.80
   3   4   2   67.29    3.10
   3   4   2   64.29    3.00
  -4  -4  -2   46.80    2.50
  -4  -4  -2   48.30    2.00
  -4  -4  -2   44.90    2.20
  -4  -4  -2   44.00    2.10
   4   4   2   48.60    2.00
   4   4   2   43.60    2.20
   4   4   2   46.80    2.40
  -5  -4  -2    0.20    0.40
  -5  -4  -2    0.10    0.30
  -5  -4  -2    0.00    0.50
  -5  -4  -2   -0.70    0.50
   5   4   2    0.30    0.40
   5   4   2    0.20    0.70
  -6  -4  -2    4.30    0.70
  -6  -4  -2    6.40    1.20
   6   4   2    3.80    1.00
  -7  -4  -2    4.70    0.80
  -7  -4  -2    3.40    1.10
   7   4   2    5.20    1.20
   8  -5  -2    1.10    0.80
  -8   5   2    1.90    0.70
  -8   5   2    2.70    1.00
  -8   5   2    1.70    0.90
   7  -5  -2   -0.30    0.40
   7  -5  -2    0.20    0.40
   7  -5  -2    0.60    0.60
  -7   5   2    0.50    0.60
  -7   5   2    0.30    0.40
  -7   5   2    0.70    0.70
  -7   5   2    0.40    0.70
  -7   5   2   -0.30    0.50
   6  -5  -2    2.80    0.60
   6  -5  -2    2.50    0.70
   6  -5  -2    3.60    0.60
  -6   5   2    1.80    0.60
  -6   5   2    2.40    0.80
  -6   5   2    1.80    0.80
  -6   5   2    2.80    0.60
  -6   5   2    2.80    0.70
   5  -5  -2    0.60    0.50
   5  -5  -2    1.80    0.50
   5  -5  -2    1.10    0.50
  -5   5   2    1.90    0.80
  -5   5   2    1.40    0.60
  -5   5   2    0.80    0.50
  -5   5   2    1.70    0.50
  -5   5   2    1.00    0.60
   4  -5  -2   30.10    1.60
   4  -5  -2   27.30    1.50
   4  -5  -2   28.30    1.50
  -4   5   2   29.40    1.30
  -4   5   2   30.50    1.70
  -4   5   2   29.00    1.60
  -4   5   2   26.50    1.80
  -4   5   2   31.10    1.70
  -4   5   2   24.70    1.80
   3  -5  -2    3.10    0.40
   3  -5  -2    4.10    0.70
   3  -5  -2    2.90    0.60
  -3   5   2    2.90    0.80
  -3   5   2    2.60    0.60
  -3   5   2    2.90    0.40
  -3   5   2    3.50    0.70
  -3   5   2    2.30    0.60
  -3   5   2    2.60    0.70
   2  -5  -2  116.89    4.60
   2  -5  -2  118.69    4.60
   2  -5  -2  116.49    4.20
   2  -5  -2  121.29    4.50
  -2   5   2  118.59    4.60
  -2   5   2  119.09    4.60
  -2   5   2  121.09    5.20
  -2   5   2  113.09    4.90
  -2   5   2  124.19    4.50
  -2   5   2  122.19    4.30
   1  -5  -2   83.19    3.00
   1  -5  -2   85.39    3.40
   1  -5  -2   86.89    3.20
   1  -5  -2   77.99    3.30
   1  -5  -2   83.69    3.40
  -1   5   2   74.99    3.70
  -1   5   2   83.79    3.00
  -1   5   2   84.19    3.40
  -1   5   2   83.49    3.40
  -1   5   2   81.49    3.30
  -1   5   2   83.89    3.70
   0  -5  -2   65.29    2.80
   0  -5  -2   66.19    2.60
   0  -5  -2   62.29    2.70
   0  -5  -2   63.29    2.80
   0  -5  -2   63.99    2.30
   0   5   2   65.59    2.80
   0   5   2   59.59    3.10
   0   5   2   69.29    2.80
   0   5   2   62.59    2.30
   0   5   2   63.29    3.00
  -1  -5  -2   49.80    2.20
  -1  -5  -2   52.79    2.50
  -1  -5  -2   49.90    2.40
  -1  -5  -2   51.59    1.80
  -1  -5  -2   52.89    2.40
  -1  -5  -2   51.59    1.80
   1   5   2   52.59    2.40
   1   5   2   51.39    1.90
   1   5   2   51.89    2.60
  -2  -5  -2   68.09    3.00
  -2  -5  -2   71.29    3.20
  -2  -5  -2   72.89    2.60
  -2  -5  -2   71.69    2.80
  -2  -5  -2   72.19    3.10
   2   5   2   72.69    3.10
   2   5   2   66.29    3.20
   2   5   2   70.39    3.00
  -3  -5  -2   10.50    1.20
  -3  -5  -2   12.40    1.00
  -3  -5  -2   12.20    1.10
  -3  -5  -2   13.10    0.90
  -3  -5  -2   13.00    1.10
   3   5   2   12.40    1.10
   3   5   2   13.50    1.00
   3   5   2    9.40    1.20
  -4  -5  -2   -0.60    0.40
  -4  -5  -2   -0.40    0.60
  -4  -5  -2    0.80    0.60
   4   5   2    0.00    0.50
   4   5   2    0.20    0.60
  -5  -5  -2   50.19    3.00
  -5  -5  -2   47.30    2.40
  -5  -5  -2   52.19    2.20
   5   5   2   49.30    2.50
   5   5   2   49.10    2.80
  -6  -5  -2    3.90    1.10
  -6  -5  -2    4.40    0.80
   6   5   2    3.60    1.10
   8  -6  -2    4.60    0.90
  -8   6   2    3.30    1.20
  -8   6   2    3.30    1.10
   7  -6  -2    1.50    0.60
   7  -6  -2    3.20    0.80
   7  -6  -2    3.40    0.70
  -7   6   2    3.40    0.70
  -7   6   2    1.00    0.80
  -7   6   2    2.40    0.80
  -7   6   2    1.40    0.70
  -7   6   2    1.90    1.00
   6  -6  -2   -0.60    0.40
   6  -6  -2    0.60    0.50
   6  -6  -2    0.30    0.50
  -6   6   2    0.30    0.50
  -6   6   2   -0.30    0.60
  -6   6   2   -0.30    0.60
  -6   6   2   -1.10    0.70
  -6   6   2    0.20    0.60
   5  -6  -2   18.90    1.30
   5  -6  -2   18.00    1.20
  -5   6   2   18.40    1.60
  -5   6   2   18.80    1.60
  -5   6   2   19.10    1.80
  -5   6   2   18.30    1.50
   4  -6  -2    3.60    0.70
   4  -6  -2    2.70    0.60
   4  -6  -2    3.90    0.60
  -4   6   2    3.50    0.90
  -4   6   2    4.70    0.90
  -4   6   2    3.40    0.80
  -4   6   2    3.90    0.80
   3  -6  -2    0.00    0.40
   3  -6  -2    0.30    0.50
   3  -6  -2    0.20    0.50
  -3   6   2   -0.50    0.40
  -3   6   2   -0.20    0.40
  -3   6   2    0.60    0.60
  -3   6   2    0.00    0.50
  -3   6   2   -0.20    0.30
  -3   6   2    0.40    0.70
   2  -6  -2  128.89    5.00
   2  -6  -2  127.39    4.70
   2  -6  -2  128.69    5.10
  -2   6   2  128.29    5.60
  -2   6   2  139.09    5.20
  -2   6   2  126.39    5.10
  -2   6   2  136.29    5.00
  -2   6   2  132.69    5.80
  -2   6   2  131.89    4.70
   1  -6  -2   22.20    1.50
   1  -6  -2   21.00    1.10
   1  -6  -2   20.50    1.50
   1  -6  -2   21.00    1.40
   1  -6  -2   20.50    1.30
  -1   6   2   22.90    1.70
  -1   6   2   18.20    1.70
  -1   6   2   22.70    1.50
  -1   6   2   20.60    1.20
  -1   6   2   20.80    1.40
   0  -6  -2    4.10    0.70
   0  -6  -2    3.90    0.80
   0  -6  -2    4.70    0.80
   0  -6  -2    4.00    0.50
   0  -6  -2    4.50    0.80
   0   6   2    5.20    0.90
   0   6   2    3.80    0.90
   0   6   2    3.50    0.50
   0   6   2    4.10    0.90
  -1  -6  -2   72.09    3.20
  -1  -6  -2   69.29    3.30
  -1  -6  -2   71.19    3.20
  -1  -6  -2   71.69    2.90
   1   6   2   72.99    2.50
   1   6   2   72.49    3.10
   1   6   2   72.69    3.20
   1   6   2   66.99    3.40
  -2  -6  -2    1.00    0.60
  -2  -6  -2    1.60    0.60
  -2  -6  -2    2.50    0.60
   2   6   2    3.60    0.80
   2   6   2    1.60    0.60
   2   6   2    0.30    0.20
  -3  -6  -2    8.40    1.10
  -3  -6  -2    6.80    0.90
  -3  -6  -2    5.10    1.00
   3   6   2    6.00    1.00
   3   6   2    8.10    1.10
  -4  -6  -2    4.20    1.00
  -4  -6  -2    5.30    0.90
  -4  -6  -2    5.50    0.90
   4   6   2    7.70    1.20
   4   6   2    5.00    0.90
  -5  -6  -2   12.80    1.30
  -5  -6  -2   14.60    1.70
  -5  -6  -2   14.20    1.40
   5   6   2   12.70    1.60
   5   6   2   13.10    1.30
   6   6   2   -0.40    0.80
   7  -7  -2    0.30    0.60
   7  -7  -2   -1.00    0.40
  -7   7   2    0.30    0.70
  -7   7   2    0.00    0.50
  -7   7   2   -1.30    0.80
  -7   7   2    0.60    0.80
  -7   7   2    0.40    0.70
   6  -7  -2   -0.40    0.50
   6  -7  -2    0.00    0.60
   6  -7  -2    0.60    0.50
  -6   7   2    0.50    0.70
  -6   7   2    0.80    0.60
  -6   7   2   -0.80    0.60
  -6   7   2   -1.50    0.70
  -6   7   2    0.70    0.70
   5  -7  -2   -0.30    0.50
   5  -7  -2   -0.30    0.40
   5  -7  -2    0.10    0.60
  -5   7   2    0.00    0.60
  -5   7   2    0.20    0.60
  -5   7   2   -0.30    0.80
  -5   7   2   -0.90    0.50
  -5   7   2    0.30    0.60
   4  -7  -2    0.40    0.60
   4  -7  -2    0.40    0.40
   4  -7  -2    0.10    0.30
  -4   7   2    0.30    0.60
  -4   7   2    0.60    0.60
  -4   7   2   -0.60    0.70
  -4   7   2   -0.10    0.50
   3  -7  -2    2.50    0.70
   3  -7  -2    0.90    0.60
   3  -7  -2    0.90    0.50
  -3   7   2    1.30    0.70
  -3   7   2    1.50    0.60
  -3   7   2    1.10    0.80
  -3   7   2    1.60    0.90
   2  -7  -2    6.60    0.80
   2  -7  -2    8.20    1.00
   2  -7  -2    7.80    1.10
  -2   7   2    7.00    0.90
  -2   7   2    7.80    1.10
  -2   7   2    7.90    1.20
  -2   7   2    7.40    1.10
   1  -7  -2   61.49    2.80
   1  -7  -2   60.09    2.90
   1  -7  -2   60.19    2.70
  -1   7   2   57.69    2.90
  -1   7   2   61.39    2.50
  -1   7   2   60.19    3.20
  -1   7   2   63.49    3.30
   0  -7  -2    7.90    1.00
   0  -7  -2    7.00    1.00
   0  -7  -2    8.70    1.10
   0   7   2    7.80    1.10
   0   7   2    6.60    1.10
   0   7   2    8.00    0.80
   0   7   2    7.70    1.20
  -1  -7  -2    8.60    1.10
  -1  -7  -2    8.00    1.00
  -1  -7  -2   10.30    1.20
   1   7   2    8.10    1.00
   1   7   2    9.00    0.70
   1   7   2    8.80    1.20
  -2  -7  -2    2.80    0.80
  -2  -7  -2    3.00    0.80
  -2  -7  -2    2.40    0.70
   2   7   2    3.50    0.90
   2   7   2    2.80    0.80
  -3  -7  -2    0.90    0.70
  -3  -7  -2    0.20    0.70
  -3  -7  -2    1.00    0.60
   3   7   2   -0.20    0.60
   3   7   2    0.10    0.50
  -4  -7  -2    3.90    0.80
  -4  -7  -2    1.80    0.90
  -4  -7  -2    1.00    0.70
   4   7   2    2.30    0.80
   4   7   2    2.20    0.90
  -5  -7  -2    0.80    0.90
  -5  -7  -2    2.60    0.90
   5   7   2    2.40    1.00
   6  -8  -2    2.20    0.80
   6  -8  -2    1.80    0.80
  -6   8   2    1.60    1.00
  -6   8   2    0.50    0.80
  -6   8   2    2.40    1.00
  -6   8   2    1.80    1.00
  -6   8   2    1.10    0.90
   5  -8  -2    5.00    1.00
   5  -8  -2    6.20    1.00
  -5   8   2    5.90    1.20
  -5   8   2    5.80    1.00
  -5   8   2    5.40    1.30
  -5   8   2    4.80    1.10
  -5   8   2    7.20    1.30
   4  -8  -2    4.40    0.90
  -4   8   2    3.10    1.00
  -4   8   2    5.10    1.20
  -4   8   2    5.40    1.00
  -4   8   2    5.30    1.10
  -4   8   2    4.70    1.00
   3  -8  -2    4.80    0.80
   3  -8  -2    5.00    0.90
  -3   8   2    4.40    1.10
  -3   8   2    6.20    1.10
  -3   8   2    6.40    1.20
  -3   8   2    4.90    0.90
   2  -8  -2    5.10    1.10
   2  -8  -2    5.30    1.00
   2  -8  -2    5.10    0.90
  -2   8   2    6.20    1.10
  -2   8   2    5.60    1.20
  -2   8   2    4.20    1.10
  -2   8   2    5.40    0.90
   1  -8  -2    9.40    1.10
   1  -8  -2   10.90    1.40
   1  -8  -2    9.10    1.20
  -1   8   2   12.20    1.40
  -1   8   2    7.80    1.40
  -1   8   2    8.90    1.00
  -1   8   2    9.40    1.40
   0  -8  -2    5.70    1.00
   0  -8  -2    6.30    1.10
   0  -8  -2    5.50    1.00
   0   8   2    4.10    0.70
   0   8   2    5.90    1.20
   0   8   2    5.80    0.90
  -1  -8  -2   13.80    1.40
  -1  -8  -2   14.30    1.50
  -1  -8  -2   13.50    1.50
   1   8   2   14.50    1.30
   1   8   2   13.60    1.70
  -2  -8  -2    0.30    0.70
  -2  -8  -2    0.60    0.80
  -2  -8  -2    1.30    0.70
   2   8   2   -0.10    0.70
   2   8   2    0.60    0.70
  -3  -8  -2   11.80    1.50
  -3  -8  -2   13.80    1.40
  -3  -8  -2   15.60    1.80
   3   8   2   13.50    1.60
   3   8   2   12.50    1.60
   4  -9  -2   -0.80    0.60
   4  -9  -2    1.60    0.80
  -4   9   2    0.40    0.90
  -4   9   2    1.50    0.80
  -4   9   2    0.30    0.70
  -4   9   2    1.10    0.90
  -4   9   2   -1.50    0.80
   3  -9  -2    3.80    1.00
   3  -9  -2    4.90    1.00
  -3   9   2    2.70    1.20
  -3   9   2    4.20    1.10
  -3   9   2    5.90    1.20
  -3   9   2    5.10    1.10
  -3   9   2    3.80    0.90
   2  -9  -2   -0.40    0.60
   2  -9  -2    2.10    0.80
  -2   9   2    1.40    0.90
  -2   9   2    0.20    0.60
  -2   9   2    0.30    0.80
   1  -9  -2   -1.00    0.60
   1  -9  -2   -1.80    0.50
  -1   9   2    0.10    0.80
  -1   9   2    0.30    0.80
  -1   9   2   -0.20    0.60
   0  -9  -2    0.70    0.80
   0  -9  -2    0.50    0.80
   0  -9  -2    2.30    1.00
   0   9   2    3.20    1.00
   0   9   2    2.50    0.80
  -1  -9  -2    1.60    0.90
  -1  -9  -2    2.10    0.80
  -1  -9  -2   -0.20    0.80
   1   9   2   -0.20    0.60
   1   9   2   -0.50    0.70
  -2  -9  -2    9.00    1.30
  -2  -9  -2    8.60    1.20
  -2  -9  -2    7.50    1.40
  -2  -9  -2    8.60    1.50
   2   9   2    9.90    1.60
   2   9   2    9.50    1.30
  -1  11  -3    4.00    1.00
  -1  11  -3    2.20    1.20
  -1  11  -3    3.40    1.00
   1 -11   3    2.10    0.90
   1 -11   3    1.40    1.10
   1 -11   3    1.60    1.00
   2  10  -3   -0.70    0.70
   2  10  -3   -0.40    0.60
  -2 -10   3   -1.10    0.60
  -2 -10   3   -2.30    0.70
  -2 -10   3    1.40    0.80
  -2 -10   3   -1.70    0.60
   1  10  -3    0.70    0.60
   1  10  -3    0.50    0.70
   1  10  -3    1.00    0.80
  -1 -10   3    0.10    0.70
  -1 -10   3   -0.20    0.90
  -1 -10   3    0.60    0.70
  -1 -10   3   -0.10    0.60
   0  10  -3    0.30    0.60
   0  10  -3   -0.70    0.60
   0  10  -3    0.40    0.80
   0 -10   3    0.90    0.80
   0 -10   3    1.40    0.70
   0 -10   3    0.00    0.80
   0 -10   3    2.20    0.90
  -1  10  -3   -0.10    0.60
  -1  10  -3   -0.60    0.70
  -1  10  -3    0.50    0.70
   1 -10   3    0.90    0.70
   1 -10   3   -0.50    0.80
   1 -10   3   -0.40    0.60
  -2  10  -3   15.70    1.90
  -2  10  -3   21.10    1.70
  -2  10  -3   16.70    1.70
   2 -10   3   15.30    1.70
   2 -10   3   14.50    1.50
   2 -10   3   16.30    1.60
  -3  10  -3   -0.70    0.90
  -3  10  -3    0.60    0.90
  -3  10  -3   -0.10    0.70
  -3  10  -3   -1.10    0.60
   3 -10   3   -1.10    0.60
   3 -10   3    1.20    0.80
   3 -10   3    0.10    0.80
  -4  10  -3   -0.20    0.70
  -4  10  -3   -0.60    0.80
  -4  10  -3    0.90    0.90
  -4  10  -3    0.00    0.70
   4 -10   3    0.90    0.60
   4 -10   3    0.10    0.70
   4 -10   3   -0.90    0.60
   4   9  -3    9.40    1.10
   4   9  -3    9.20    1.30
   4   9  -3    8.50    1.30
  -4  -9   3    9.00    1.10
  -4  -9   3   10.20    1.10
  -4  -9   3    9.00    1.60
  -4  -9   3    7.90    1.20
   3   9  -3    2.10    0.70
   3   9  -3    0.00    0.60
   3   9  -3    0.50    0.70
  -3  -9   3   -0.30    0.80
  -3  -9   3    1.70    0.70
  -3  -9   3    2.40    0.90
  -3  -9   3    2.00    0.70
   2   9  -3    5.80    1.20
   2   9  -3    6.70    0.90
   2   9  -3    7.40    1.00
  -2  -9   3    6.30    1.00
  -2  -9   3    7.90    1.20
  -2  -9   3    6.80    1.10
  -2  -9   3    7.10    1.30
   1   9  -3   11.80    1.20
   1   9  -3   13.50    1.10
   1   9  -3   13.10    1.60
   1   9  -3   12.00    1.30
  -1  -9   3   18.50    1.60
  -1  -9   3   13.70    1.30
  -1  -9   3   12.50    1.50
  -1  -9   3   14.00    1.40
   0   9  -3   11.70    1.30
   0   9  -3   12.10    1.60
   0   9  -3    7.60    1.10
   0  -9   3   13.00    1.50
   0  -9   3   13.10    1.30
   0  -9   3   13.30    1.30
   0  -9   3   10.70    1.30
  -1   9  -3   24.40    1.80
  -1   9  -3   20.00    1.80
  -1   9  -3   20.20    1.50
  -1   9  -3   20.20    1.60
   1  -9   3   22.30    1.70
   1  -9   3   23.10    1.80
   1  -9   3   21.10    1.60
   1  -9   3   20.70    1.50
  -2   9  -3   -0.30    0.60
  -2   9  -3    0.50    0.80
  -2   9  -3    0.10    0.70
  -2   9  -3   -0.20    0.60
   2  -9   3   -0.20    0.60
   2  -9   3   -0.30    0.60
   2  -9   3   -0.10    0.60
   2  -9   3   -0.20    0.70
  -3   9  -3    4.70    1.10
  -3   9  -3    6.10    1.10
  -3   9  -3    6.00    1.10
  -3   9  -3    5.30    1.00
   3  -9   3    5.90    1.00
   3  -9   3    4.50    1.00
   3  -9   3    5.40    1.00
  -4   9  -3    5.10    1.10
  -4   9  -3    4.00    1.10
  -4   9  -3    4.90    1.00
  -4   9  -3    5.80    1.00
  -4   9  -3    6.10    1.10
   4  -9   3    5.90    1.00
   4  -9   3    4.60    1.00
   4  -9   3    4.80    0.90
  -5   9  -3    3.90    1.00
  -5   9  -3    3.60    1.10
  -5   9  -3    3.70    1.00
  -5   9  -3    3.50    1.00
  -5   9  -3    2.20    0.90
   5  -9   3    3.50    0.90
   5  -9   3    3.00    0.80
  -6   9  -3   -0.60    0.70
  -6   9  -3    0.10    0.80
  -6   9  -3    0.30    0.80
  -6   9  -3    0.50    0.70
   6  -9   3   -0.90    0.60
   6  -9   3   -1.00    0.70
   5   8  -3   11.00    1.50
  -5  -8   3   10.80    1.70
  -5  -8   3    9.30    1.20
   4   8  -3    8.10    1.00
   4   8  -3   10.40    1.20
   4   8  -3    8.90    1.30
  -4  -8   3    7.80    1.10
  -4  -8   3    9.20    1.00
  -4  -8   3    6.90    0.90
  -4  -8   3    7.30    1.40
   3   8  -3    7.40    1.00
   3   8  -3    5.80    0.70
   3   8  -3    6.70    0.90
   3   8  -3    7.90    1.20
  -3  -8   3    7.30    0.90
  -3  -8   3    5.60    1.10
  -3  -8   3    6.90    1.00
  -3  -8   3    4.40    1.10
   2   8  -3    1.10    0.30
   2   8  -3    0.00    0.60
   2   8  -3    1.80    0.70
   2   8  -3    1.10    0.50
  -2  -8   3    0.80    0.60
  -2  -8   3   -0.10    0.50
  -2  -8   3    1.20    0.80
  -2  -8   3    0.70    0.60
   1   8  -3   32.00    1.60
   1   8  -3   31.30    1.90
   1   8  -3   32.10    1.80
   1   8  -3   31.50    2.10
   1   8  -3   32.50    1.30
   1   8  -3   32.60    1.80
  -1  -8   3   30.40    1.90
  -1  -8   3   34.80    1.80
  -1  -8   3   31.90    2.10
  -1  -8   3   32.40    1.70
   0   8  -3    3.20    0.70
   0   8  -3    1.70    0.80
   0   8  -3    2.60    0.50
   0   8  -3    2.10    0.70
   0   8  -3    1.80    0.70
   0   8  -3    2.50    0.30
   0  -8   3    1.80    0.60
   0  -8   3    2.30    0.70
   0  -8   3    2.60    0.80
   0  -8   3    3.60    0.80
  -1   8  -3   33.50    2.00
  -1   8  -3   32.90    1.90
  -1   8  -3   35.30    1.90
  -1   8  -3   32.80    2.20
   1  -8   3   35.60    2.00
   1  -8   3   35.90    1.90
   1  -8   3   36.10    2.20
   1  -8   3   33.50    1.80
  -2   8  -3    1.30    0.70
  -2   8  -3    1.40    0.60
  -2   8  -3    0.50    0.60
  -2   8  -3   -0.30    0.70
   2  -8   3    0.70    0.60
   2  -8   3    0.90    0.60
   2  -8   3    1.20    0.70
   2  -8   3    0.00    0.60
  -3   8  -3   26.90    1.90
  -3   8  -3   23.90    1.70
  -3   8  -3   22.70    1.70
  -3   8  -3   23.70    1.90
  -3   8  -3   27.60    1.70
   3  -8   3   25.50    1.60
   3  -8   3   25.60    1.70
   3  -8   3   24.60    1.60
   3  -8   3   22.70    1.70
  -4   8  -3    2.90    0.90
  -4   8  -3    3.10    0.80
  -4   8  -3    2.10    0.80
  -4   8  -3    2.00    0.70
  -4   8  -3    1.30    0.70
   4  -8   3    2.60    0.70
   4  -8   3    2.10    0.70
   4  -8   3    1.50    0.60
  -5   8  -3    0.70    0.70
  -5   8  -3    0.50    0.70
  -5   8  -3   -0.10    0.70
  -5   8  -3    0.50    0.70
  -5   8  -3    1.40    0.80
   5  -8   3    0.80    0.60
   5  -8   3    0.20    0.60
  -6   8  -3    0.10    0.90
  -6   8  -3    1.70    0.90
  -6   8  -3    1.60    0.80
  -6   8  -3    2.50    0.80
   6  -8   3    2.60    0.70
   6  -8   3    1.10    0.80
  -7   8  -3   -0.40    0.70
  -7   8  -3    0.30    0.60
  -7   8  -3   -0.70    0.90
   7  -8   3    0.50    0.70
   7  -8   3    0.10    0.70
   6   7  -3    1.20    0.90
  -6  -7   3    0.10    0.90
  -6  -7   3    2.20    0.70
   5   7  -3   -0.70    0.40
   5   7  -3    0.90    0.80
  -5  -7   3    0.10    0.60
  -5  -7   3    0.20    0.80
  -5  -7   3   -0.70    0.40
   4   7  -3    1.00    0.50
   4   7  -3   -0.30    0.50
   4   7  -3    1.30    0.70
   4   7  -3    0.60    0.50
  -4  -7   3    0.10    0.60
  -4  -7   3    0.20    0.50
  -4  -7   3    1.10    0.80
  -4  -7   3    0.60    0.50
   3   7  -3    0.40    0.50
   3   7  -3    0.60    0.50
   3   7  -3    0.90    0.60
   3   7  -3   -0.10    0.40
  -3  -7   3    0.70    0.60
  -3  -7   3   -0.50    0.40
  -3  -7   3    0.10    0.70
  -3  -7   3    0.50    0.50
   2   7  -3    0.50    0.50
   2   7  -3    1.90    0.50
   2   7  -3    1.20    0.40
   2   7  -3    0.90    0.50
   2   7  -3    0.80    0.60
  -2  -7   3    0.80    0.60
  -2  -7   3   -0.10    0.50
  -2  -7   3    1.20    0.70
  -2  -7   3   -0.20    0.50
  -2  -7   3    1.60    0.60
   1   7  -3    4.20    0.80
   1   7  -3    5.20    0.60
   1   7  -3    5.70    0.50
   1   7  -3    4.20    0.80
   1   7  -3    4.50    0.80
   1   7  -3    5.20    0.80
  -1  -7   3    4.60    0.80
  -1  -7   3    5.10    0.90
  -1  -7   3    4.60    0.80
  -1  -7   3    5.00    0.80
  -1  -7   3    5.00    0.90
   0   7  -3    0.20    0.50
   0   7  -3    0.30    0.30
   0   7  -3   -0.20    0.30
   0   7  -3   -0.10    0.50
   0   7  -3   -0.40    0.40
   0   7  -3   -0.20    0.60
   0  -7   3    0.20    0.50
   0  -7   3    0.00    0.50
   0  -7   3    0.20    0.50
   0  -7   3    0.20    0.60
   0  -7   3    0.40    0.50
  -1   7  -3    5.70    0.90
  -1   7  -3    4.80    0.80
  -1   7  -3    5.90    1.00
  -1   7  -3    6.40    0.90
  -1   7  -3    5.80    0.80
   1  -7   3    7.30    0.90
   1  -7   3    5.50    0.90
   1  -7   3    6.50    0.90
   1  -7   3    6.90    0.90
   1  -7   3    5.60    0.90
  -2   7  -3    0.30    0.60
  -2   7  -3    1.10    0.60
  -2   7  -3    0.70    0.60
  -2   7  -3   -0.30    0.60
  -2   7  -3   -0.30    0.50
   2  -7   3   -0.10    0.50
   2  -7   3   -0.10    0.50
   2  -7   3    0.50    0.50
   2  -7   3   -0.10    0.60
  -3   7  -3   21.80    1.50
  -3   7  -3   18.90    1.60
  -3   7  -3   20.50    1.50
  -3   7  -3   18.70    1.40
  -3   7  -3   18.10    1.40
  -3   7  -3   16.80    1.30
   3  -7   3   20.80    1.50
   3  -7   3   17.30    1.20
   3  -7   3   20.80    1.40
   3  -7   3   20.50    1.40
  -4   7  -3    1.10    0.60
  -4   7  -3    1.20    0.70
  -4   7  -3    1.50    0.70
  -4   7  -3    0.90    0.60
  -4   7  -3   -0.20    0.60
   4  -7   3    1.10    0.50
   4  -7   3    1.00    0.60
   4  -7   3    1.10    0.50
  -5   7  -3    3.30    0.80
  -5   7  -3    1.80    0.70
  -5   7  -3    3.20    0.80
  -5   7  -3    3.10    0.80
   5  -7   3    3.70    0.70
  -6   7  -3   -1.10    0.70
  -6   7  -3   -0.90    0.40
  -6   7  -3   -0.40    0.70
  -6   7  -3   -0.10    0.60
   6  -7   3    0.20    0.70
   6  -7   3   -1.20    0.50
  -7   7  -3   -0.20    0.60
  -7   7  -3    0.10    0.80
  -7   7  -3   -0.70    0.50
   7  -7   3    0.70    0.80
   7  -7   3   -0.60    0.40
  -7  -6   3    2.30    0.60
  -7  -6   3    2.70    1.10
   6   6  -3    1.90    0.90
  -6  -6   3    0.60    0.90
  -6  -6   3    1.50    0.60
   5   6  -3   52.89    2.20
   5   6  -3   53.09    2.80
   5   6  -3   51.79    2.50
  -5  -6   3   56.09    2.10
  -5  -6   3   52.99    2.50
  -5  -6   3   55.19    3.00
   4   6  -3   32.30    1.90
   4   6  -3   33.60    1.60
   4   6  -3   32.80    1.80
   4   6  -3   35.20    2.00
  -4  -6   3   34.20    1.50
  -4  -6   3   32.50    1.60
  -4  -6   3   34.00    1.80
  -4  -6   3   39.70    2.30
  -4  -6   3   35.00    1.80
   3   6  -3   92.49    3.50
   3   6  -3   90.99    3.60
   3   6  -3   92.69    3.80
   3   6  -3   90.89    3.90
   3   6  -3   92.49    3.40
  -3  -6   3   91.79    3.20
  -3  -6   3   87.09    3.30
  -3  -6   3   90.59    3.70
  -3  -6   3   91.99    3.70
  -3  -6   3   93.59    4.10
   2   6  -3    7.60    0.80
   2   6  -3    7.10    0.80
   2   6  -3    7.60    0.80
   2   6  -3    7.40    0.70
   2   6  -3    5.70    0.90
  -2  -6   3    6.70    0.80
  -2  -6   3    7.70    1.00
  -2  -6   3    6.40    0.70
  -2  -6   3    7.20    0.90
  -2  -6   3    7.00    0.80
   1   6  -3   12.50    0.80
   1   6  -3   12.50    1.00
   1   6  -3   13.00    0.90
   1   6  -3   13.40    1.10
   1   6  -3   15.10    1.10
   1   6  -3   12.10    0.90
  -1  -6   3   13.80    1.10
  -1  -6   3   13.00    1.00
  -1  -6   3   12.30    1.00
  -1  -6   3   13.00    0.90
  -1  -6   3   13.40    1.20
   0   6  -3    0.60    0.30
   0   6  -3    0.00    0.40
   0   6  -3    0.70    0.50
   0   6  -3    0.10    0.40
   0   6  -3    0.80    0.50
   0   6  -3    0.40    0.50
   0  -6   3    0.50    0.50
   0  -6   3    0.10    0.50
   0  -6   3    1.10    0.50
   0  -6   3   -0.20    0.40
   0  -6   3    0.50    0.50
  -1   6  -3   60.99    2.70
  -1   6  -3   68.49    2.80
  -1   6  -3   65.49    2.60
  -1   6  -3   63.09    3.00
  -1   6  -3   61.29    2.50
   1  -6   3   64.49    2.80
   1  -6   3   61.39    2.40
   1  -6   3   60.89    2.90
   1  -6   3   66.69    2.80
   1  -6   3   64.59    2.60
  -2   6  -3   20.60    1.40
  -2   6  -3   22.20    1.30
  -2   6  -3   23.30    1.50
  -2   6  -3   20.10    1.40
  -2   6  -3   21.30    1.40
  -2   6  -3   20.80    1.40
   2  -6   3   21.00    1.30
   2  -6   3   21.80    1.40
   2  -6   3   23.90    1.40
   2  -6   3   23.50    1.40
   2  -6   3   20.30    1.20
  -3   6  -3   41.50    2.20
  -3   6  -3   42.80    2.10
  -3   6  -3   42.20    2.10
  -3   6  -3   43.80    2.00
  -3   6  -3   43.50    2.10
  -3   6  -3   41.30    2.30
   3  -6   3   44.90    2.10
   3  -6   3   39.90    2.10
   3  -6   3   44.40    1.90
   3  -6   3   39.40    1.90
  -4   6  -3    0.70    0.60
  -4   6  -3    0.50    0.60
  -4   6  -3   -0.30    0.50
  -4   6  -3   -0.20    0.50
  -4   6  -3   -0.20    0.50
  -4   6  -3    0.30    0.50
   4  -6   3    0.50    0.40
   4  -6   3    0.30    0.40
   4  -6   3   -0.80    0.40
  -5   6  -3   47.10    2.00
  -5   6  -3   42.10    2.30
  -5   6  -3   45.30    2.20
  -5   6  -3   40.00    2.20
   5  -6   3   42.20    1.90
   5  -6   3   39.60    2.30
  -6   6  -3    3.70    0.70
  -6   6  -3    2.70    0.70
  -6   6  -3    3.00    0.80
  -6   6  -3    3.60    0.90
   6  -6   3    3.40    0.90
   6  -6   3    3.50    0.70
  -7   6  -3    8.20    0.90
  -7   6  -3    6.40    1.20
  -7   6  -3    6.20    1.00
   7  -6   3    7.60    1.30
   7  -6   3    8.30    0.90
  -8   6  -3    2.70    0.70
  -8   6  -3    2.40    1.10
   8  -6   3    2.30    1.00
  -7  -5   3   11.50    0.90
  -7  -5   3    9.40    1.40
   6   5  -3    3.30    0.80
  -6  -5   3    2.80    0.90
  -6  -5   3    3.00    0.60
  -6  -5   3    3.10    0.60
   5   5  -3   15.90    1.20
   5   5  -3   16.10    1.40
   5   5  -3   13.70    0.90
  -5  -5   3   13.20    0.80
  -5  -5   3   14.80    1.00
  -5  -5   3   15.50    1.00
  -5  -5   3   14.10    1.50
   4   5  -3   28.00    1.70
   4   5  -3   28.80    1.30
   4   5  -3   28.70    1.60
   4   5  -3   24.00    1.30
   4   5  -3   28.30    1.30
  -4  -5   3   25.20    1.40
  -4  -5   3   25.10    1.50
  -4  -5   3   28.10    1.80
  -4  -5   3   27.10    1.50
  -4  -5   3   26.40    1.30
   3   5  -3   48.30    1.90
   3   5  -3   46.40    2.20
   3   5  -3   45.10    2.00
   3   5  -3   47.90    1.90
   3   5  -3   45.80    2.20
   3   5  -3   47.20    2.00
  -3  -5   3   46.30    2.00
  -3  -5   3   52.09    2.10
  -3  -5   3   44.70    2.40
  -3  -5   3   47.00    1.90
  -3  -5   3   46.30    1.80
  -3  -5   3   47.10    2.10
  -3  -5   3   49.60    2.30
   2   5  -3   46.30    2.30
   2   5  -3   49.30    2.00
   2   5  -3   50.59    2.20
   2   5  -3   49.10    2.10
   2   5  -3   52.59    2.00
   2   5  -3   48.00    2.00
  -2  -5   3   47.80    2.00
  -2  -5   3   49.20    2.00
  -2  -5   3   48.90    2.20
  -2  -5   3   57.29    2.20
  -2  -5   3   47.10    2.20
  -2  -5   3   48.80    1.90
  -2  -5   3   52.99    2.40
  -2  -5   3   49.30    2.40
   1   5  -3  350.36   12.30
   1   5  -3  381.76   11.40
   1   5  -3  346.47   12.50
   1   5  -3  374.96   12.30
   1   5  -3  350.86   13.20
   1   5  -3  355.26   11.40
   1   5  -3  357.56   11.80
   1   5  -3  350.06   11.70
  -1  -5   3  356.26   12.30
  -1  -5   3  371.36   11.70
  -1  -5   3  348.77   13.00
  -1  -5   3  361.36   11.30
  -1  -5   3  373.76   12.50
  -1  -5   3  347.47   12.30
  -1  -5   3  374.46   13.20
  -1  -5   3  353.36   10.80
   0   5  -3   93.39    3.50
   0   5  -3   93.39    3.40
   0   5  -3   93.39    4.00
   0   5  -3   98.59    3.70
   0   5  -3  102.09    3.90
   0   5  -3   95.89    3.70
   0   5  -3   99.29    3.40
   0  -5   3   90.99    3.70
   0  -5   3   99.39    4.00
   0  -5   3   91.79    3.50
   0  -5   3   99.39    4.00
   0  -5   3   97.89    3.30
   0  -5   3   98.19    3.70
   0  -5   3  104.99    4.20
   0  -5   3   93.69    3.40
  -1   5  -3   40.30    1.80
  -1   5  -3   44.70    2.00
  -1   5  -3   42.20    1.80
  -1   5  -3   37.50    2.00
  -1   5  -3   39.80    1.90
  -1   5  -3   38.50    1.90
  -1   5  -3   41.50    1.80
   1  -5   3   41.40    1.90
   1  -5   3   39.70    1.80
   1  -5   3   42.50    1.80
   1  -5   3   41.60    2.00
   1  -5   3   39.10    1.60
   1  -5   3   40.00    1.90
   1  -5   3   42.50    2.00
  -2   5  -3  194.28    7.70
  -2   5  -3  193.28    7.00
  -2   5  -3  214.78    7.40
  -2   5  -3  195.48    6.50
  -2   5  -3  196.08    6.70
  -2   5  -3  193.68    7.60
  -2   5  -3  197.08    7.00
   2  -5   3  192.08    7.00
   2  -5   3  191.58    7.40
   2  -5   3  191.88    7.00
   2  -5   3  217.38    7.80
   2  -5   3  193.58    6.20
   2  -5   3  193.48    6.50
  -3   5  -3  143.69    5.80
  -3   5  -3  151.38    5.00
  -3   5  -3  146.29    5.30
  -3   5  -3  148.59    5.50
  -3   5  -3  151.48    5.50
  -3   5  -3  153.08    5.90
   3  -5   3  142.19    5.00
   3  -5   3  148.49    4.80
   3  -5   3  129.39    5.30
   3  -5   3  161.98    5.90
  -4   5  -3   39.50    1.80
  -4   5  -3   42.20    2.00
  -4   5  -3   41.20    2.00
  -4   5  -3   39.70    1.90
  -4   5  -3   38.70    2.00
   4  -5   3   44.10    1.90
   4  -5   3   42.80    2.00
   4  -5   3   35.90    1.70
  -5   5  -3   26.50    1.60
  -5   5  -3   26.60    1.40
  -5   5  -3   24.80    1.60
  -5   5  -3   26.00    1.50
  -5   5  -3   25.70    1.70
   5  -5   3   26.30    1.30
   5  -5   3   27.00    1.40
   5  -5   3   28.60    1.50
   5  -5   3   22.90    1.70
  -6   5  -3   34.20    2.00
  -6   5  -3   32.00    1.60
  -6   5  -3   34.70    1.90
  -6   5  -3   34.20    1.90
   6  -5   3   34.50    2.10
   6  -5   3   32.20    1.50
  -7   5  -3   -0.50    0.40
  -7   5  -3    0.20    0.40
  -7   5  -3    0.40    0.70
   7  -5   3   -0.60    0.30
   7  -5   3    0.60    0.80
  -8   5  -3    6.50    0.90
  -8   5  -3    6.10    1.20
   8  -5   3    7.20    1.30
  -8  -4   3    1.10    0.90
  -8  -4   3    0.50    0.20
   7   4  -3    0.80    0.70
  -7  -4   3    1.20    0.40
  -7  -4   3    2.00    0.80
  -7  -4   3    1.00    0.40
   6   4  -3    6.00    1.00
  -6  -4   3    5.10    0.60
  -6  -4   3    4.80    0.60
  -6  -4   3    5.50    1.00
   5   4  -3    4.80    0.50
   5   4  -3    5.00    0.90
   5   4  -3    3.10    0.40
   5   4  -3    3.90    0.70
   5   4  -3    3.40    0.40
  -5  -4   3    3.30    0.80
  -5  -4   3    3.20    0.40
  -5  -4   3    5.00    0.60
  -5  -4   3    3.30    0.40
  -5  -4   3    3.60    0.50
  -5  -4   3    4.80    0.60
   4   4  -3   28.30    1.70
   4   4  -3   28.30    1.20
   4   4  -3   27.10    1.20
   4   4  -3   26.00    1.20
   4   4  -3   27.60    1.50
  -4  -4   3   27.00    1.70
  -4  -4   3   26.70    1.30
  -4  -4   3   27.20    1.10
  -4  -4   3   28.60    1.40
  -4  -4   3   27.80    1.30
  -4  -4   3   32.20    1.60
   3   4  -3   21.40    1.30
   3   4  -3   21.10    1.10
   3   4  -3   25.90    1.10
   3   4  -3   24.10    1.10
   3   4  -3   21.10    1.20
  -3  -4   3   23.60    1.30
  -3  -4   3   22.50    1.20
  -3  -4   3   24.70    1.30
  -3  -4   3   23.50    1.20
  -3  -4   3   22.10    1.40
  -3  -4   3   23.70    1.00
   2   4  -3    5.00    0.50
   2   4  -3    4.80    0.50
   2   4  -3    5.70    0.60
   2   4  -3    5.40    0.50
   2   4  -3    6.00    0.70
   2   4  -3    5.30    0.70
   2   4  -3    6.00    0.70
   2   4  -3    4.80    0.50
  -2  -4   3    6.00    0.60
  -2  -4   3    4.40    0.60
  -2  -4   3    5.00    0.50
  -2  -4   3    4.30    0.50
  -2  -4   3    4.60    0.60
  -2  -4   3    6.20    0.60
  -2  -4   3    5.20    0.70
  -2  -4   3    5.50    0.60
   1   4  -3    1.30    0.40
   1   4  -3    1.30    0.40
   1   4  -3    0.90    0.30
   1   4  -3    1.00    0.30
   1   4  -3    0.90    0.30
   1   4  -3    0.90    0.30
   1   4  -3    0.30    0.40
   1   4  -3    1.00    0.30
  -1  -4   3    0.60    0.30
  -1  -4   3    1.10    0.40
  -1  -4   3    1.10    0.40
  -1  -4   3    1.50    0.30
  -1  -4   3    1.30    0.40
  -1  -4   3    0.70    0.30
  -1  -4   3    1.70    0.40
  -1  -4   3    1.10    0.40
  -1  -4   3    0.90    0.30
   0   4  -3   17.90    0.90
   0   4  -3   20.50    1.00
   0   4  -3   17.20    1.00
   0   4  -3   16.30    1.00
   0   4  -3   20.50    1.10
   0   4  -3   18.60    0.90
   0   4  -3   16.20    1.00
   0   4  -3   16.20    1.10
   0  -4   3   17.20    1.10
   0  -4   3   17.60    1.00
   0  -4   3   17.10    0.90
   0  -4   3   19.80    0.90
   0  -4   3   19.10    1.00
   0  -4   3   14.50    1.00
   0  -4   3   16.50    0.90
   0  -4   3   18.60    1.10
   0  -4   3   19.10    0.80
   0  -4   3   19.80    1.10
  -1   4  -3    4.10    0.60
  -1   4  -3    4.60    0.50
  -1   4  -3    3.00    0.40
  -1   4  -3    3.50    0.50
  -1   4  -3    4.30    0.60
  -1   4  -3    3.30    0.50
  -1   4  -3    3.60    0.60
  -1   4  -3    3.30    0.50
   1  -4   3    4.30    0.50
   1  -4   3    3.50    0.50
   1  -4   3    4.70    0.60
   1  -4   3    4.30    0.50
   1  -4   3    3.30    0.60
   1  -4   3    3.20    0.40
   1  -4   3    3.20    0.50
   1  -4   3    4.20    0.60
   1  -4   3    4.60    0.60
  -2   4  -3   15.30    1.10
  -2   4  -3   19.60    1.20
  -2   4  -3   17.00    1.00
  -2   4  -3   18.80    0.90
  -2   4  -3   18.30    1.00
  -2   4  -3   16.90    1.00
  -2   4  -3   17.50    1.10
  -2   4  -3   17.40    1.00
  -2   4  -3   18.40    1.00
   2  -4   3   20.20    1.00
   2  -4   3   19.80    1.00
   2  -4   3   18.90    1.20
   2  -4   3   16.00    0.90
   2  -4   3   17.20    0.90
   2  -4   3   18.60    1.10
   2  -4   3   17.90    1.00
   2  -4   3   17.30    1.00
   2  -4   3   19.20    1.00
  -3   4  -3    0.10    0.40
  -3   4  -3    0.50    0.30
  -3   4  -3    0.40    0.40
  -3   4  -3   -0.10    0.30
  -3   4  -3   -0.20    0.30
  -3   4  -3    0.00    0.30
  -3   4  -3    0.20    0.30
  -3   4  -3   -0.50    0.30
   3  -4   3   -0.70    0.30
   3  -4   3    0.10    0.30
   3  -4   3    0.50    0.30
   3  -4   3    0.40    0.40
   3  -4   3    0.10    0.30
   3  -4   3   -0.20    0.20
  -4   4  -3   -0.10    0.30
  -4   4  -3    0.10    0.30
  -4   4  -3   -0.20    0.30
  -4   4  -3   -0.20    0.40
  -4   4  -3   -0.30    0.30
  -4   4  -3   -0.50    0.30
  -4   4  -3   -0.30    0.30
   4  -4   3    0.00    0.30
   4  -4   3   -0.30    0.30
   4  -4   3    0.20    0.40
   4  -4   3    0.60    0.50
   4  -4   3   -0.10    0.30
   4  -4   3   -0.50    0.20
  -5   4  -3    8.00    0.70
  -5   4  -3    6.00    0.90
  -5   4  -3    8.30    0.80
  -5   4  -3    8.00    0.80
  -5   4  -3    7.70    0.80
  -5   4  -3    6.40    0.80
   5  -4   3    6.40    0.70
   5  -4   3    6.70    0.80
   5  -4   3    7.10    0.70
   5  -4   3    7.90    1.00
   5  -4   3    9.90    0.70
  -6   4  -3  104.89    4.10
  -6   4  -3   99.49    3.90
  -6   4  -3  104.19    4.30
  -6   4  -3   95.59    3.90
  -6   4  -3   98.79    3.60
   6  -4   3  106.49    4.50
   6  -4   3  101.49    4.20
   6  -4   3   98.49    3.40
  -7   4  -3   13.10    1.10
  -7   4  -3   10.60    1.30
   7  -4   3   13.30    0.80
   7  -4   3   13.30    1.50
  -8   4  -3    0.80    0.50
  -8   4  -3    0.80    0.70
   8  -4   3    0.00    0.80
  -8  -3   3    2.70    0.70
  -8  -3   3    2.80    0.90
  -8  -3   3    2.80    0.90
   7   3  -3   36.30    2.10
  -7  -3   3   35.30    2.20
  -7  -3   3   31.90    1.30
   6   3  -3    1.00    0.60
  -6  -3   3    0.80    0.30
  -6  -3   3    1.20    0.60
  -6  -3   3    1.10    0.30
   5   3  -3   34.50    1.20
   5   3  -3   33.30    1.20
   5   3  -3   35.40    1.80
   5   3  -3   33.80    1.30
   5   3  -3   31.90    1.30
  -5  -3   3   33.40    1.40
  -5  -3   3   33.70    1.40
  -5  -3   3   32.50    1.90
  -5  -3   3   35.70    1.40
  -5  -3   3   33.00    1.10
  -5  -3   3   32.90    1.20
   4   3  -3   68.09    2.30
   4   3  -3   70.09    2.30
   4   3  -3   66.39    2.70
   4   3  -3   66.29    2.30
  -4  -3   3   65.29    2.50
  -4  -3   3   65.19    2.50
  -4  -3   3   68.59    3.00
  -4  -3   3   62.99    2.20
  -4  -3   3   69.29    2.70
   3   3  -3  349.57   11.00
   3   3  -3  338.27   11.80
   3   3  -3  365.86   12.80
   3   3  -3  359.86   11.00
   3   3  -3  368.96   10.50
   3   3  -3  364.56   11.90
   3   3  -3  360.66   11.80
  -3  -3   3  350.26   11.90
  -3  -3   3  349.57   10.50
  -3  -3   3  337.57   11.90
  -3  -3   3  344.97   12.80
  -3  -3   3  354.16   12.80
  -3  -3   3  375.06   12.50
  -3  -3   3  353.06   11.00
   2   3  -3   13.10    0.70
   2   3  -3   14.70    0.70
   2   3  -3   14.90    0.70
   2   3  -3   13.80    0.90
   2   3  -3   12.90    0.80
   2   3  -3   12.20    0.70
  -2  -3   3   12.90    0.90
  -2  -3   3   13.10    0.70
  -2  -3   3   13.80    0.80
  -2  -3   3   14.30    0.80
  -2  -3   3   13.00    0.80
  -2  -3   3   12.90    0.80
  -2  -3   3   13.90    0.70
  -2  -3   3   13.50    0.80
   1   3  -3    2.80    0.40
   1   3  -3    2.60    0.40
   1   3  -3    2.90    0.40
   1   3  -3    3.10    0.40
   1   3  -3    2.40    0.40
  -1  -3   3    2.90    0.40
  -1  -3   3    2.80    0.40
  -1  -3   3    2.30    0.40
  -1  -3   3    2.50    0.40
  -1  -3   3    2.90    0.40
  -1  -3   3    1.50    0.30
  -1  -3   3    2.00    0.40
  -1  -3   3    2.80    0.50
   0   3  -3   59.19    2.50
   0   3  -3   55.49    2.10
   0   3  -3   62.99    2.20
   0   3  -3   60.19    2.20
   0   3  -3   58.69    2.30
   0   3  -3   61.09    2.10
   0   3  -3   62.29    2.30
   0  -3   3   56.59    2.00
   0  -3   3   58.59    2.10
   0  -3   3   60.39    2.30
   0  -3   3   62.69    2.30
   0  -3   3   57.79    2.50
   0  -3   3   66.79    2.50
   0  -3   3   59.29    2.20
   0  -3   3   61.89    2.20
  -1   3  -3  472.75   16.90
  -1   3  -3  492.15   14.70
  -1   3  -3  461.85   16.00
  -1   3  -3  463.95   14.80
  -1   3  -3  472.05   16.00
  -1   3  -3  483.35   14.10
  -1   3  -3  467.05   15.20
   1  -3   3  476.95   15.20
   1  -3   3  494.95   16.00
   1  -3   3  487.65   17.70
   1  -3   3  484.75   14.80
   1  -3   3  499.85   17.20
   1  -3   3  473.75   16.90
   1  -3   3  456.45   14.00
   1  -3   3  487.75   16.00
  -2   3  -3   69.19    2.60
  -2   3  -3   72.59    2.70
  -2   3  -3   72.99    2.90
  -2   3  -3   68.49    2.80
  -2   3  -3   69.49    2.70
  -2   3  -3   69.59    2.50
  -2   3  -3   71.49    2.40
  -2   3  -3   67.59    2.50
   2  -3   3   70.39    2.80
   2  -3   3   67.99    2.50
   2  -3   3   71.99    2.70
   2  -3   3   67.99    2.40
   2  -3   3   70.59    2.50
   2  -3   3   73.89    2.90
   2  -3   3   77.39    2.70
  -3   3  -3  109.29    3.80
  -3   3  -3  113.69    3.80
  -3   3  -3  112.29    3.60
  -3   3  -3  111.49    4.10
  -3   3  -3  109.19    4.40
  -3   3  -3  115.19    4.40
  -3   3  -3  113.59    4.10
  -3   3  -3  111.49    4.00
   3  -3   3  110.49    3.60
   3  -3   3  109.99    4.10
   3  -3   3  110.99    3.80
   3  -3   3  109.19    4.30
   3  -3   3  114.99    4.10
   3  -3   3  107.19    4.00
   3  -3   3  122.29    4.40
   3  -3   3  118.49    4.00
  -4   3  -3   38.20    1.70
  -4   3  -3   40.20    1.80
  -4   3  -3   37.20    1.80
  -4   3  -3   41.50    1.60
  -4   3  -3   41.30    1.50
  -4   3  -3   40.00    1.80
  -4   3  -3   40.50    1.60
   4  -3   3   39.20    1.70
   4  -3   3   41.90    1.70
   4  -3   3   38.30    1.50
   4  -3   3   39.80    2.00
   4  -3   3   38.60    1.60
   4  -3   3   39.40    1.70
   4  -3   3   43.20    1.90
  -5   3  -3    1.90    0.40
  -5   3  -3    2.30    0.50
  -5   3  -3    2.80    0.40
  -5   3  -3    2.40    0.40
  -5   3  -3    2.50    0.50
  -5   3  -3    3.30    0.40
  -5   3  -3    2.90    0.60
  -5   3  -3    3.20    0.50
   5  -3   3    3.50    0.40
   5  -3   3    2.10    0.40
   5  -3   3    2.10    0.50
   5  -3   3    1.60    0.60
   5  -3   3    3.20    0.60
   5  -3   3    1.80    0.40
  -6   3  -3   41.70    1.70
  -6   3  -3   43.40    1.90
  -6   3  -3   41.70    2.10
  -6   3  -3   43.20    1.90
  -6   3  -3   42.70    1.80
   6  -3   3   42.00    2.40
   6  -3   3   44.30    2.00
   6  -3   3   40.30    1.50
   6  -3   3   41.30    2.10
   6  -3   3   41.10    1.60
  -7   3  -3    6.00    0.70
  -7   3  -3    6.00    0.90
  -7   3  -3    5.50    0.70
  -7   3  -3    6.30    1.00
   7  -3   3    5.40    1.10
  -8   3  -3    5.60    1.10
  -8   3  -3    5.30    0.70
   8  -3   3    6.10    1.20
  -8  -2   3    3.50    0.90
  -8  -2   3    5.40    0.90
  -8  -2   3    2.70    0.90
   7   2  -3    4.80    1.00
  -7  -2   3    5.30    1.00
  -7  -2   3    5.90    1.00
   6   2  -3   13.80    1.30
  -6  -2   3   14.30    0.70
  -6  -2   3   14.40    1.20
   5   2  -3   18.30    1.30
   5   2  -3   19.70    0.70
   5   2  -3   18.00    0.70
  -5  -2   3   19.90    1.30
  -5  -2   3   19.40    0.60
  -5  -2   3   20.60    0.90
  -5  -2   3   21.70    0.90
   4   2  -3   67.09    2.10
   4   2  -3   65.09    2.70
   4   2  -3   65.99    2.30
   4   2  -3   65.89    2.20
   4   2  -3   68.39    2.20
  -4  -2   3   64.79    2.40
  -4  -2   3   64.09    1.90
  -4  -2   3   64.69    2.50
  -4  -2   3   66.09    2.80
  -4  -2   3   65.89    2.40
  -4  -2   3   64.89    2.20
  -4  -2   3   63.39    2.10
   3   2  -3    2.90    0.30
   3   2  -3    2.00    0.30
   3   2  -3    2.20    0.30
   3   2  -3    1.40    0.30
   3   2  -3    2.40    0.50
   3   2  -3    1.60    0.30
   3   2  -3    2.20    0.40
   3   2  -3    3.40    0.30
  -3  -2   3    2.20    0.30
  -3  -2   3    2.70    0.30
  -3  -2   3    1.90    0.30
  -3  -2   3    1.60    0.50
  -3  -2   3    1.50    0.40
  -3  -2   3    2.50    0.30
  -3  -2   3    1.90    0.20
  -3  -2   3    1.90    0.30
   2   2  -3   95.89    3.30
   2   2  -3   94.79    3.10
   2   2  -3   92.49    3.10
   2   2  -3   97.59    3.60
   2   2  -3   93.09    3.40
   2   2  -3   98.99    3.30
   2   2  -3   95.69    3.00
  -2  -2   3   94.59    3.00
  -2  -2   3   97.29    3.60
  -2  -2   3   90.29    3.60
  -2  -2   3   93.99    3.40
  -2  -2   3  100.19    3.60
  -2  -2   3   92.29    3.10
  -2  -2   3   98.09    3.40
   1   2  -3  322.57    9.20
   1   2  -3  331.97   11.10
   1   2  -3  306.87   10.50
   1   2  -3  314.47    9.70
  -1  -2   3  306.27   11.10
  -1  -2   3  314.87    9.70
  -1  -2   3  308.87   10.00
  -1  -2   3  304.07   10.50
  -1  -2   3  311.07   10.50
  -1  -2   3  301.47    9.20
   0   2  -3 9999.00  328.37
  -1   2  -3  193.48    6.40
  -1   2  -3  203.78    6.80
  -1   2  -3  199.68    6.00
  -1   2  -3  187.78    6.20
  -1   2  -3  188.48    6.70
  -1   2  -3  201.58    7.20
   1  -2   3  185.78    7.10
   1  -2   3  199.98    6.80
   1  -2   3  200.28    6.80
   1  -2   3  201.78    6.40
   1  -2   3  195.08    5.90
   1  -2   3  209.58    6.30
   1  -2   3  200.68    7.40
  -2   2  -3  150.68    5.10
  -2   2  -3  150.78    5.30
  -2   2  -3  155.38    5.70
  -2   2  -3  151.58    4.70
  -2   2  -3  161.58    5.40
  -2   2  -3  145.59    4.90
   2  -2   3  155.08    5.30
   2  -2   3  152.08    5.40
   2  -2   3  160.18    5.10
   2  -2   3  153.78    5.30
   2  -2   3  150.78    5.70
   2  -2   3  150.68    4.70
   2  -2   3  158.48    5.00
  -3   2  -3   29.10    1.40
  -3   2  -3   31.90    1.20
  -3   2  -3   33.00    1.40
  -3   2  -3   31.90    1.30
  -3   2  -3   31.40    1.40
  -3   2  -3   30.10    1.40
  -3   2  -3   33.40    1.30
  -3   2  -3   29.80    1.30
   3  -2   3   34.00    1.30
   3  -2   3   33.40    1.40
   3  -2   3   29.30    1.50
   3  -2   3   33.10    1.40
   3  -2   3   36.10    1.50
   3  -2   3   30.70    1.40
   3  -2   3   33.50    1.40
   3  -2   3   32.40    1.20
  -4   2  -3   97.69    3.20
  -4   2  -3   95.89    3.70
  -4   2  -3   96.89    3.10
  -4   2  -3   92.19    3.50
  -4   2  -3   94.19    3.20
  -4   2  -3   93.59    3.50
  -4   2  -3   93.39    3.50
  -4   2  -3   93.49    3.50
   4  -2   3   93.49    2.90
   4  -2   3   89.39    3.60
   4  -2   3   92.09    3.80
   4  -2   3   96.89    3.20
   4  -2   3   99.99    3.50
   4  -2   3  101.09    3.80
   4  -2   3   91.09    3.00
   4  -2   3   98.39    3.40
  -5   2  -3   20.40    1.00
  -5   2  -3   19.20    0.90
  -5   2  -3   18.10    1.00
  -5   2  -3   18.80    0.90
  -5   2  -3   19.10    1.00
  -5   2  -3   17.00    1.00
  -5   2  -3   17.60    1.20
  -5   2  -3   18.40    0.90
   5  -2   3   19.10    1.10
   5  -2   3   16.10    1.20
   5  -2   3   16.80    0.80
   5  -2   3   18.00    0.80
   5  -2   3   17.30    0.90
   5  -2   3   18.30    1.20
   5  -2   3   17.50    0.80
  -6   2  -3   19.10    1.00
  -6   2  -3   17.80    1.30
  -6   2  -3   17.50    1.10
  -6   2  -3   17.60    1.00
  -6   2  -3   17.40    0.90
  -6   2  -3   16.80    0.90
   6  -2   3   16.80    0.80
   6  -2   3   18.20    1.00
   6  -2   3   19.30    1.30
   6  -2   3   15.90    1.30
   6  -2   3   17.40    0.80
  -7   2  -3    7.40    0.90
  -7   2  -3    7.60    1.00
  -7   2  -3    9.70    0.80
  -7   2  -3    9.90    0.80
   7  -2   3    8.40    1.30
   7  -2   3    8.40    1.10
  -8   2  -3    5.20    1.00
  -8   2  -3    5.30    0.60
   8  -2   3    4.10    1.10
   8  -2   3    4.00    1.00
  -9  -1   3    0.20    0.70
  -9  -1   3    1.50    0.80
  -9  -1   3    0.60    0.80
  -8  -1   3    4.20    1.00
  -8  -1   3    2.80    0.70
  -8  -1   3    4.20    0.80
   7   1  -3    4.40    0.90
  -7  -1   3    5.00    0.80
  -7  -1   3    3.80    0.80
  -7  -1   3    4.20    0.90
   6   1  -3   62.79    2.90
  -6  -1   3   63.09    2.20
  -6  -1   3   61.79    2.80
  -6  -1   3   62.59    3.20
  -6  -1   3   61.79    2.20
   5   1  -3    1.10    0.50
  -5  -1   3    1.00    0.50
  -5  -1   3    1.50    0.20
  -5  -1   3    1.10    0.40
  -5  -1   3    1.50    0.30
   4   1  -3   27.10    1.10
   4   1  -3   29.10    1.00
   4   1  -3   26.10    1.40
  -4  -1   3   27.80    0.90
  -4  -1   3   28.50    1.10
  -4  -1   3   27.50    1.00
  -4  -1   3   26.80    1.40
  -4  -1   3   28.80    1.10
  -4  -1   3   27.40    1.60
   3   1  -3   93.09    2.80
   3   1  -3   86.99    3.40
   3   1  -3   93.49    3.50
   3   1  -3   93.99    3.10
   3   1  -3   95.19    3.20
   3   1  -3   89.39    3.20
  -3  -1   3   86.89    3.20
  -3  -1   3   90.29    3.60
  -3  -1   3   89.09    3.50
  -3  -1   3   89.69    2.70
  -3  -1   3   96.09    3.00
  -3  -1   3   95.09    3.60
  -3  -1   3   96.19    3.40
   2   1  -3  154.18    5.60
   2   1  -3  153.68    4.90
   2   1  -3  165.68    5.30
   2   1  -3  165.78    5.30
   2   1  -3  149.49    5.30
   2   1  -3  161.58    4.70
   2   1  -3  150.38    5.30
  -2  -1   3  146.29    5.60
  -2  -1   3  157.28    4.50
  -2  -1   3  160.28    5.30
  -2  -1   3  158.08    5.30
  -2  -1   3  152.18    4.70
  -2  -1   3  158.98    4.90
   1   1  -3  777.82   20.30
   1   1  -3  718.43   22.50
   1   1  -3  755.42   24.30
   1   1  -3  756.42   25.80
   1   1  -3  753.92   21.40
   1   1  -3  735.73   24.30
  -1  -1   3  705.73   21.40
  -1  -1   3  707.23   25.80
  -1  -1   3  709.33   24.30
  -1  -1   3  716.63   24.30
  -1  -1   3  784.92   24.30
  -1  -1   3  712.63   20.30
  -1  -1   3  740.73   22.50
   0   1  -3   13.20    0.70
   0   1  -3   13.20    0.70
   0   1  -3   12.40    0.60
   0   1  -3   11.80    0.50
   0   1  -3    9.70    0.60
   0   1  -3   11.20    0.60
   0   1  -3   11.60    0.70
   0  -1   3   13.00    0.70
   0  -1   3   12.70    0.60
   0  -1   3   11.00    0.60
   0  -1   3   12.20    0.60
   0  -1   3   14.20    0.70
   0  -1   3   10.30    0.70
   0  -1   3   10.90    0.60
   0  -1   3   15.00    0.70
  -1   1  -3    5.40    0.50
  -1   1  -3    6.20    0.40
  -1   1  -3    5.80    0.50
  -1   1  -3    5.70    0.40
  -1   1  -3    5.20    0.50
  -1   1  -3    6.20    0.50
   1  -1   3    5.70    0.40
   1  -1   3    5.30    0.30
   1  -1   3    5.40    0.40
   1  -1   3    6.20    0.50
   1  -1   3    5.70    0.40
   1  -1   3    5.40    0.40
   1  -1   3    5.10    0.40
  -2   1  -3   19.30    0.90
  -2   1  -3   22.20    1.00
  -2   1  -3   20.40    0.90
  -2   1  -3   19.90    1.00
  -2   1  -3   21.20    1.00
  -2   1  -3   21.40    0.90
   2  -1   3   23.80    1.00
   2  -1   3   20.50    1.00
   2  -1   3   22.60    0.90
   2  -1   3   21.20    0.90
   2  -1   3   21.50    0.80
   2  -1   3   21.20    0.90
   2  -1   3   19.60    1.10
  -3   1  -3  426.66   14.60
  -3   1  -3  428.46   14.60
  -3   1  -3  421.86   13.50
  -3   1  -3  432.76   13.90
  -3   1  -3  438.86   16.10
  -3   1  -3  449.76   12.90
  -3   1  -3  424.96   14.60
   3  -1   3  443.96   14.60
   3  -1   3  419.46   15.40
   3  -1   3  442.56   12.20
   3  -1   3  467.75   13.60
   3  -1   3  446.36   14.60
   3  -1   3  431.66   15.20
   3  -1   3  456.95   14.00
   3  -1   3  442.26   12.90
  -4   1  -3  142.19    5.10
  -4   1  -3  150.68    4.50
  -4   1  -3  144.49    4.70
  -4   1  -3  141.49    5.00
  -4   1  -3  150.28    5.10
  -4   1  -3  148.19    5.10
  -4   1  -3  141.99    5.60
   4  -1   3  142.39    4.50
   4  -1   3  150.48    5.00
   4  -1   3  145.39    5.50
   4  -1   3  138.89    5.60
   4  -1   3  153.28    4.70
   4  -1   3  145.09    4.20
   4  -1   3  152.48    5.00
  -5   1  -3   18.20    1.10
  -5   1  -3   19.30    0.80
  -5   1  -3   18.90    1.00
  -5   1  -3   18.50    0.90
  -5   1  -3   18.00    1.00
  -5   1  -3   18.30    0.80
  -5   1  -3   18.30    1.00
   5  -1   3   17.70    1.00
   5  -1   3   17.60    1.20
   5  -1   3   19.30    1.30
   5  -1   3   18.20    0.80
   5  -1   3   18.30    0.80
  -6   1  -3    2.50    0.40
  -6   1  -3    3.50    0.60
  -6   1  -3    2.90    0.50
  -6   1  -3    2.70    0.40
  -6   1  -3    2.40    0.40
   6  -1   3    2.40    0.70
   6  -1   3    2.90    0.30
   6  -1   3    2.10    0.30
   6  -1   3    2.70    0.40
   6  -1   3    1.90    0.70
  -7   1  -3   21.70    1.20
  -7   1  -3   22.00    1.20
  -7   1  -3   21.80    1.50
   7  -1   3   23.50    1.80
   7  -1   3   22.80    1.70
  -8   1  -3    3.30    0.50
  -8   1  -3    1.50    0.70
  -8   1  -3    3.40    0.50
   8  -1   3    5.40    1.10
   8  -1   3    3.70    1.00
  -9   0   3   -0.50    0.70
  -9   0   3    0.80    0.80
  -8   0   3    1.00    0.60
  -8   0   3    0.90    0.60
  -8   0   3   -0.70    0.60
   7   0  -3    7.20    1.10
  -7   0   3    6.50    0.40
  -7   0   3    7.70    0.90
  -7   0   3    7.30    1.10
  -7   0   3    8.10    1.00
  -7   0   3    6.50    0.40
   6   0  -3  159.78    5.90
  -6   0   3  162.48    6.00
  -6   0   3  149.79    5.40
  -6   0   3  153.18    5.40
  -6   0   3  168.88    6.70
   5   0  -3   44.00    1.40
   5   0  -3   44.40    1.40
   5   0  -3   40.90    2.00
  -5   0   3   43.20    1.70
  -5   0   3   42.70    2.30
  -5   0   3   43.70    1.40
  -5   0   3   45.10    1.70
  -5   0   3   41.20    1.70
  -5   0   3   40.80    1.90
   4   0  -3    3.30    0.30
   4   0  -3    2.60    0.20
   4   0  -3    2.90    0.60
   4   0  -3    2.80    0.20
   4   0  -3    3.00    0.30
   4   0  -3    2.80    0.30
   4   0  -3    2.80    0.30
  -4   0   3    2.60    0.30
  -4   0   3    2.60    0.30
  -4   0   3    4.00    0.60
  -4   0   3    2.80    0.30
  -4   0   3    2.10    0.30
  -4   0   3    2.50    0.40
  -4   0   3    3.00    0.30
  -4   0   3    2.80    0.60
  -4   0   3    2.80    0.30
   3   0  -3    1.30    0.20
   3   0  -3    1.50    0.20
   3   0  -3    1.50    0.20
   3   0  -3    1.40    0.20
   3   0  -3    1.50    0.20
   3   0  -3    1.10    0.40
  -3   0   3    1.50    0.20
  -3   0   3    1.20    0.30
  -3   0   3    1.70    0.40
  -3   0   3    1.40    0.20
  -3   0   3    1.30    0.20
  -3   0   3    0.90    0.30
  -3   0   3    1.10    0.40
  -3   0   3    1.50    0.30
  -3   0   3    1.80    0.30
   2   0  -3  266.37    9.00
   2   0  -3  270.17    9.40
   2   0  -3  274.37    7.50
   2   0  -3  260.27    8.90
   2   0  -3  276.27    9.00
   2   0  -3  270.37    9.00
   2   0  -3  274.27    7.90
  -2   0   3  271.27    9.00
  -2   0   3  271.17    8.40
  -2   0   3  258.17   10.20
  -2   0   3  259.27    9.40
  -2   0   3  274.57    9.40
  -2   0   3  277.67    9.00
  -2   0   3  258.67    9.00
  -2   0   3  269.27    7.50
   1   0  -3    2.30    0.30
   1   0  -3    2.10    0.30
   1   0  -3    2.20    0.30
   1   0  -3    2.60    0.30
   1   0  -3    4.10    0.40
   1   0  -3    2.50    0.40
   1   0  -3    2.60    0.30
  -1   0   3    3.00    0.30
  -1   0   3    1.90    0.30
  -1   0   3    2.20    0.30
  -1   0   3    1.90    0.40
  -1   0   3    3.10    0.40
  -1   0   3    2.30    0.30
   0   0  -3  451.25   12.50
   0   0  -3  469.25   15.00
   0   0  -3  449.76   13.10
   0   0  -3  441.86   16.60
   0   0  -3  453.55   14.90
   0   0  -3  428.26   14.90
   0   0   3  478.45   15.00
   0   0   3  434.26   16.60
   0   0   3  447.46   14.90
   0   0   3  441.06   14.90
   0   0   3  440.96   12.50
   0   0   3  457.35   13.80
  -1   0  -3   21.10    0.80
  -1   0  -3   22.00    0.80
  -1   0  -3   20.10    0.80
  -1   0  -3   19.30    0.90
  -1   0  -3   20.10    1.00
  -1   0  -3   22.80    1.00
  -1   0  -3   21.00    1.00
   1   0   3   20.40    0.90
   1   0   3   22.00    0.80
   1   0   3   21.50    0.90
   1   0   3   21.10    1.00
   1   0   3   20.30    0.80
   1   0   3   20.60    1.00
   1   0   3   20.40    0.90
  -2   0  -3  213.48    5.80
  -2   0  -3  206.98    6.10
  -2   0  -3  203.18    6.50
  -2   0  -3  196.88    7.00
  -2   0  -3  189.98    7.60
  -2   0  -3  209.98    7.00
  -2   0  -3  202.18    7.00
   2   0   3  194.78    7.30
   2   0   3  195.38    5.80
   2   0   3  209.68    6.50
   2   0   3  210.28    6.90
   2   0   3  206.58    6.50
   2   0   3  201.38    7.00
   2   0   3  215.58    7.00
  -3   0  -3    9.50    0.80
  -3   0  -3    9.10    0.60
  -3   0  -3    8.30    0.50
  -3   0  -3    8.10    0.60
  -3   0  -3    7.90    0.50
  -3   0  -3    7.40    0.60
  -3   0  -3    8.10    0.50
  -3   0  -3    7.90    0.50
   3   0   3    8.50    0.50
   3   0   3    8.30    0.60
   3   0   3    7.50    0.80
   3   0   3    8.10    0.50
   3   0   3    7.60    0.70
   3   0   3    7.50    0.50
   3   0   3    8.50    0.50
   3   0   3    7.80    0.50
  -4   0  -3  116.99    4.30
  -4   0  -3  125.99    3.80
  -4   0  -3  118.79    4.40
  -4   0  -3  122.79    4.40
  -4   0  -3  125.19    4.20
   4   0   3  128.99    4.20
   4   0   3  118.29    4.70
   4   0   3  115.69    4.80
   4   0   3  123.89    3.60
   4   0   3  126.99    4.00
  -5   0  -3   -0.10    0.20
  -5   0  -3   -0.30    0.30
  -5   0  -3   -0.40    0.20
  -5   0  -3    0.00    0.20
  -5   0  -3   -0.30    0.30
   5   0   3    0.70    0.50
   5   0   3    0.30    0.20
   5   0   3   -0.10    0.50
   5   0   3    0.10    0.20
  -6   0  -3   20.80    1.00
  -6   0  -3   22.80    0.90
  -6   0  -3   21.60    1.30
  -6   0  -3   22.60    1.20
  -6   0  -3   21.90    1.10
  -6   0  -3   23.30    1.30
   6   0   3   22.10    1.70
   6   0   3   21.60    1.10
   6   0   3   22.10    1.60
   6   0   3   22.40    0.80
  -7   0  -3    0.40    0.30
  -7   0  -3    0.20    0.40
  -7   0  -3   -0.40    0.40
   7   0   3    0.10    0.70
   7   0   3    0.30    0.60
  -8   0  -3    2.20    0.40
  -8   0  -3    2.00    0.40
   8   0   3    1.70    0.80
   8   0   3    2.50    0.90
  -9   1   3    1.00    0.80
  -9   1   3    1.40    0.90
  -8   1   3   16.30    0.80
  -8   1   3   16.90    1.70
  -8   1   3   19.70    1.60
  -8   1   3   17.70    0.90
   7  -1  -3    0.10    0.60
  -7   1   3    0.60    0.40
  -7   1   3    0.20    0.30
  -7   1   3    0.10    0.30
  -7   1   3    0.00    0.50
  -7   1   3   -0.20    0.60
   6  -1  -3   35.90    2.00
   6  -1  -3   38.10    1.30
   6  -1  -3   38.50    1.30
   6  -1  -3   36.40    1.20
   6  -1  -3   37.50    1.30
  -6   1   3   38.10    2.30
  -6   1   3   39.50    1.60
  -6   1   3   37.70    1.30
  -6   1   3   36.90    1.60
  -6   1   3   36.50    1.80
  -6   1   3   36.60    2.00
  -6   1   3   38.40    1.60
  -6   1   3   35.80    1.40
  -6   1   3   37.10    1.30
   5  -1  -3   35.90    1.80
   5  -1  -3   36.70    1.40
   5  -1  -3   36.80    1.20
   5  -1  -3   37.30    1.30
   5  -1  -3   36.50    1.90
  -5   1   3   39.60    1.40
  -5   1   3   38.00    2.10
  -5   1   3   34.10    1.60
  -5   1   3   38.60    1.60
  -5   1   3   37.70    1.60
  -5   1   3   35.00    1.50
  -5   1   3   38.50    1.90
  -5   1   3   36.50    1.60
   4  -1  -3   97.79    3.70
   4  -1  -3   98.39    3.80
   4  -1  -3   98.79    3.50
   4  -1  -3  101.99    3.50
   4  -1  -3  103.49    3.00
   4  -1  -3   99.29    3.30
  -4   1   3   98.99    3.00
  -4   1   3  101.99    3.60
  -4   1   3  103.69    3.60
  -4   1   3   99.19    4.30
  -4   1   3  100.09    3.80
  -4   1   3  104.99    3.90
  -4   1   3   89.79    3.60
  -4   1   3   96.89    3.70
   3  -1  -3  726.53   24.00
   3  -1  -3  716.33   23.60
   3  -1  -3  705.93   22.20
   3  -1  -3  750.82   20.10
   3  -1  -3  749.73   24.00
   3  -1  -3  745.33   27.10
   3  -1  -3  741.53   24.10
   3  -1  -3  727.43   25.10
  -3   1   3  717.23   25.90
  -3   1   3  700.23   24.10
  -3   1   3  718.73   24.10
  -3   1   3  763.42   24.10
  -3   1   3  739.23   27.10
  -3   1   3  727.93   25.10
  -3   1   3  685.83   25.30
  -3   1   3  726.33   20.10
   2  -1  -3 1085.69   39.70
   2  -1  -3 1057.49   35.40
   2  -1  -3 1044.40   34.60
   2  -1  -3 1078.89   35.40
   2  -1  -3 1091.19   35.40
   2  -1  -3 1071.09   32.60
   2  -1  -3 1126.59   29.60
  -2   1   3 1056.79   35.40
  -2   1   3 1084.19   37.10
  -2   1   3 1061.79   35.40
  -2   1   3 1036.40   39.60
  -2   1   3 1114.49   35.40
  -2   1   3 1092.29   38.10
  -2   1   3 1054.09   29.60
   1  -1  -3  150.28    4.20
   1  -1  -3  141.99    5.00
   1  -1  -3  147.69    4.70
   1  -1  -3  147.09    5.10
   1  -1  -3  145.19    5.00
   1  -1  -3  144.99    5.60
  -1   1   3  144.09    4.20
  -1   1   3  145.29    5.00
  -1   1   3  147.59    5.10
  -1   1   3  139.09    5.40
  -1   1   3  143.69    5.60
  -1   1   3  142.59    5.10
  -1   1   3  144.99    5.10
   0  -1  -3 1141.09   36.10
   0  -1  -3 1052.69   36.00
   0  -1  -3 1098.29   36.10
   0  -1  -3 1065.49   40.40
   0  -1  -3 1107.29   30.10
   0   1   3 1091.59   36.10
   0   1   3 1130.99   36.10
   0   1   3 1120.09   36.10
   0   1   3 1058.19   37.60
   0   1   3 1072.59   40.70
   0   1   3 1099.79   30.10
  -1  -1  -3 1224.48   39.80
  -1  -1  -3 1266.47   42.00
  -1  -1  -3 1196.18   44.70
  -1  -1  -3 1166.78   39.80
  -1  -1  -3 1200.58   39.80
  -1  -1  -3 1223.38   33.30
   1   1   3 1269.27   39.80
   1   1   3 1144.79   42.10
   1   1   3 1212.08   37.90
   1   1   3 1160.58   44.60
   1   1   3 1248.38   39.80
   1   1   3 1200.98   33.20
  -2  -1  -3  369.06   12.60
  -2  -1  -3  394.76   13.20
  -2  -1  -3  378.76   14.00
  -2  -1  -3  354.46   12.60
  -2  -1  -3  386.66   10.50
  -2  -1  -3  374.46   12.60
  -2  -1  -3  361.96   11.70
   2   1   3  360.76   13.20
   2   1   3  379.76   11.70
   2   1   3  378.66   12.60
   2   1   3  384.06   12.60
   2   1   3  371.76   10.50
   2   1   3  388.66   12.60
  -3  -1  -3  146.19    5.40
  -3  -1  -3  149.59    5.00
  -3  -1  -3  154.18    5.00
  -3  -1  -3  158.28    6.00
  -3  -1  -3  155.78    4.50
  -3  -1  -3  165.78    5.90
  -3  -1  -3  154.88    4.80
  -3  -1  -3  161.18    5.50
  -3  -1  -3  152.08    5.40
   3   1   3  157.38    4.50
   3   1   3  146.49    5.80
   3   1   3  160.98    5.10
   3   1   3  157.28    5.40
   3   1   3  164.88    5.40
   3   1   3  145.19    5.80
   3   1   3  158.88    5.90
  -4  -1  -3   52.19    2.20
  -4  -1  -3   54.09    2.00
  -4  -1  -3   57.99    2.30
  -4  -1  -3   60.69    2.50
  -4  -1  -3   55.79    2.20
  -4  -1  -3   56.79    1.90
  -4  -1  -3   56.19    1.90
  -4  -1  -3   56.99    2.10
   4   1   3   55.69    1.80
   4   1   3   56.69    2.60
   4   1   3   57.99    2.00
   4   1   3   57.19    2.10
   4   1   3   58.49    2.20
   4   1   3   54.09    2.60
   4   1   3   52.09    2.40
  -5  -1  -3   65.39    2.20
  -5  -1  -3   65.29    2.60
  -5  -1  -3   65.99    2.30
  -5  -1  -3   61.59    2.00
  -5  -1  -3   63.29    2.50
  -5  -1  -3   64.29    2.40
  -5  -1  -3   62.19    2.50
   5   1   3   64.29    2.70
   5   1   3   62.99    3.00
   5   1   3   67.09    3.00
   5   1   3   63.29    2.00
   5   1   3   64.29    2.50
   5   1   3   64.89    2.30
  -6  -1  -3   10.90    0.80
  -6  -1  -3    9.20    0.80
  -6  -1  -3    9.60    0.60
  -6  -1  -3    9.10    0.80
   6   1   3   10.40    1.20
   6   1   3    8.90    0.70
   6   1   3    9.40    1.20
  -7  -1  -3   27.00    1.40
  -7  -1  -3   28.40    1.40
   7   1   3   26.50    2.00
   7   1   3   27.50    2.10
  -8  -1  -3    0.70    0.40
  -8  -1  -3    2.00    0.80
   8   1   3    1.40    0.90
  -9   2   3    1.70    0.40
  -9   2   3    0.80    0.90
  -9   2   3    1.40    0.80
  -8   2   3    4.30    1.00
  -8   2   3    4.40    1.00
  -8   2   3    4.10    0.60
  -8   2   3    4.60    0.60
   7  -2  -3   15.80    1.40
   7  -2  -3   14.70    1.50
  -7   2   3   15.50    1.50
  -7   2   3   15.10    1.00
  -7   2   3   16.00    1.00
  -7   2   3   17.00    1.00
  -7   2   3   17.00    1.40
   6  -2  -3    4.70    0.50
   6  -2  -3    5.20    0.90
   6  -2  -3    5.90    0.80
   6  -2  -3    5.10    0.50
  -6   2   3    4.70    1.00
  -6   2   3    5.20    0.60
  -6   2   3    3.70    0.60
  -6   2   3    5.40    0.60
  -6   2   3    5.10    0.60
  -6   2   3    6.20    0.60
  -6   2   3    5.00    0.90
   5  -2  -3  192.98    5.50
   5  -2  -3  190.48    6.70
   5  -2  -3  195.78    6.50
   5  -2  -3  178.08    7.00
   5  -2  -3  186.88    6.10
  -5   2   3  192.58    6.60
  -5   2   3  184.28    7.10
  -5   2   3  186.88    6.70
  -5   2   3  196.98    6.60
  -5   2   3  185.78    6.80
  -5   2   3  192.58    6.70
  -5   2   3  191.58    7.80
   4  -2  -3   -0.10    0.20
   4  -2  -3    0.30    0.30
   4  -2  -3    0.00    0.20
   4  -2  -3   -0.50    0.30
   4  -2  -3    0.60    0.30
  -4   2   3    0.20    0.30
  -4   2   3    0.20    0.30
  -4   2   3    0.20    0.10
  -4   2   3    0.10    0.40
  -4   2   3    0.10    0.10
  -4   2   3   -0.10    0.20
  -4   2   3   -0.40    0.40
  -4   2   3    0.40    0.30
  -4   2   3    0.00    0.30
   3  -2  -3   90.09    2.70
   3  -2  -3   86.79    3.70
   3  -2  -3   83.69    2.90
   3  -2  -3   84.39    3.20
   3  -2  -3   82.89    3.10
   3  -2  -3   84.09    3.20
   3  -2  -3   87.29    3.20
   3  -2  -3   87.69    3.20
  -3   2   3   83.99    2.70
  -3   2   3   86.49    3.20
  -3   2   3   82.79    3.20
  -3   2   3   86.19    3.20
  -3   2   3   85.49    3.20
  -3   2   3   82.19    3.40
  -3   2   3   82.69    3.70
   2  -2  -3  190.68    7.40
   2  -2  -3  184.88    6.50
   2  -2  -3  181.18    6.30
   2  -2  -3  205.28    6.60
   2  -2  -3  186.58    6.00
   2  -2  -3  157.08    6.50
   2  -2  -3  181.88    6.50
   2  -2  -3  199.98    5.50
  -2   2   3  186.38    5.50
  -2   2   3  194.18    6.50
  -2   2   3  193.38    6.50
  -2   2   3  192.38    6.60
  -2   2   3  178.18    7.30
  -2   2   3  194.48    7.00
   1  -2  -3  154.98    4.40
   1  -2  -3  141.09    5.20
   1  -2  -3  150.78    5.90
   1  -2  -3  145.39    5.30
   1  -2  -3  145.89    5.20
   1  -2  -3  143.19    4.80
   1  -2  -3  160.78    5.30
  -1   2   3  144.39    4.40
  -1   2   3  152.98    5.30
  -1   2   3  143.59    5.20
  -1   2   3  152.28    5.30
  -1   2   3  143.09    5.80
  -1   2   3  149.29    5.70
   0  -2  -3    6.80    0.60
   0  -2  -3    7.80    0.40
   0  -2  -3    8.40    0.70
   0  -2  -3    9.70    0.70
   0  -2  -3    7.20    0.50
   0  -2  -3    8.30    0.60
   0  -2  -3    7.10    0.70
   0   2   3    7.90    0.50
   0   2   3    8.90    0.70
   0   2   3    7.00    0.60
   0   2   3    7.90    0.40
   0   2   3    8.80    0.70
   0   2   3    7.70    0.70
   0   2   3    8.50    0.70
  -1  -2  -3   11.20    0.70
  -1  -2  -3   10.20    0.70
  -1  -2  -3   13.90    0.80
  -1  -2  -3   11.70    0.60
  -1  -2  -3   11.90    0.70
  -1  -2  -3   13.60    0.80
   1   2   3   14.40    0.90
   1   2   3    9.80    0.80
   1   2   3   10.70    0.60
   1   2   3   11.60    0.80
   1   2   3   11.20    0.40
   1   2   3   12.80    0.40
   1   2   3   13.20    0.80
   1   2   3   13.30    0.80
  -2  -2  -3   15.20    0.90
  -2  -2  -3   17.10    1.00
  -2  -2  -3   15.10    0.70
  -2  -2  -3   16.90    1.00
  -2  -2  -3   15.60    1.00
  -2  -2  -3   15.80    0.90
  -2  -2  -3   13.10    0.90
   2   2   3   17.90    0.90
   2   2   3   14.30    0.90
   2   2   3   14.40    0.90
   2   2   3   14.60    0.80
   2   2   3   17.10    0.90
   2   2   3   17.10    1.00
  -3  -2  -3  155.28    4.40
  -3  -2  -3  146.29    5.30
  -3  -2  -3  155.68    5.90
  -3  -2  -3  147.49    4.90
  -3  -2  -3  143.89    5.30
  -3  -2  -3  149.49    5.30
   3   2   3  148.09    5.70
   3   2   3  137.09    5.60
   3   2   3  155.28    5.30
   3   2   3  143.79    4.40
   3   2   3  144.49    5.60
   3   2   3  151.68    5.30
  -4  -2  -3   78.59    2.60
  -4  -2  -3   76.79    2.50
  -4  -2  -3   73.39    3.00
  -4  -2  -3   78.59    2.60
  -4  -2  -3   79.69    3.10
  -4  -2  -3   75.49    3.00
  -4  -2  -3   74.79    2.80
  -4  -2  -3   79.59    3.40
   4   2   3   82.79    2.90
   4   2   3   74.59    3.30
   4   2   3   75.39    3.00
   4   2   3   78.99    3.20
   4   2   3   76.09    2.80
   4   2   3   83.99    3.40
   4   2   3   76.59    2.50
  -5  -2  -3  140.29    4.70
  -5  -2  -3  153.58    5.90
  -5  -2  -3  140.19    5.10
  -5  -2  -3  146.89    4.30
  -5  -2  -3  140.49    5.20
  -5  -2  -3  139.59    4.70
  -5  -2  -3  143.89    4.50
  -5  -2  -3  141.29    5.20
   5   2   3  146.19    5.80
   5   2   3  143.49    4.30
   5   2   3  144.59    5.10
   5   2   3  135.89    5.50
   5   2   3  142.09    4.70
  -6  -2  -3    3.80    0.60
  -6  -2  -3    4.10    0.60
   6   2   3    3.30    0.90
  -7  -2  -3    6.60    0.80
  -7  -2  -3    6.60    1.20
   7   2   3    7.60    1.30
  -8  -2  -3   -0.10    0.40
  -8  -2  -3    0.50    0.80
   8   2   3    0.30    0.80
   8  -3  -3    2.70    0.80
  -8   3   3    3.60    0.90
  -8   3   3    3.30    1.00
  -8   3   3    2.00    0.60
   7  -3  -3    0.30    0.30
   7  -3  -3   -0.20    0.50
   7  -3  -3    0.00    0.30
  -7   3   3    1.00    0.60
  -7   3   3    0.30    0.60
  -7   3   3    0.10    0.40
  -7   3   3    0.30    0.40
   6  -3  -3    1.90    0.40
   6  -3  -3    2.30    0.40
   6  -3  -3    3.10    0.70
   6  -3  -3    1.70    0.50
  -6   3   3    2.30    0.50
  -6   3   3    2.60    0.30
  -6   3   3    2.50    0.50
  -6   3   3    1.00    0.70
  -6   3   3    2.20    0.50
  -6   3   3    3.30    0.70
  -6   3   3    1.70    0.50
   5  -3  -3    6.30    0.60
   5  -3  -3    5.00    0.50
   5  -3  -3    5.70    0.60
   5  -3  -3    5.30    0.70
   5  -3  -3    5.50    0.80
  -5   3   3    5.20    0.40
  -5   3   3    5.70    0.40
  -5   3   3    5.40    0.80
  -5   3   3    7.20    0.70
  -5   3   3    4.90    0.90
  -5   3   3    6.60    0.70
  -5   3   3    6.40    0.70
  -5   3   3    5.90    0.80
   4  -3  -3    6.30    0.60
   4  -3  -3    5.70    0.60
   4  -3  -3    6.50    0.60
   4  -3  -3    6.40    0.70
   4  -3  -3    5.40    0.60
   4  -3  -3    4.80    0.60
  -4   3   3    5.90    0.80
  -4   3   3    5.80    0.70
  -4   3   3    5.80    0.70
  -4   3   3    6.50    0.70
  -4   3   3    7.20    0.70
  -4   3   3    6.20    0.70
  -4   3   3    4.80    0.80
   3  -3  -3   41.50    1.60
   3  -3  -3   43.40    1.50
   3  -3  -3   37.90    1.90
   3  -3  -3   41.80    1.70
   3  -3  -3   39.40    1.70
  -3   3   3   38.70    1.80
  -3   3   3   36.70    1.90
  -3   3   3   43.20    1.80
  -3   3   3   35.10    1.80
  -3   3   3   41.90    1.70
  -3   3   3   38.60    1.80
  -3   3   3   39.00    2.10
   2  -3  -3    9.20    0.80
   2  -3  -3    9.20    0.80
   2  -3  -3   10.30    0.90
   2  -3  -3    9.80    0.80
   2  -3  -3   10.40    0.80
   2  -3  -3   11.60    0.60
   2  -3  -3   11.00    0.70
   2  -3  -3   11.40    0.90
   2  -3  -3   11.50    0.50
   2  -3  -3   11.00    0.60
  -2   3   3   10.50    0.80
  -2   3   3   12.50    0.80
  -2   3   3    9.80    0.70
  -2   3   3    9.40    0.80
  -2   3   3   10.60    0.70
  -2   3   3   12.60    0.80
  -2   3   3    9.20    0.90
  -2   3   3   10.50    0.90
   1  -3  -3    5.90    0.70
   1  -3  -3    4.80    0.60
   1  -3  -3    6.00    0.70
   1  -3  -3    7.60    0.80
   1  -3  -3    6.20    0.60
   1  -3  -3    5.70    0.50
   1  -3  -3    6.10    0.70
   1  -3  -3    6.20    0.70
  -1   3   3    5.60    0.50
  -1   3   3    6.50    0.60
  -1   3   3    6.30    0.60
  -1   3   3    7.50    0.70
  -1   3   3    6.20    0.70
  -1   3   3    5.20    0.70
  -1   3   3    5.70    0.70
  -1   3   3    7.10    0.70
   0  -3  -3   17.30    1.10
   0  -3  -3   17.10    1.00
   0  -3  -3   16.90    1.10
   0  -3  -3   16.90    1.00
   0  -3  -3   17.70    0.80
   0  -3  -3   15.40    1.10
   0  -3  -3   18.00    1.10
   0  -3  -3   16.10    1.00
   0  -3  -3   17.60    0.90
   0   3   3   18.30    1.00
   0   3   3   18.00    1.10
   0   3   3   16.60    1.00
   0   3   3   17.60    0.80
   0   3   3   18.20    1.00
   0   3   3   19.50    1.20
   0   3   3   15.90    0.90
   0   3   3   16.50    1.20
  -1  -3  -3    8.10    0.80
  -1  -3  -3    8.50    0.80
  -1  -3  -3    7.70    0.80
  -1  -3  -3    7.90    0.70
  -1  -3  -3    8.20    0.60
  -1  -3  -3    8.10    0.70
  -1  -3  -3    9.00    0.80
  -1  -3  -3    8.40    0.60
   1   3   3    7.90    0.30
   1   3   3    8.10    0.60
   1   3   3    8.90    0.70
   1   3   3    7.10    0.80
   1   3   3    7.90    0.80
   1   3   3    9.10    0.70
   1   3   3    6.90    0.80
  -2  -3  -3    1.30    0.40
  -2  -3  -3    1.60    0.50
  -2  -3  -3    1.90    0.40
  -2  -3  -3    2.20    0.50
  -2  -3  -3    1.20    0.50
  -2  -3  -3    1.90    0.50
  -2  -3  -3    2.40    0.50
  -2  -3  -3    2.10    0.40
   2   3   3    2.40    0.50
   2   3   3    1.60    0.40
   2   3   3    1.80    0.40
   2   3   3    2.50    0.50
  -3  -3  -3    0.80    0.50
  -3  -3  -3    0.40    0.40
  -3  -3  -3    1.40    0.60
  -3  -3  -3    1.60    0.50
  -3  -3  -3    0.00    0.40
  -3  -3  -3    0.60    0.30
  -3  -3  -3    0.30    0.40
  -3  -3  -3    0.50    0.30
   3   3   3    0.50    0.30
   3   3   3   -0.40    0.50
   3   3   3    1.30    0.40
   3   3   3    0.20    0.40
   3   3   3    0.00    0.30
  -4  -3  -3   14.10    1.10
  -4  -3  -3   16.20    1.10
  -4  -3  -3   14.40    1.00
  -4  -3  -3   15.10    1.30
  -4  -3  -3   13.50    0.80
   4   3   3   16.10    0.90
   4   3   3   14.60    1.10
   4   3   3   13.10    1.20
   4   3   3   15.50    1.00
  -5  -3  -3   -0.10    0.30
  -5  -3  -3   -0.30    0.40
  -5  -3  -3   -0.40    0.40
  -5  -3  -3   -0.30    0.50
   5   3   3   -0.40    0.30
   5   3   3   -0.10    0.60
  -6  -3  -3   -0.30    0.40
  -6  -3  -3    0.10    0.50
   6   3   3   -0.60    0.70
  -7  -3  -3   14.90    1.80
  -7  -3  -3   15.80    1.20
   7   3   3   14.00    1.70
   8  -4  -3    7.10    1.10
  -8   4   3    6.50    0.90
  -8   4   3    6.80    1.20
  -8   4   3    6.60    1.30
   7  -4  -3    6.20    0.70
   7  -4  -3    7.10    1.00
   7  -4  -3    7.00    0.70
  -7   4   3    5.60    1.10
  -7   4   3    7.10    0.90
  -7   4   3    6.00    0.90
  -7   4   3    7.40    1.20
  -7   4   3    7.10    0.80
   6  -4  -3   11.60    1.00
   6  -4  -3   12.60    0.90
  -6   4   3   12.50    1.10
  -6   4   3   11.90    1.10
  -6   4   3   10.80    1.40
  -6   4   3   11.00    1.20
   5  -4  -3    5.70    0.70
   5  -4  -3    6.90    0.80
   5  -4  -3    5.90    0.70
   5  -4  -3    6.50    0.70
  -5   4   3    5.70    0.80
  -5   4   3    7.70    0.90
  -5   4   3    7.00    0.90
  -5   4   3    6.50    1.10
  -5   4   3    5.70    0.90
   4  -4  -3   18.10    1.10
   4  -4  -3   19.80    1.20
   4  -4  -3   19.80    1.20
   4  -4  -3   19.70    1.10
  -4   4   3   21.00    1.40
  -4   4   3   20.50    1.60
  -4   4   3   23.50    1.40
  -4   4   3   20.70    1.30
  -4   4   3   21.90    1.40
   3  -4  -3  111.19    4.00
   3  -4  -3  109.89    3.90
   3  -4  -3  111.59    4.20
   3  -4  -3  106.59    3.90
  -3   4   3  108.19    4.20
  -3   4   3  103.99    4.00
  -3   4   3  108.29    4.60
  -3   4   3  116.69    4.80
  -3   4   3  106.39    4.20
   2  -4  -3    7.90    0.80
   2  -4  -3    6.60    0.50
   2  -4  -3    9.60    0.80
   2  -4  -3    7.40    0.60
   2  -4  -3    9.60    0.90
  -2   4   3    8.00    0.80
  -2   4   3    7.30    0.90
  -2   4   3    7.90    0.80
  -2   4   3    9.50    1.00
  -2   4   3    7.30    0.70
   1  -4  -3  262.47    8.60
   1  -4  -3  273.77    9.30
   1  -4  -3  261.17    9.30
   1  -4  -3  259.97    8.60
   1  -4  -3  256.47    9.50
  -1   4   3  266.17    8.60
  -1   4   3  263.77   10.40
  -1   4   3  266.67    9.30
  -1   4   3  275.37    9.30
  -1   4   3  263.27   10.00
   0  -4  -3   19.50    1.20
   0  -4  -3   18.00    1.20
   0  -4  -3   18.30    0.90
   0  -4  -3   17.90    1.20
   0  -4  -3   16.90    1.10
   0  -4  -3   17.40    1.10
   0   4   3   17.20    1.30
   0   4   3   17.20    1.30
   0   4   3   19.10    1.20
   0   4   3   20.50    1.20
   0   4   3   16.70    1.00
   0   4   3   18.90    0.90
  -1  -4  -3  190.68    6.50
  -1  -4  -3  194.98    7.10
  -1  -4  -3  200.48    7.40
  -1  -4  -3  205.58    7.10
  -1  -4  -3  197.48    7.10
  -1  -4  -3  194.98    7.10
   1   4   3  198.18    5.90
   1   4   3  200.68    7.10
   1   4   3  193.68    7.90
   1   4   3  197.78    6.20
   1   4   3  188.18    7.60
  -2  -4  -3    1.80    0.60
  -2  -4  -3    2.60    0.50
  -2  -4  -3    1.90    0.50
  -2  -4  -3    1.60    0.60
  -2  -4  -3    1.60    0.50
  -2  -4  -3    2.40    0.40
   2   4   3    1.30    0.60
   2   4   3    2.30    0.50
  -3  -4  -3   88.59    3.70
  -3  -4  -3   96.39    3.80
  -3  -4  -3   88.69    3.40
  -3  -4  -3   98.79    3.50
  -3  -4  -3   85.89    4.00
   3   4   3   94.59    4.00
   3   4   3   94.29    3.60
   3   4   3   93.59    4.00
  -4  -4  -3   20.00    1.40
  -4  -4  -3   23.00    1.30
  -4  -4  -3   23.90    1.70
  -4  -4  -3   22.10    1.40
   4   4   3   20.20    1.60
   4   4   3   22.20    1.50
  -5  -4  -3   52.49    2.90
  -5  -4  -3   49.30    2.20
  -5  -4  -3   50.89    2.50
   5   4   3   49.00    2.50
   5   4   3   57.09    2.90
  -6  -4  -3    1.10    0.60
  -6  -4  -3    1.20    0.90
   6   4   3    1.40    0.80
  -7  -4  -3    7.70    1.00
  -7  -4  -3    7.70    1.40
   7   4   3    7.20    1.40
   8  -5  -3    0.50    0.60
  -8   5   3   -2.00    0.70
  -8   5   3    0.50    0.60
  -8   5   3    0.90    0.80
   7  -5  -3    7.50    1.00
   7  -5  -3    5.50    0.80
   7  -5  -3    8.20    0.90
  -7   5   3    5.40    0.90
  -7   5   3    7.50    1.20
  -7   5   3    6.70    1.00
  -7   5   3    7.40    0.90
  -7   5   3    7.90    1.30
   6  -5  -3    1.40    0.50
   6  -5  -3    0.60    0.40
  -6   5   3   -0.50    0.70
  -6   5   3    1.00    0.60
  -6   5   3    0.60    0.60
  -6   5   3    0.70    0.60
   5  -5  -3   21.80    1.30
   5  -5  -3   22.70    1.40
  -5   5   3   21.00    1.90
  -5   5   3   21.80    1.60
  -5   5   3   23.20    1.50
  -5   5   3   22.70    1.60
   4  -5  -3   53.89    2.30
   4  -5  -3   53.29    2.20
  -4   5   3   55.09    3.00
  -4   5   3   49.80    2.50
  -4   5   3   50.19    2.40
  -4   5   3   55.49    2.50
  -4   5   3   52.49    2.80
   3  -5  -3   40.90    1.90
   3  -5  -3   40.80    1.70
   3  -5  -3   43.30    2.10
   3  -5  -3   40.30    1.70
   3  -5  -3   41.30    1.70
  -3   5   3   40.40    1.90
  -3   5   3   41.80    2.30
  -3   5   3   42.40    2.10
  -3   5   3   38.80    2.10
  -3   5   3   41.40    2.40
   2  -5  -3    4.50    0.40
   2  -5  -3    3.10    0.70
   2  -5  -3    5.10    0.60
   2  -5  -3    3.60    0.70
  -2   5   3    5.00    0.90
  -2   5   3    4.30    0.90
  -2   5   3    4.10    0.80
  -2   5   3    5.30    0.80
  -2   5   3    5.10    0.70
   1  -5  -3  113.99    4.50
   1  -5  -3  126.09    4.70
   1  -5  -3  122.39    4.30
   1  -5  -3  110.09    4.60
  -1   5   3  116.69    4.10
  -1   5   3  117.89    5.00
  -1   5   3  116.19    5.10
  -1   5   3  113.79    4.60
  -1   5   3  126.39    4.60
   0  -5  -3   77.89    3.20
   0  -5  -3   74.09    2.80
   0  -5  -3   72.79    2.40
   0  -5  -3   72.19    2.90
   0  -5  -3   71.69    3.10
   0  -5  -3   71.69    3.20
   0   5   3   72.39    3.40
   0   5   3   71.19    3.50
   0   5   3   71.79    2.60
   0   5   3   71.89    3.10
  -1  -5  -3   57.09    2.30
  -1  -5  -3   50.89    1.90
  -1  -5  -3   52.09    2.50
  -1  -5  -3   53.69    2.30
  -1  -5  -3   51.09    2.50
  -1  -5  -3   53.79    2.50
   1   5   3   55.19    2.50
   1   5   3   48.70    2.60
   1   5   3   51.49    1.80
   1   5   3   54.69    2.80
  -2  -5  -3   59.59    2.70
  -2  -5  -3   56.39    2.20
  -2  -5  -3   53.49    2.70
  -2  -5  -3   53.29    2.40
  -2  -5  -3   57.09    2.70
   2   5   3   57.89    2.90
   2   5   3   50.59    2.70
  -3  -5  -3   10.60    1.10
  -3  -5  -3   10.20    1.20
  -3  -5  -3   10.40    1.00
   3   5   3   10.80    1.30
   3   5   3   10.40    1.20
  -4  -5  -3   39.70    1.90
  -4  -5  -3   39.50    2.10
  -4  -5  -3   38.60    2.40
   4   5   3   36.10    2.20
   4   5   3   34.90    2.10
  -5  -5  -3    3.90    1.00
  -5  -5  -3    3.40    0.70
  -5  -5  -3    3.50    0.80
   5   5   3    3.90    1.00
   5   5   3    2.20    0.70
  -6  -5  -3   12.60    1.30
  -6  -5  -3    9.40    1.50
   6   5   3   13.20    1.70
   7  -6  -3    1.90    0.60
   7  -6  -3    0.70    0.50
  -7   6   3    1.80    0.70
  -7   6   3    1.20    0.70
  -7   6   3    0.10    0.90
  -7   6   3    0.50    0.60
  -7   6   3    2.10    0.90
   6  -6  -3   -0.20    0.40
   6  -6  -3    0.10    0.50
  -6   6   3   -0.50    0.50
  -6   6   3    0.30    0.60
  -6   6   3   -1.00    0.50
  -6   6   3    0.50    0.70
   5  -6  -3    1.70    0.50
   5  -6  -3    2.60    0.70
  -5   6   3    2.20    0.70
  -5   6   3    2.30    1.00
  -5   6   3    2.40    0.80
  -5   6   3    1.70    0.60
   4  -6  -3   -0.20    0.50
   4  -6  -3    0.10    0.30
  -4   6   3    0.20    0.60
  -4   6   3   -0.20    0.50
  -4   6   3   -0.70    0.50
  -4   6   3    0.10    0.50
   3  -6  -3    0.60    0.30
   3  -6  -3    0.80    0.50
   3  -6  -3    1.20    0.40
   3  -6  -3    0.40    0.50
  -3   6   3    0.70    0.50
  -3   6   3    0.60    0.80
  -3   6   3    0.00    0.50
  -3   6   3    1.70    0.70
   2  -6  -3   49.50    2.20
   2  -6  -3   45.20    2.30
   2  -6  -3   45.60    2.40
  -2   6   3   55.29    2.90
  -2   6   3   45.50    2.10
  -2   6   3   49.60    2.40
  -2   6   3   46.40    2.70
  -2   6   3   50.39    2.50
   1  -6  -3    1.80    0.70
   1  -6  -3    0.90    0.60
   1  -6  -3    0.40    0.60
   1  -6  -3    0.50    0.40
  -1   6   3    0.90    0.60
  -1   6   3    0.80    0.40
  -1   6   3    0.60    0.60
  -1   6   3    1.70    0.70
   0  -6  -3    2.50    0.60
   0  -6  -3    3.10    0.70
   0  -6  -3    3.20    0.80
   0  -6  -3    2.50    0.60
   0   6   3    2.20    0.80
   0   6   3    2.20    0.80
   0   6   3    2.20    0.40
   0   6   3    2.90    0.70
  -1  -6  -3    0.50    0.50
  -1  -6  -3   -0.50    0.50
  -1  -6  -3    0.70    0.50
   1   6   3    0.20    0.60
   1   6   3    0.60    0.50
   1   6   3    0.20    0.20
  -2  -6  -3    1.30    0.60
  -2  -6  -3   -0.10    0.60
  -2  -6  -3    0.10    0.50
   2   6   3    0.60    0.60
   2   6   3    1.50    0.60
  -3  -6  -3    0.00    0.60
  -3  -6  -3    0.40    0.50
  -3  -6  -3    0.60    0.60
   3   6   3    0.80    0.60
   3   6   3   -1.10    0.50
  -4  -6  -3    0.30    0.70
  -4  -6  -3   -0.20    0.60
  -4  -6  -3    0.30    0.50
   4   6   3   -0.90    0.60
   4   6   3    0.30    0.60
  -5  -6  -3    3.00    1.00
  -5  -6  -3    3.40    0.90
   5   6   3    1.80    0.90
   7  -7  -3    3.60    0.90
   7  -7  -3    3.00    0.80
  -7   7   3    4.30    1.10
  -7   7   3    2.40    1.00
  -7   7   3    1.70    1.10
  -7   7   3    3.50    0.90
   6  -7  -3    0.30    0.60
   6  -7  -3    0.30    0.60
  -6   7   3    1.60    0.80
  -6   7   3   -0.10    0.70
  -6   7   3    0.60    0.80
  -6   7   3    0.40    1.00
  -6   7   3    0.20    0.60
   5  -7  -3    6.60    1.00
  -5   7   3    4.60    1.00
  -5   7   3    4.80    1.00
  -5   7   3    5.90    1.30
  -5   7   3    5.60    1.20
   4  -7  -3   -1.00    0.50
  -4   7   3    0.00    0.80
  -4   7   3   -0.20    0.70
  -4   7   3   -0.60    0.60
  -4   7   3    0.70    0.60
   3  -7  -3   25.20    1.30
   3  -7  -3   22.70    1.30
   3  -7  -3   24.60    1.70
  -3   7   3   24.40    1.60
  -3   7   3   23.90    2.00
  -3   7   3   27.30    2.20
  -3   7   3   24.90    1.80
   2  -7  -3    2.40    0.60
   2  -7  -3    1.80    0.80
   2  -7  -3    2.70    0.80
  -2   7   3    3.70    0.90
  -2   7   3    2.70    0.90
  -2   7   3    2.40    0.60
  -2   7   3    2.40    0.90
   1  -7  -3   29.70    1.70
   1  -7  -3   32.20    1.90
   1  -7  -3   28.80    1.90
  -1   7   3   28.50    2.20
  -1   7   3   29.10    2.10
  -1   7   3   27.00    1.90
  -1   7   3   28.10    1.50
   0  -7  -3    0.70    0.70
   0  -7  -3    0.20    0.60
   0  -7  -3   -0.10    0.60
   0   7   3    1.10    0.80
   0   7   3    0.80    0.40
   0   7   3    1.50    0.70
   0   7   3    1.40    0.80
  -1  -7  -3    3.60    0.80
  -1  -7  -3    3.80    0.90
  -1  -7  -3    4.20    0.90
   1   7   3    5.00    0.90
   1   7   3    4.50    1.00
  -2  -7  -3   24.30    1.80
  -2  -7  -3   23.40    1.60
  -2  -7  -3   20.50    1.70
   2   7   3   24.00    1.80
   2   7   3   22.30    1.90
  -3  -7  -3    4.60    1.00
  -3  -7  -3    4.80    0.90
  -3  -7  -3    4.80    1.10
   3   7   3    5.50    1.10
   3   7   3    4.30    1.00
  -4  -7  -3    7.80    1.40
  -4  -7  -3    8.20    1.10
  -4  -7  -3    8.10    1.30
   4   7   3   11.10    1.50
   4   7   3    8.80    1.40
   5  -8  -3    2.30    0.80
  -5   8   3    0.60    0.80
  -5   8   3    2.10    1.00
  -5   8   3    0.80    1.10
  -5   8   3    3.00    1.00
   4  -8  -3   10.50    1.30
  -4   8   3    9.10    1.20
  -4   8   3    9.70    1.50
  -4   8   3   11.50    1.60
  -4   8   3    9.60    1.60
   3  -8  -3    1.30    0.80
  -3   8   3    0.60    0.70
  -3   8   3    1.80    0.90
  -3   8   3    1.70    0.80
  -3   8   3    0.70    1.00
   2  -8  -3   15.00    1.50
   2  -8  -3   14.00    1.20
  -2   8   3   13.80    1.80
  -2   8   3   16.20    1.30
  -2   8   3   13.30    1.80
  -2   8   3   14.50    1.60
   1  -8  -3    1.80    0.80
   1  -8  -3    1.10    0.80
   1  -8  -3    0.80    0.60
  -1   8   3    0.10    0.80
  -1   8   3    0.70    0.50
  -1   8   3    0.30    0.70
   0  -8  -3   27.30    2.10
   0  -8  -3   26.40    1.80
   0  -8  -3   26.30    1.80
   0   8   3   25.60    2.10
   0   8   3   25.30    2.00
  -1  -8  -3    0.90    0.70
  -1  -8  -3   -0.40    0.70
  -1  -8  -3   -1.80    0.50
   1   8   3    0.20    0.70
   1   8   3    0.90    0.80
  -2  -8  -3   17.40    1.70
  -2  -8  -3   17.90    1.90
  -2  -8  -3   16.70    1.70
   2   8   3   16.30    1.90
   2   8   3   17.70    1.60
  -3  -8  -3    1.40    0.80
  -3  -8  -3    3.30    1.00
  -3  -8  -3    0.70    0.90
   3   8   3    2.20    0.90
   3   8   3    1.90    0.90
   4  -9  -3    1.70    0.90
  -4   9   3    2.40    1.10
  -4   9   3    4.90    1.20
  -4   9   3    3.70    1.10
  -4   9   3    1.50    0.90
   3  -9  -3    0.50    0.70
  -3   9   3   -0.30    1.00
  -3   9   3    0.40    0.70
  -3   9   3    0.40    0.80
   2  -9  -3    3.60    1.00
  -2   9   3    3.20    1.10
  -2   9   3    3.80    1.20
   1  -9  -3    2.90    0.90
   1  -9  -3    0.80    0.70
  -1   9   3    2.60    0.90
  -1   9   3    1.80    1.00
   0  -9  -3   -1.20    0.70
   0  -9  -3    0.00    0.70
   0   9   3    0.20    0.60
   0   9   3    1.00    0.80
  -1  -9  -3   -0.40    0.60
  -1  -9  -3   -0.50    0.70
  -1  -9  -3    0.30    0.80
   1   9   3    0.00    0.70
   1   9   3   -0.50    0.80
   0  11  -4    0.90    1.00
   0  11  -4    1.60    0.90
   0  11  -4    0.50    0.70
   0 -11   4    0.70    0.80
   0 -11   4    2.00    0.90
   0 -11   4   -0.80    0.90
  -1  11  -4    5.70    1.40
  -1  11  -4    9.20    1.30
  -1  11  -4    8.60    1.30
   1 -11   4    9.10    1.50
   1 -11   4    8.20    1.40
   1 -11   4    9.80    1.40
  -2  11  -4    3.00    1.10
  -2  11  -4    3.80    1.00
  -2  11  -4    3.00    1.20
   2 -11   4    1.50    1.00
   2 -11   4    2.90    1.00
   2 -11   4    4.40    1.00
   3  10  -4    0.00    0.70
   3  10  -4    0.80    0.70
  -3 -10   4   -1.30    0.70
  -3 -10   4    1.00    1.10
  -3 -10   4    1.10    0.70
   2  10  -4    0.00    0.60
   2  10  -4   -0.40    0.80
  -2 -10   4    0.60    0.70
  -2 -10   4   -1.60    0.90
  -2 -10   4    0.90    0.70
  -2 -10   4    1.00    0.80
   1  10  -4   10.80    1.20
   1  10  -4   12.60    1.40
   1  10  -4   12.70    1.70
  -1 -10   4   12.20    1.70
  -1 -10   4   12.70    1.40
  -1 -10   4   13.10    1.60
  -1 -10   4   10.90    1.30
   0  10  -4   -0.10    0.70
   0  10  -4   -0.90    0.60
   0  10  -4    0.40    0.80
   0 -10   4   -0.20    0.70
   0 -10   4    0.10    0.70
   0 -10   4    0.40    0.70
   0 -10   4   -0.60    0.80
  -1  10  -4    3.30    1.10
  -1  10  -4    1.70    0.80
  -1  10  -4    2.10    0.90
   1 -10   4    2.90    0.90
   1 -10   4    3.00    0.90
   1 -10   4    3.10    0.90
   1 -10   4    3.70    1.00
  -2  10  -4    9.20    1.30
  -2  10  -4    7.90    1.20
  -2  10  -4   10.00    1.60
   2 -10   4   11.60    1.40
   2 -10   4   11.90    1.40
   2 -10   4    8.50    1.40
  -3  10  -4    2.40    0.90
  -3  10  -4    1.60    1.00
  -3  10  -4    0.70    0.70
  -3  10  -4    1.30    0.90
   3 -10   4    1.90    0.90
   3 -10   4    0.90    0.80
   3 -10   4    1.50    0.80
  -4  10  -4    3.50    1.10
  -4  10  -4    1.80    1.00
  -4  10  -4    2.80    1.10
  -4  10  -4    3.70    1.00
   4 -10   4    4.40    1.00
   4 -10   4    1.60    0.80
   4 -10   4    2.80    0.90
   4   9  -4    1.20    0.70
  -4  -9   4    0.20    1.10
  -4  -9   4    0.80    0.60
  -4  -9   4    2.50    0.90
   3   9  -4    0.10    0.50
   3   9  -4   -1.00    0.60
  -3  -9   4   -0.50    0.50
  -3  -9   4   -0.80    0.90
  -3  -9   4    0.80    0.70
  -3  -9   4   -0.40    0.60
   2   9  -4   11.50    1.20
   2   9  -4    9.30    1.40
  -2  -9   4    8.90    1.50
  -2  -9   4   11.30    1.40
  -2  -9   4    9.10    1.10
  -2  -9   4    8.90    1.10
   1   9  -4    3.40    0.80
   1   9  -4    3.00    0.80
   1   9  -4    3.30    1.00
  -1  -9   4    3.40    0.80
  -1  -9   4    4.80    1.00
  -1  -9   4    5.20    1.10
  -1  -9   4    4.00    0.90
   0   9  -4    4.40    1.10
   0   9  -4    2.40    0.80
   0   9  -4    4.60    0.80
   0  -9   4    4.10    0.90
   0  -9   4    5.20    0.90
   0  -9   4    3.40    1.00
   0  -9   4    4.40    1.00
  -1   9  -4    3.90    0.90
  -1   9  -4    4.90    1.10
  -1   9  -4    3.40    0.90
  -1   9  -4    7.70    1.20
   1  -9   4    4.50    1.00
   1  -9   4    4.70    1.00
   1  -9   4    5.50    1.00
   1  -9   4    3.30    1.00
  -2   9  -4   24.10    1.80
  -2   9  -4   22.70    2.00
  -2   9  -4   27.00    1.80
  -2   9  -4   24.50    1.80
   2  -9   4   24.50    1.70
   2  -9   4   25.60    1.80
   2  -9   4   22.80    1.90
   2  -9   4   24.00    1.60
  -3   9  -4    1.00    0.90
  -3   9  -4    1.50    0.90
  -3   9  -4    2.30    0.80
  -3   9  -4    1.30    0.70
   3  -9   4    2.00    0.80
   3  -9   4    1.00    0.80
   3  -9   4    1.60    0.70
  -4   9  -4    4.50    1.10
  -4   9  -4    4.90    1.00
  -4   9  -4    6.70    1.20
  -4   9  -4    7.10    1.20
   4  -9   4    5.60    1.00
   4  -9   4    6.20    1.10
   4  -9   4    5.30    1.00
  -5   9  -4    1.50    0.70
  -5   9  -4   -0.60    0.80
  -5   9  -4   -0.50    0.60
  -5   9  -4   -0.80    0.70
   5  -9   4   -0.30    0.70
  -6   9  -4   -0.20    0.90
  -6   9  -4   -0.10    0.80
  -6   9  -4   -0.60    0.70
   6  -9   4   -0.20    0.80
   6  -9   4   -0.20    0.70
   5   8  -4    1.00    0.60
  -5  -8   4    0.30    0.90
  -5  -8   4   -0.40    0.60
   4   8  -4   12.00    1.10
   4   8  -4   13.00    1.10
  -4  -8   4   11.20    1.30
  -4  -8   4   12.90    1.20
  -4  -8   4   10.30    1.50
   3   8  -4   16.40    1.50
   3   8  -4   14.50    1.20
   3   8  -4   15.50    1.10
  -3  -8   4   18.10    1.80
  -3  -8   4   17.30    1.50
  -3  -8   4   16.00    1.30
  -3  -8   4   17.00    1.30
   2   8  -4   16.20    1.20
   2   8  -4   16.80    1.00
   2   8  -4   13.90    1.50
  -2  -8   4   13.20    1.20
  -2  -8   4   17.00    1.30
  -2  -8   4   15.50    1.60
  -2  -8   4   15.50    1.40
   1   8  -4    0.20    0.50
   1   8  -4    1.40    0.80
   1   8  -4    0.50    0.60
   1   8  -4    0.40    0.50
   1   8  -4    0.90    0.40
  -1  -8   4    1.70    0.70
  -1  -8   4    0.30    0.60
  -1  -8   4    0.50    0.80
  -1  -8   4    0.60    0.60
   0   8  -4   -0.60    0.30
   0   8  -4   -0.70    0.50
   0   8  -4   -0.10    0.50
   0   8  -4   -0.60    0.60
   0   8  -4   -0.20    0.50
   0  -8   4   -1.10    0.50
   0  -8   4    0.00    0.50
   0  -8   4   -1.00    0.60
   0  -8   4    0.00    0.50
  -1   8  -4    4.10    0.80
  -1   8  -4    5.10    1.00
  -1   8  -4    6.10    1.00
  -1   8  -4    4.00    0.90
   1  -8   4    3.80    0.90
   1  -8   4    3.80    0.80
   1  -8   4    3.90    0.80
   1  -8   4    4.60    1.00
  -2   8  -4    7.80    1.00
  -2   8  -4    7.80    1.20
  -2   8  -4    7.80    1.10
  -2   8  -4    9.40    1.20
   2  -8   4    7.30    1.10
   2  -8   4    6.60    1.00
   2  -8   4    8.10    1.10
   2  -8   4    6.80    1.00
  -3   8  -4    1.50    0.70
  -3   8  -4    1.10    0.80
  -3   8  -4    2.40    0.80
  -3   8  -4    1.80    0.70
   3  -8   4    1.60    0.70
   3  -8   4    2.50    0.70
   3  -8   4    1.20    0.70
   3  -8   4    0.70    0.60
  -4   8  -4    0.00    0.60
  -4   8  -4    1.00    0.70
  -4   8  -4   -0.30    0.70
  -4   8  -4    0.90    0.60
   4  -8   4    0.40    0.50
  -5   8  -4    0.30    0.80
  -5   8  -4    0.70    0.60
  -5   8  -4    0.30    0.70
  -5   8  -4    1.30    0.70
   5  -8   4    0.20    0.60
  -6   8  -4    0.80    0.60
  -6   8  -4    0.70    0.80
  -6   8  -4   -0.10    0.90
   6  -8   4    0.20    0.60
   6  -8   4    1.30    0.90
  -7   8  -4   -1.10    0.80
  -7   8  -4   -0.60    0.60
   7  -8   4   -1.00    0.60
   7  -8   4   -0.60    0.70
   6   7  -4    0.50    0.70
  -6  -7   4    0.30    0.60
  -6  -7   4   -0.20    0.90
   5   7  -4    2.40    0.70
   5   7  -4    1.00    0.50
  -5  -7   4    0.80    0.90
  -5  -7   4    2.00    0.60
  -5  -7   4    1.00    0.60
   4   7  -4   28.80    1.70
   4   7  -4   29.20    1.60
  -4  -7   4   28.80    1.80
  -4  -7   4   30.60    1.60
  -4  -7   4   30.60    2.20
   3   7  -4    8.00    0.90
   3   7  -4    6.50    1.00
   3   7  -4    7.70    0.80
  -3  -7   4    6.80    0.90
  -3  -7   4    6.30    0.80
  -3  -7   4    7.00    1.10
  -3  -7   4    6.80    0.80
   2   7  -4    1.50    0.50
   2   7  -4    2.00    0.50
   2   7  -4    1.70    0.70
   2   7  -4    2.60    0.60
  -2  -7   4    2.20    0.60
  -2  -7   4    3.80    0.70
  -2  -7   4    2.80    0.90
  -2  -7   4    3.30    0.80
  -2  -7   4    2.10    0.60
   1   7  -4   51.39    2.40
   1   7  -4   49.10    2.00
   1   7  -4   50.09    2.70
   1   7  -4   46.20    2.20
   1   7  -4   51.39    2.30
  -1  -7   4   51.09    2.40
  -1  -7   4   48.70    2.40
  -1  -7   4   51.29    2.70
  -1  -7   4   51.09    2.20
  -1  -7   4   48.10    2.20
   0   7  -4    2.60    0.80
   0   7  -4    4.20    0.80
   0   7  -4    3.80    0.70
   0   7  -4    4.30    0.70
   0  -7   4    3.80    0.80
   0  -7   4    3.80    0.70
   0  -7   4    3.60    0.70
   0  -7   4    3.60    0.80
   0  -7   4    3.80    0.80
  -1   7  -4    6.70    0.90
  -1   7  -4    7.00    1.00
  -1   7  -4    5.10    0.80
  -1   7  -4    5.60    0.80
  -1   7  -4    5.90    0.90
   1  -7   4    4.40    0.70
   1  -7   4    4.30    0.80
   1  -7   4    3.70    0.80
   1  -7   4    5.70    0.90
   1  -7   4    4.80    0.80
  -2   7  -4    1.40    0.70
  -2   7  -4    0.40    0.70
  -2   7  -4    2.00    0.70
  -2   7  -4    2.40    0.70
  -2   7  -4   -0.20    0.50
   2  -7   4    0.00    0.60
   2  -7   4    1.10    0.60
   2  -7   4    0.50    0.50
   2  -7   4    1.40    0.70
  -3   7  -4   20.10    1.40
  -3   7  -4   22.40    1.60
  -3   7  -4   21.30    1.50
  -3   7  -4   19.50    1.50
  -3   7  -4   21.30    1.60
   3  -7   4   23.00    1.50
   3  -7   4   20.60    1.30
   3  -7   4   19.20    1.50
   3  -7   4   18.40    1.30
  -4   7  -4    3.50    0.80
  -4   7  -4    3.40    0.80
  -4   7  -4    3.80    0.80
  -4   7  -4    5.00    0.80
   4  -7   4    4.50    0.80
  -5   7  -4    1.40    0.60
  -5   7  -4    0.80    0.60
  -5   7  -4    0.00    0.60
  -5   7  -4    0.50    0.70
   5  -7   4    0.50    0.50
  -6   7  -4   14.00    1.60
  -6   7  -4   11.00    1.30
  -6   7  -4   13.40    1.30
  -6   7  -4   10.60    1.20
   6  -7   4   10.60    1.50
   6  -7   4   11.40    1.10
  -7   7  -4    0.30    0.70
  -7   7  -4    0.20    0.90
  -7   7  -4    0.60    0.60
   7  -7   4    1.20    0.90
   7  -7   4    0.90    0.60
   7   6  -4    4.20    1.00
  -7  -6   4    2.50    0.60
  -7  -6   4    1.80    1.00
   6   6  -4    3.20    0.80
  -6  -6   4    2.30    1.00
  -6  -6   4    2.40    0.60
   5   6  -4    0.50    0.40
   5   6  -4    1.20    0.70
  -5  -6   4    2.10    0.60
  -5  -6   4    1.30    0.50
  -5  -6   4    1.20    0.80
   4   6  -4    5.00    0.70
   4   6  -4    4.10    0.80
  -4  -6   4    5.70    1.00
  -4  -6   4    5.00    0.80
  -4  -6   4    5.60    0.70
  -4  -6   4    4.90    0.80
   3   6  -4   20.80    1.30
   3   6  -4   22.70    1.30
   3   6  -4   19.90    1.20
  -3  -6   4   21.70    1.40
  -3  -6   4   21.40    1.40
  -3  -6   4   20.60    1.70
  -3  -6   4   20.80    1.20
   2   6  -4   91.29    3.90
   2   6  -4   90.59    3.40
   2   6  -4   89.69    3.30
   2   6  -4   87.19    3.50
  -2  -6   4   86.39    3.20
  -2  -6   4   88.79    3.60
  -2  -6   4   88.99    3.60
  -2  -6   4   87.19    3.30
  -2  -6   4   93.29    4.00
   1   6  -4    1.80    0.50
   1   6  -4    1.30    0.50
   1   6  -4    2.30    0.70
   1   6  -4    1.50    0.40
   1   6  -4    2.60    0.60
  -1  -6   4    1.60    0.50
  -1  -6   4    1.60    0.50
  -1  -6   4    1.50    0.50
  -1  -6   4    1.20    0.60
  -1  -6   4    2.60    0.60
  -1  -6   4    2.20    0.40
   0   6  -4   91.09    3.50
   0   6  -4  100.99    3.80
   0   6  -4   90.69    4.00
   0   6  -4   94.69    3.70
   0   6  -4   94.59    3.50
   0  -6   4   88.89    3.30
   0  -6   4   90.89    3.70
   0  -6   4   98.09    4.00
   0  -6   4   94.19    3.40
   0  -6   4   89.99    3.70
  -1   6  -4    0.40    0.50
  -1   6  -4    0.30    0.40
  -1   6  -4    0.80    0.50
  -1   6  -4    0.20    0.50
  -1   6  -4   -0.20    0.50
   1  -6   4    0.50    0.40
   1  -6   4    0.10    0.40
   1  -6   4    0.80    0.60
   1  -6   4    0.60    0.50
   1  -6   4    0.00    0.50
  -2   6  -4   75.99    3.00
  -2   6  -4   70.29    3.40
  -2   6  -4   78.19    3.20
  -2   6  -4   78.49    3.30
  -2   6  -4   77.09    3.20
   2  -6   4   77.29    2.80
   2  -6   4   74.79    2.90
   2  -6   4   77.09    3.30
   2  -6   4   81.09    3.40
   2  -6   4   77.09    3.20
   2  -6   4   77.09    3.40
  -3   6  -4   23.30    1.50
  -3   6  -4   25.30    1.60
  -3   6  -4   23.00    1.40
  -3   6  -4   22.50    1.50
   3  -6   4   23.80    1.60
   3  -6   4   25.20    1.50
   3  -6   4   22.00    1.30
   3  -6   4   24.10    1.40
  -4   6  -4   27.50    1.80
  -4   6  -4   30.20    1.70
  -4   6  -4   28.20    1.50
  -4   6  -4   27.50    1.70
  -4   6  -4   30.90    1.70
   4  -6   4   21.30    1.40
   4  -6   4   27.50    1.40
   4  -6   4   29.60    1.60
  -5   6  -4    1.80    0.60
  -5   6  -4    1.50    0.60
  -5   6  -4    1.70    0.60
  -5   6  -4    0.70    0.70
   5  -6   4    0.80    0.70
   5  -6   4    2.40    0.60
  -6   6  -4    5.70    0.80
  -6   6  -4    5.30    0.80
  -6   6  -4    5.80    1.10
  -6   6  -4    6.60    1.00
   6  -6   4    5.00    0.80
   6  -6   4    4.50    1.00
  -7   6  -4    0.40    0.50
  -7   6  -4    0.30    0.60
  -7   6  -4    0.50    0.90
   7  -6   4    0.80    0.50
   7  -6   4   -0.50    0.70
  -8   6  -4    1.30    0.70
  -8   6  -4    1.80    1.00
   8  -6   4    0.10    0.80
   7   5  -4    1.00    0.70
  -7  -5   4    1.30    0.80
  -7  -5   4    1.50    0.50
   6   5  -4    0.70    0.60
  -6  -5   4    0.20    0.40
  -6  -5   4    0.00    0.40
  -6  -5   4   -0.30    0.70
   5   5  -4    5.80    0.90
   5   5  -4    7.00    0.60
  -5  -5   4    5.90    1.00
  -5  -5   4    5.60    0.60
  -5  -5   4    6.30    0.70
  -5  -5   4    6.00    0.70
   4   5  -4   10.30    0.80
   4   5  -4   11.90    0.80
   4   5  -4   11.90    0.80
   4   5  -4   10.60    1.00
  -4  -5   4   14.10    1.00
  -4  -5   4   11.10    1.20
  -4  -5   4   10.40    0.80
  -4  -5   4   12.70    1.00
  -4  -5   4   11.40    0.90
   3   5  -4    6.00    0.60
   3   5  -4    5.90    0.70
   3   5  -4    4.70    0.60
   3   5  -4    4.50    0.60
  -3  -5   4    5.80    0.60
  -3  -5   4    4.10    0.60
  -3  -5   4    4.00    0.60
  -3  -5   4    4.90    0.80
  -3  -5   4    4.60    0.70
   2   5  -4    2.10    0.50
   2   5  -4    2.20    0.50
   2   5  -4    2.90    0.50
   2   5  -4    2.80    0.50
   2   5  -4    2.80    0.50
  -2  -5   4    2.00    0.50
  -2  -5   4    2.20    0.50
  -2  -5   4    2.40    0.70
  -2  -5   4    1.80    0.50
  -2  -5   4    1.90    0.50
  -2  -5   4    2.50    0.50
   1   5  -4   -0.40    0.30
   1   5  -4   -0.30    0.30
   1   5  -4    0.00    0.30
   1   5  -4   -0.70    0.30
   1   5  -4    0.00    0.40
   1   5  -4    0.10    0.40
  -1  -5   4   -0.50    0.40
  -1  -5   4   -0.10    0.50
  -1  -5   4   -0.50    0.40
  -1  -5   4    0.20    0.40
  -1  -5   4    0.10    0.40
  -1  -5   4    0.00    0.30
  -1  -5   4   -0.20    0.30
  -1  -5   4    0.00    0.30
   0   5  -4   -0.30    0.30
   0   5  -4    0.00    0.40
   0   5  -4   -0.60    0.40
   0   5  -4   -1.10    0.30
   0  -5   4   -0.70    0.40
   0  -5   4   -0.10    0.30
   0  -5   4   -0.60    0.40
   0  -5   4   -0.50    0.30
   0  -5   4   -0.60    0.30
   0  -5   4   -0.30    0.20
   0  -5   4   -0.50    0.30
  -1   5  -4    0.50    0.40
  -1   5  -4    0.90    0.50
  -1   5  -4    0.70    0.50
  -1   5  -4    0.30    0.40
   1  -5   4    1.00    0.40
   1  -5   4    0.20    0.40
   1  -5   4    0.50    0.50
   1  -5   4    0.80    0.40
   1  -5   4    1.10    0.40
  -2   5  -4    4.30    0.70
  -2   5  -4    4.10    0.70
  -2   5  -4    6.00    0.70
  -2   5  -4    3.60    0.60
   2  -5   4    5.00    0.70
   2  -5   4    4.30    0.70
   2  -5   4    3.70    0.60
   2  -5   4    4.80    0.70
   2  -5   4    5.00    0.60
  -3   5  -4    0.10    0.30
  -3   5  -4   -0.20    0.40
  -3   5  -4   -0.80    0.40
  -3   5  -4    0.20    0.40
  -3   5  -4   -0.50    0.30
   3  -5   4    0.10    0.40
   3  -5   4   -0.40    0.40
   3  -5   4    0.30    0.30
  -4   5  -4    1.00    0.60
  -4   5  -4    1.10    0.50
  -4   5  -4    1.70    0.50
  -4   5  -4    1.20    0.40
  -4   5  -4    0.90    0.50
   4  -5   4    2.20    0.50
   4  -5   4    1.50    0.50
   4  -5   4    1.30    0.50
  -5   5  -4   26.90    1.70
  -5   5  -4   25.80    1.60
  -5   5  -4   26.40    1.50
  -5   5  -4   28.90    1.50
  -5   5  -4   25.90    1.60
   5  -5   4   25.00    1.40
   5  -5   4   31.60    1.50
   5  -5   4   29.30    1.90
   5  -5   4   27.80    1.40
  -6   5  -4   14.60    1.40
  -6   5  -4   17.80    1.20
  -6   5  -4   15.30    1.20
  -6   5  -4   15.10    1.30
   6  -5   4   16.40    1.10
   6  -5   4   16.90    1.60
  -7   5  -4    1.90    0.80
  -7   5  -4    2.50    0.70
   7  -5   4    2.10    0.50
   7  -5   4    3.30    1.00
   7  -5   4    4.60    0.60
  -8   5  -4   -0.80    0.50
  -8   5  -4   -1.50    0.70
   8  -5   4    0.60    0.80
   8   4  -4    0.30    0.80
  -8  -4   4    0.50    0.30
  -8  -4   4    0.50    0.30
  -8  -4   4    0.80    0.80
   7   4  -4    1.20    0.70
  -7  -4   4   -0.30    0.30
  -7  -4   4    0.00    0.30
  -7  -4   4    0.40    0.70
   6   4  -4    0.60    0.60
  -6  -4   4   -0.40    0.30
  -6  -4   4    0.20    0.30
  -6  -4   4   -0.60    0.60
   5   4  -4    0.40    0.50
   5   4  -4    0.10    0.30
   5   4  -4    0.70    0.30
   5   4  -4    0.20    0.30
  -5  -4   4    0.80    0.40
  -5  -4   4    0.40    0.20
  -5  -4   4    0.80    0.60
  -5  -4   4    0.80    0.40
  -5  -4   4    0.50    0.30
  -5  -4   4    0.60    0.30
   4   4  -4    4.20    0.70
   4   4  -4    3.40    0.40
   4   4  -4    4.00    0.50
   4   4  -4    4.20    0.40
  -4  -4   4    3.20    0.50
  -4  -4   4    4.60    0.80
  -4  -4   4    3.70    0.60
  -4  -4   4    3.40    0.50
  -4  -4   4    3.50    0.50
   3   4  -4   13.80    0.80
   3   4  -4   14.90    1.00
   3   4  -4   14.60    0.80
   3   4  -4   14.40    0.80
  -3  -4   4   15.00    0.90
  -3  -4   4   12.40    0.80
  -3  -4   4   14.70    1.10
  -3  -4   4   14.50    0.80
  -3  -4   4   13.20    0.90
  -3  -4   4   15.20    1.10
  -3  -4   4   13.60    1.00
   2   4  -4   30.80    1.40
   2   4  -4   32.80    1.40
   2   4  -4   31.40    1.50
   2   4  -4   30.80    1.50
   2   4  -4   32.60    1.70
   2   4  -4   33.60    1.30
   2   4  -4   31.50    1.50
  -2  -4   4   33.90    1.50
  -2  -4   4   30.00    1.30
  -2  -4   4   33.50    1.40
  -2  -4   4   32.00    1.50
  -2  -4   4   32.80    1.70
  -2  -4   4   31.80    1.60
  -2  -4   4   31.90    1.50
  -2  -4   4   31.20    1.50
   1   4  -4   47.20    2.00
   1   4  -4   50.89    1.90
   1   4  -4   45.40    1.90
   1   4  -4   51.09    2.20
   1   4  -4   49.90    2.10
   1   4  -4   45.50    2.00
   1   4  -4   51.39    1.80
  -1  -4   4   49.10    1.90
  -1  -4   4   54.29    2.00
  -1  -4   4   45.30    1.80
  -1  -4   4   51.49    2.00
  -1  -4   4   46.70    2.20
  -1  -4   4   47.60    2.10
  -1  -4   4   47.20    2.00
  -1  -4   4   49.30    2.20
   0   4  -4  186.88    5.70
   0   4  -4  189.48    6.50
   0   4  -4  178.68    6.20
   0   4  -4  172.98    6.00
   0   4  -4  190.18    6.50
   0   4  -4  180.58    6.90
   0   4  -4  194.38    6.00
   0  -4   4  181.28    5.70
   0  -4   4  185.98    6.20
   0  -4   4  188.98    6.50
   0  -4   4  181.38    6.40
   0  -4   4  180.08    6.00
   0  -4   4  193.48    7.00
   0  -4   4  166.98    6.80
   0  -4   4  183.98    6.50
  -1   4  -4  206.88    7.10
  -1   4  -4  194.68    7.40
  -1   4  -4  204.28    6.50
  -1   4  -4  190.08    6.50
  -1   4  -4  195.68    7.00
  -1   4  -4  192.38    6.70
  -1   4  -4  201.98    6.20
   1  -4   4  216.98    7.60
   1  -4   4  195.38    7.50
   1  -4   4  203.88    7.10
   1  -4   4  207.18    6.50
   1  -4   4  207.18    7.10
   1  -4   4  192.78    6.70
   1  -4   4  196.38    6.20
   1  -4   4  204.28    7.70
  -2   4  -4   25.40    1.10
  -2   4  -4   22.70    1.30
  -2   4  -4   23.30    1.20
  -2   4  -4   23.50    1.30
  -2   4  -4   23.70    1.30
  -2   4  -4   23.90    1.20
  -2   4  -4   22.20    1.40
   2  -4   4   23.10    1.20
   2  -4   4   21.20    1.30
   2  -4   4   25.00    1.30
   2  -4   4   24.40    1.20
   2  -4   4   23.70    1.10
   2  -4   4   22.50    0.90
   2  -4   4   24.20    1.10
   2  -4   4   25.60    1.30
   2  -4   4   26.70    1.40
  -3   4  -4   12.40    0.90
  -3   4  -4   11.30    0.90
  -3   4  -4   11.20    0.80
  -3   4  -4   12.10    1.00
  -3   4  -4   12.20    0.80
  -3   4  -4   10.90    0.70
  -3   4  -4    9.90    0.80
   3  -4   4   10.80    0.80
   3  -4   4   12.00    0.80
   3  -4   4   11.20    0.60
   3  -4   4   10.90    0.70
   3  -4   4   10.60    0.90
  -4   4  -4    9.70    1.00
  -4   4  -4   14.00    0.90
  -4   4  -4   10.70    0.90
  -4   4  -4   12.90    1.00
  -4   4  -4   10.20    0.80
  -4   4  -4    9.90    0.70
  -4   4  -4   10.80    0.80
   4  -4   4   10.20    0.80
   4  -4   4   14.80    1.20
   4  -4   4    9.20    1.00
   4  -4   4   10.70    0.70
   4  -4   4   11.60    0.80
   4  -4   4    9.60    0.70
   4  -4   4   11.90    0.90
  -5   4  -4   -0.40    0.40
  -5   4  -4    0.00    0.50
  -5   4  -4   -0.20    0.40
  -5   4  -4    0.50    0.40
  -5   4  -4    0.60    0.40
   5  -4   4   -0.30    0.30
   5  -4   4    0.90    0.40
   5  -4   4    0.30    0.60
  -6   4  -4   13.30    0.90
  -6   4  -4   14.30    1.30
  -6   4  -4   13.90    1.10
  -6   4  -4   12.70    1.00
  -6   4  -4   10.90    1.10
  -6   4  -4   12.00    0.90
   6  -4   4   14.70    1.50
   6  -4   4   13.30    0.80
   6  -4   4   13.20    1.10
   6  -4   4   11.50    0.90
  -7   4  -4    1.00    0.70
  -7   4  -4    1.60    0.60
   7  -4   4    2.20    0.90
  -8   4  -4    0.40    0.50
  -8   4  -4    0.30    0.70
   8  -4   4   -1.40    0.60
   8   3  -4    5.00    1.10
  -8  -3   4    5.00    1.00
  -8  -3   4    4.80    1.10
   7   3  -4    6.30    1.10
  -7  -3   4    6.00    1.10
  -7  -3   4    7.20    0.60
  -7  -3   4    6.80    0.60
   6   3  -4   10.70    1.20
  -6  -3   4   10.20    0.70
  -6  -3   4   10.60    1.20
  -6  -3   4   10.70    0.70
   5   3  -4    0.80    0.20
   5   3  -4    0.70    0.20
   5   3  -4    1.00    0.20
   5   3  -4    0.10    0.50
  -5  -3   4    0.50    0.30
  -5  -3   4    1.00    0.20
  -5  -3   4    0.50    0.20
  -5  -3   4    1.00    0.60
  -5  -3   4    0.70    0.30
  -5  -3   4    0.70    0.30
   4   3  -4   52.09    1.80
   4   3  -4   51.19    1.80
   4   3  -4   50.59    2.30
   4   3  -4   50.29    2.00
   4   3  -4   53.69    1.90
   4   3  -4   52.59    1.90
  -4  -3   4   49.80    1.70
  -4  -3   4   51.09    2.10
  -4  -3   4   52.19    2.40
  -4  -3   4   50.09    1.80
  -4  -3   4   53.39    2.20
  -4  -3   4   49.99    2.10
  -4  -3   4   52.09    1.80
   3   3  -4    8.60    0.80
   3   3  -4   10.30    0.80
   3   3  -4    9.90    0.60
   3   3  -4   10.20    0.60
   3   3  -4   10.10    0.60
   3   3  -4   11.60    0.70
  -3  -3   4    9.90    0.70
  -3  -3   4   11.60    0.70
  -3  -3   4    9.10    0.90
  -3  -3   4    9.70    0.60
  -3  -3   4    9.60    0.60
  -3  -3   4   11.10    0.80
   2   3  -4  273.47    9.40
   2   3  -4  291.67   10.10
   2   3  -4  263.47    9.30
   2   3  -4  278.17    8.30
   2   3  -4  293.57    8.70
   2   3  -4  270.37    9.40
   2   3  -4  264.17    8.70
  -2  -3   4  263.47   10.00
  -2  -3   4  279.27   10.10
  -2  -3   4  278.37    8.30
  -2  -3   4  287.27    9.10
  -2  -3   4  282.97    9.80
  -2  -3   4  274.37    9.40
  -2  -3   4  277.97    9.40
  -2  -3   4  276.07    8.70
   1   3  -4  539.45   18.30
   1   3  -4  560.64   16.90
   1   3  -4  572.44   19.40
   1   3  -4  564.24   16.20
   1   3  -4  532.65   17.00
   1   3  -4  536.65   18.30
  -1  -3   4  551.84   19.40
  -1  -3   4  559.04   18.40
  -1  -3   4  562.24   19.70
  -1  -3   4  510.75   18.30
  -1  -3   4  552.14   17.00
  -1  -3   4  562.74   17.50
  -1  -3   4  548.55   16.20
   0   3  -4  376.06   12.60
   0   3  -4  366.26   12.60
   0   3  -4  381.56   11.60
   0   3  -4  364.76   12.00
   0   3  -4  356.36   11.70
   0   3  -4  387.66   13.40
   0   3  -4  387.56   11.10
   0  -3   4  372.46   11.70
   0  -3   4  364.06   12.60
   0  -3   4  375.26   12.60
   0  -3   4  378.36   12.00
   0  -3   4  386.66   13.60
   0  -3   4  373.26   11.10
   0  -3   4  372.66   13.40
  -1   3  -4  162.98    6.00
  -1   3  -4  158.88    5.00
  -1   3  -4  155.48    5.50
  -1   3  -4  162.68    5.70
  -1   3  -4  156.98    5.70
  -1   3  -4  164.58    5.30
  -1   3  -4  156.88    5.30
   1  -3   4  164.88    6.20
   1  -3   4  167.68    5.70
   1  -3   4  159.78    5.00
   1  -3   4  169.88    5.30
   1  -3   4  161.88    5.50
   1  -3   4  156.98    6.10
   1  -3   4  169.38    6.20
   1  -3   4  162.78    5.70
  -2   3  -4  102.79    3.40
  -2   3  -4  103.99    3.80
  -2   3  -4   95.09    3.70
  -2   3  -4   94.89    3.40
  -2   3  -4  102.59    4.00
  -2   3  -4   99.99    3.30
  -2   3  -4   98.89    3.60
   2  -3   4  105.89    3.60
   2  -3   4   98.09    3.70
   2  -3   4   96.99    3.30
   2  -3   4  102.29    4.00
   2  -3   4  102.59    3.90
   2  -3   4  100.39    3.70
   2  -3   4  104.29    3.50
  -3   3  -4   25.20    1.50
  -3   3  -4   28.10    1.20
  -3   3  -4   26.30    1.30
  -3   3  -4   26.50    1.30
  -3   3  -4   24.80    1.10
  -3   3  -4   25.90    1.20
  -3   3  -4   26.50    1.30
   3  -3   4   25.00    1.20
   3  -3   4   31.10    1.40
   3  -3   4   24.00    1.10
   3  -3   4   27.70    1.40
   3  -3   4   26.90    1.30
   3  -3   4   24.30    1.20
   3  -3   4   26.30    1.20
   3  -3   4   25.10    1.10
  -4   3  -4   40.80    1.70
  -4   3  -4   42.00    1.70
  -4   3  -4   39.90    1.70
  -4   3  -4   43.60    1.90
  -4   3  -4   41.00    1.80
  -4   3  -4   41.90    1.90
  -4   3  -4   40.00    1.90
  -4   3  -4   45.30    1.60
   4  -3   4   46.10    1.70
   4  -3   4   39.30    1.80
   4  -3   4   40.90    1.50
   4  -3   4   41.10    1.60
   4  -3   4   40.10    1.80
   4  -3   4   43.90    2.00
   4  -3   4   39.20    2.10
  -5   3  -4   24.90    1.40
  -5   3  -4   27.50    1.30
  -5   3  -4   29.50    1.60
  -5   3  -4   30.30    1.50
  -5   3  -4   26.90    1.30
  -5   3  -4   30.10    1.30
  -5   3  -4   29.20    1.50
  -5   3  -4   29.60    1.30
   5  -3   4   26.70    1.20
   5  -3   4   30.10    1.30
   5  -3   4   30.90    1.30
   5  -3   4   27.70    1.50
   5  -3   4   26.60    1.20
   5  -3   4   28.40    1.80
   5  -3   4   29.50    1.60
  -6   3  -4   10.10    0.80
  -6   3  -4    8.30    0.80
  -6   3  -4    8.50    0.70
  -6   3  -4    9.20    0.80
  -6   3  -4    8.40    0.90
  -6   3  -4    7.60    1.00
   6  -3   4    7.90    1.10
   6  -3   4    9.60    0.70
   6  -3   4    8.60    0.60
   6  -3   4    7.60    0.70
   6  -3   4    9.20    1.00
  -7   3  -4    5.60    1.00
  -7   3  -4    6.80    0.80
   7  -3   4    5.70    1.00
   7  -3   4    6.30    1.20
  -8   3  -4    0.50    0.50
  -8   3  -4    0.20    0.70
   8  -3   4    0.00    0.70
   8  -3   4   -0.70    0.50
   8   2  -4    3.10    0.90
  -8  -2   4    2.90    0.90
  -8  -2   4    2.30    0.80
  -8  -2   4    3.40    0.80
   7   2  -4    6.80    1.10
  -7  -2   4    8.20    0.50
  -7  -2   4    8.50    1.20
  -7  -2   4    8.70    0.50
  -7  -2   4    6.90    1.00
   6   2  -4    2.70    0.70
  -6  -2   4    3.50    0.40
  -6  -2   4    2.70    0.80
  -6  -2   4    3.30    0.70
  -6  -2   4    3.00    0.40
   5   2  -4   15.50    0.60
   5   2  -4   15.30    0.70
   5   2  -4   14.90    0.60
   5   2  -4   14.40    1.20
  -5  -2   4   13.90    0.60
  -5  -2   4   13.30    0.70
  -5  -2   4   14.60    0.60
  -5  -2   4   15.30    1.10
  -5  -2   4   13.70    0.80
   4   2  -4    0.10    0.40
   4   2  -4    0.30    0.30
   4   2  -4    0.20    0.20
   4   2  -4    0.10    0.20
   4   2  -4    0.30    0.10
   4   2  -4    0.20    0.20
   4   2  -4    0.00    0.20
  -4  -2   4    0.10    0.20
  -4  -2   4    0.20    0.30
  -4  -2   4    0.00    0.20
  -4  -2   4    0.00    0.20
  -4  -2   4    0.00    0.20
  -4  -2   4    0.10    0.20
  -4  -2   4    0.10    0.20
   3   2  -4   99.89    3.80
   3   2  -4   98.09    3.20
   3   2  -4   98.19    3.50
   3   2  -4  100.39    3.10
   3   2  -4   98.19    3.40
   3   2  -4   96.59    3.60
   3   2  -4   99.49    3.40
  -3  -2   4   95.89    3.50
  -3  -2   4   99.99    3.50
  -3  -2   4   94.49    2.90
  -3  -2   4   93.59    3.10
  -3  -2   4   98.39    3.20
  -3  -2   4  100.39    3.80
  -3  -2   4   93.49    3.80
   2   2  -4    5.30    0.50
   2   2  -4    5.60    0.60
   2   2  -4    4.40    0.40
   2   2  -4    4.70    0.50
   2   2  -4    4.80    0.40
   2   2  -4    5.30    0.40
  -2  -2   4    4.60    0.50
  -2  -2   4    4.90    0.50
  -2  -2   4    4.70    0.40
  -2  -2   4    4.60    0.40
  -2  -2   4    4.70    0.40
  -2  -2   4    5.00    0.50
   1   2  -4    2.60    0.40
   1   2  -4    3.60    0.40
   1   2  -4    3.20    0.40
   1   2  -4    4.00    0.40
   1   2  -4    2.70    0.40
   1   2  -4    2.40    0.40
  -1  -2   4    2.60    0.40
  -1  -2   4    3.70    0.50
  -1  -2   4    3.10    0.40
  -1  -2   4    3.00    0.40
  -1  -2   4    2.80    0.30
  -1  -2   4    3.30    0.40
  -1  -2   4    4.70    0.50
   0   2  -4  419.66   13.80
   0   2  -4  397.46   13.70
   0   2  -4  433.76   13.80
   0   2  -4  397.66   12.70
   0   2  -4  413.86   14.50
   0   2  -4  433.26   12.10
   0   2  -4  401.96   13.10
   0  -2   4  391.16   11.50
   0  -2   4  399.06   14.50
   0  -2   4  390.96   12.10
   0  -2   4  411.06   12.70
   0  -2   4  401.16   13.80
   0  -2   4  435.16   13.80
   0  -2   4  421.56   13.10
  -1   2  -4   98.99    3.50
  -1   2  -4   90.99    3.20
  -1   2  -4   94.29    3.10
  -1   2  -4   92.79    3.30
  -1   2  -4   90.59    3.50
  -1   2  -4   94.39    3.50
  -1   2  -4   97.89    3.70
   1  -2   4   97.29    3.50
   1  -2   4   92.29    3.00
   1  -2   4   90.89    2.90
   1  -2   4   96.59    3.30
   1  -2   4   99.19    3.20
   1  -2   4   95.69    3.50
  -2   2  -4   76.89    2.70
  -2   2  -4   80.19    2.60
  -2   2  -4   73.89    2.90
  -2   2  -4   74.79    2.90
  -2   2  -4   75.89    2.80
  -2   2  -4   75.99    3.10
  -2   2  -4   71.49    2.90
   2  -2   4   79.49    2.70
   2  -2   4   80.89    2.80
   2  -2   4   73.39    2.50
   2  -2   4   72.89    2.40
   2  -2   4   78.99    2.90
  -3   2  -4  317.67    9.00
  -3   2  -4  303.67   10.30
  -3   2  -4  290.47   10.30
  -3   2  -4  306.17   10.30
  -3   2  -4  301.97    9.80
  -3   2  -4  292.47    9.50
   3  -2   4  293.17   10.80
   3  -2   4  294.47   10.50
   3  -2   4  313.47    9.50
   3  -2   4  302.77   10.20
   3  -2   4  302.07   10.20
   3  -2   4  313.47    9.80
   3  -2   4  303.27    8.60
   3  -2   4  283.97    9.00
  -4   2  -4    4.90    0.60
  -4   2  -4    4.90    0.30
  -4   2  -4    4.50    0.60
  -4   2  -4    5.80    0.60
  -4   2  -4    5.60    0.60
  -4   2  -4    5.60    0.60
  -4   2  -4    4.30    0.60
   4  -2   4    4.40    0.50
   4  -2   4    4.90    0.60
   4  -2   4    4.70    0.60
   4  -2   4    4.10    0.50
   4  -2   4    5.10    0.50
   4  -2   4    6.10    0.80
   4  -2   4    6.00    0.60
  -5   2  -4   20.10    1.20
  -5   2  -4   18.00    1.00
  -5   2  -4   18.50    0.90
  -5   2  -4   18.40    1.00
  -5   2  -4   18.10    0.90
  -5   2  -4   17.80    1.10
  -5   2  -4   19.30    1.00
  -5   2  -4   19.00    1.10
   5  -2   4   19.30    1.30
   5  -2   4   19.80    1.40
   5  -2   4   17.90    1.10
   5  -2   4   17.30    0.90
   5  -2   4   18.80    1.00
   5  -2   4   18.80    0.90
   5  -2   4   17.50    0.90
  -6   2  -4    1.40    0.40
  -6   2  -4    1.50    0.50
  -6   2  -4    1.60    0.50
  -6   2  -4    1.60    0.40
  -6   2  -4    2.20    0.60
   6  -2   4    0.80    0.50
   6  -2   4    0.70    0.30
   6  -2   4    0.80    0.50
  -7   2  -4    7.20    0.80
  -7   2  -4    8.10    0.80
  -7   2  -4    6.70    1.00
   7  -2   4    7.60    1.10
   7  -2   4    8.70    1.30
  -8   2  -4    1.10    0.50
  -8   2  -4    1.40    0.70
   8  -2   4    1.90    0.80
   8  -2   4    2.50    1.00
  -9  -1   4   -0.10    0.70
   8   1  -4    3.10    0.90
  -8  -1   4    2.90    1.00
  -8  -1   4    3.10    0.80
  -8  -1   4    3.60    0.80
   7   1  -4    2.10    0.80
  -7  -1   4    2.40    0.30
  -7  -1   4    2.40    0.30
  -7  -1   4    1.80    0.80
  -7  -1   4    2.60    0.60
   6   1  -4    1.60    0.70
  -6  -1   4    2.60    0.40
  -6  -1   4    2.00    0.70
  -6  -1   4    2.40    0.60
  -6  -1   4    2.00    0.40
   5   1  -4    3.00    0.30
   5   1  -4    2.90    0.70
   5   1  -4    3.20    0.30
   5   1  -4    3.70    0.30
  -5  -1   4    2.70    0.50
  -5  -1   4    2.80    0.30
  -5  -1   4    3.30    0.40
  -5  -1   4    3.30    0.30
  -5  -1   4    2.40    0.40
  -5  -1   4    2.70    0.40
  -5  -1   4    3.00    0.70
   4   1  -4   17.00    1.10
   4   1  -4   17.70    0.70
   4   1  -4   16.00    0.70
   4   1  -4   17.30    0.80
  -4  -1   4   17.10    1.10
  -4  -1   4   16.40    1.00
  -4  -1   4   14.10    0.80
  -4  -1   4   16.30    0.80
  -4  -1   4   17.90    0.80
  -4  -1   4   16.00    1.20
  -4  -1   4   16.70    0.70
   3   1  -4   12.80    0.90
   3   1  -4   14.00    0.70
   3   1  -4   11.40    0.60
   3   1  -4   12.40    0.70
   3   1  -4   11.50    0.60
   3   1  -4   12.40    0.70
  -3  -1   4   13.80    1.00
  -3  -1   4   11.30    0.70
  -3  -1   4   11.80    0.70
  -3  -1   4   13.10    0.80
  -3  -1   4   11.90    0.60
  -3  -1   4   12.80    0.80
  -3  -1   4   12.40    0.60
   2   1  -4   45.90    1.70
   2   1  -4   42.20    1.70
   2   1  -4   44.50    1.70
   2   1  -4   43.30    1.60
   2   1  -4   41.20    1.70
   2   1  -4   43.50    1.50
   2   1  -4   44.40    1.40
  -2  -1   4   43.90    1.60
  -2  -1   4   42.30    1.50
  -2  -1   4   39.80    1.70
  -2  -1   4   41.70    1.40
  -2  -1   4   40.50    1.70
  -2  -1   4   40.90    2.00
  -2  -1   4   45.70    1.70
  -2  -1   4   42.50    1.70
   1   1  -4  131.99    3.70
   1   1  -4  123.19    4.40
   1   1  -4  123.79    4.00
   1   1  -4  120.39    4.40
   1   1  -4  129.69    3.90
   1   1  -4  125.99    4.40
   1   1  -4  127.59    4.50
  -1  -1   4  122.29    4.40
  -1  -1   4  121.79    3.80
  -1  -1   4  125.39    4.90
  -1  -1   4  123.49    4.00
  -1  -1   4  123.09    4.40
  -1  -1   4  118.69    4.50
  -1  -1   4  119.89    4.40
  -1  -1   4  120.89    3.60
   0   1  -4   47.60    1.70
   0   1  -4   42.70    1.80
   0   1  -4   44.10    1.90
   0   1  -4   44.80    1.70
   0   1  -4   47.80    1.90
   0   1  -4   46.80    1.60
   0   1  -4   50.49    1.90
   0  -1   4   45.80    1.90
   0  -1   4   46.30    1.70
   0  -1   4   51.79    1.90
   0  -1   4   50.89    1.80
   0  -1   4   51.59    1.90
   0  -1   4   46.50    1.70
   0  -1   4   43.70    1.90
   0  -1   4   43.70    1.50
  -1   1  -4    2.10    0.40
  -1   1  -4    1.40    0.40
  -1   1  -4    2.10    0.30
  -1   1  -4    1.40    0.30
  -1   1  -4    2.40    0.40
  -1   1  -4    2.10    0.30
  -1   1  -4    1.90    0.40
   1  -1   4    2.10    0.30
   1  -1   4    1.90    0.40
   1  -1   4    1.70    0.30
   1  -1   4    1.30    0.20
   1  -1   4    2.50    0.40
   1  -1   4    1.50    0.30
   1  -1   4    2.00    0.30
   1  -1   4    2.00    0.30
  -2   1  -4   25.70    1.20
  -2   1  -4   26.60    1.10
  -2   1  -4   26.60    1.10
  -2   1  -4   25.90    1.10
  -2   1  -4   26.20    1.20
  -2   1  -4   24.20    1.20
   2  -1   4   25.30    1.30
   2  -1   4   25.00    1.10
   2  -1   4   25.40    1.10
   2  -1   4   27.50    1.10
   2  -1   4   28.10    1.20
   2  -1   4   25.20    1.20
   2  -1   4   25.60    1.20
   2  -1   4   26.00    1.00
  -3   1  -4    6.50    0.60
  -3   1  -4    6.10    0.60
  -3   1  -4    5.30    0.60
  -3   1  -4    6.90    0.60
  -3   1  -4    7.20    0.60
  -3   1  -4    6.70    0.70
   3  -1   4    6.90    0.50
   3  -1   4    7.50    0.70
   3  -1   4    6.60    0.50
   3  -1   4    5.80    0.60
   3  -1   4    7.80    0.80
   3  -1   4    8.20    0.60
   3  -1   4    7.30    0.50
   3  -1   4    7.00    0.50
  -4   1  -4  137.39    5.00
  -4   1  -4  143.19    5.10
  -4   1  -4  138.49    5.30
  -4   1  -4  145.29    4.40
  -4   1  -4  138.19    5.00
  -4   1  -4  141.49    4.80
  -4   1  -4  138.99    5.30
   4  -1   4  138.79    5.50
   4  -1   4  143.59    4.60
   4  -1   4  138.89    4.20
   4  -1   4  146.09    4.80
   4  -1   4  137.79    5.30
   4  -1   4  138.79    4.90
  -5   1  -4    7.00    0.50
  -5   1  -4    6.50    0.70
  -5   1  -4    6.20    0.70
  -5   1  -4    6.00    0.70
  -5   1  -4    7.40    0.60
  -5   1  -4    7.20    0.80
   5  -1   4    7.10    0.50
   5  -1   4    6.90    1.00
   5  -1   4    7.30    0.50
   5  -1   4    6.60    0.90
   5  -1   4    6.80    0.60
  -6   1  -4   14.10    0.90
  -6   1  -4   16.30    1.00
  -6   1  -4   14.90    1.10
  -6   1  -4   16.00    0.90
  -6   1  -4   13.90    1.00
   6  -1   4   13.20    1.20
   6  -1   4   15.00    0.70
   6  -1   4   16.90    1.40
  -7   1  -4   -0.10    0.40
  -7   1  -4    0.70    0.40
  -7   1  -4    0.30    0.50
   7  -1   4    0.10    0.60
   7  -1   4    0.00    0.60
  -8   1  -4    1.20    0.50
   8  -1   4    0.80    0.80
   8  -1   4    1.00    0.90
  -9   0   4    0.20    0.80
  -9   0   4    0.40    0.70
   8   0  -4   -0.10    0.60
  -8   0   4   -0.60    0.20
  -8   0   4   -0.10    0.20
  -8   0   4    0.50    0.70
  -8   0   4    0.70    0.70
   7   0  -4    1.50    0.70
  -7   0   4    1.50    0.30
  -7   0   4    0.40    0.40
  -7   0   4    1.30    0.60
  -7   0   4    0.70    0.30
  -7   0   4    1.30    0.70
   6   0  -4   88.79    3.70
   6   0  -4   89.89    2.80
   6   0  -4   88.09    2.70
  -6   0   4   88.89    3.60
  -6   0   4   82.79    3.20
  -6   0   4   86.49    3.30
  -6   0   4   87.09    3.20
  -6   0   4   88.09    2.80
  -6   0   4   93.89    4.20
   5   0  -4   14.50    0.70
   5   0  -4   14.30    0.80
   5   0  -4   15.80    0.70
   5   0  -4   13.70    1.20
   5   0  -4   15.20    0.70
  -5   0   4   15.30    0.90
  -5   0   4   15.40    0.90
  -5   0   4   15.80    0.70
  -5   0   4   15.30    0.80
  -5   0   4   15.80    0.90
  -5   0   4   14.60    1.20
  -5   0   4   15.20    0.70
  -5   0   4   13.50    0.90
   4   0  -4   12.40    0.60
   4   0  -4   11.20    0.60
   4   0  -4   10.70    0.70
   4   0  -4    9.60    0.90
   4   0  -4   11.30    0.60
   4   0  -4   11.70    0.60
  -4   0   4   11.20    0.80
  -4   0   4   12.30    0.90
  -4   0   4   12.00    0.70
  -4   0   4   11.60    0.60
  -4   0   4   12.60    0.70
  -4   0   4   11.90    0.60
  -4   0   4   10.00    1.00
  -4   0   4   12.00    0.70
  -4   0   4   10.10    0.70
   3   0  -4  166.38    5.90
   3   0  -4  171.58    5.80
   3   0  -4  173.38    4.90
   3   0  -4  164.18    5.80
   3   0  -4  171.88    5.80
   3   0  -4  166.78    5.10
   3   0  -4  169.48    6.00
  -3   0   4  176.48    5.80
  -3   0   4  165.48    5.80
  -3   0   4  168.98    5.40
  -3   0   4  166.78    6.00
  -3   0   4  176.38    6.10
  -3   0   4  155.88    5.80
  -3   0   4  159.88    4.80
  -3   0   4  164.58    6.70
   2   0  -4  169.58    5.10
   2   0  -4  170.48    5.80
   2   0  -4  161.08    5.80
   2   0  -4  168.38    5.90
   2   0  -4  172.68    6.60
   2   0  -4  166.68    5.80
   2   0  -4  175.38    4.90
  -2   0   4  155.68    6.50
  -2   0   4  166.58    4.80
  -2   0   4  165.58    5.80
  -2   0   4  163.48    5.80
  -2   0   4  171.78    5.80
  -2   0   4  161.58    5.90
  -2   0   4  170.78    5.40
   1   0  -4  146.89    5.10
   1   0  -4  143.59    5.00
   1   0  -4  145.39    4.20
   1   0  -4  139.59    5.60
   1   0  -4  139.09    5.00
   1   0  -4  143.89    5.20
   1   0  -4  146.09    4.40
  -1   0   4  140.69    4.20
  -1   0   4  141.79    5.60
  -1   0   4  146.69    5.10
  -1   0   4  142.79    5.10
  -1   0   4  145.79    5.10
  -1   0   4  143.39    4.70
   0   0  -4    1.90    0.40
   0   0  -4    0.70    0.30
   0   0  -4    0.70    0.30
   0   0  -4    1.00    0.30
   0   0  -4    1.00    0.30
   0   0  -4    0.80    0.30
   0   0   4    1.00    0.30
   0   0   4    1.00    0.20
   0   0   4    0.90    0.30
   0   0   4    0.90    0.30
   0   0   4    1.20    0.30
   0   0   4    1.00    0.30
  -1   0  -4  151.18    5.60
  -1   0  -4  160.88    6.00
  -1   0  -4  160.38    4.90
  -1   0  -4  155.88    5.60
  -1   0  -4  155.38    5.60
  -1   0  -4  163.78    4.70
   1   0   4  157.58    5.60
   1   0   4  155.78    5.70
   1   0   4  171.48    5.60
   1   0   4  162.28    5.10
   1   0   4  161.18    6.00
   1   0   4  164.88    5.20
   1   0   4  151.18    5.50
   1   0   4  151.48    4.60
  -2   0  -4    0.30    0.30
  -2   0  -4   -0.10    0.20
  -2   0  -4    0.40    0.30
  -2   0  -4    0.40    0.20
  -2   0  -4    0.70    0.20
  -2   0  -4    0.50    0.20
  -2   0  -4    0.70    0.30
   2   0   4    0.10    0.20
   2   0   4    0.60    0.20
   2   0   4    0.60    0.30
   2   0   4    0.90    0.30
   2   0   4    0.20    0.30
   2   0   4    0.70    0.20
   2   0   4    0.80    0.30
  -3   0  -4  188.08    6.70
  -3   0  -4  194.08    5.90
  -3   0  -4  190.38    6.20
  -3   0  -4  194.08    5.60
  -3   0  -4  186.68    7.20
  -3   0  -4  193.18    6.70
  -3   0  -4  191.28    6.70
   3   0   4  200.98    6.70
   3   0   4  179.98    7.00
   3   0   4  195.28    6.70
   3   0   4  193.68    6.20
   3   0   4  194.98    5.60
   3   0   4  181.18    7.00
   3   0   4  199.98    6.20
  -4   0  -4    0.00    0.30
  -4   0  -4    0.20    0.30
  -4   0  -4    0.20    0.30
  -4   0  -4   -0.20    0.30
  -4   0  -4    0.50    0.40
  -4   0  -4    0.30    0.20
  -4   0  -4    0.00    0.30
   4   0   4    0.30    0.30
   4   0   4    0.40    0.50
   4   0   4    0.00    0.20
   4   0   4    0.30    0.50
   4   0   4    0.10    0.30
   4   0   4   -0.20    0.30
  -5   0  -4   96.69    3.80
  -5   0  -4   91.89    3.40
  -5   0  -4   96.69    3.60
  -5   0  -4   94.59    3.10
  -5   0  -4   93.19    3.50
   5   0   4   95.29    3.20
   5   0   4   90.19    2.90
   5   0   4   93.99    4.00
   5   0   4   91.19    4.00
  -6   0  -4    2.30    0.50
  -6   0  -4    3.10    0.40
  -6   0  -4    2.50    0.50
  -6   0  -4    2.60    0.50
  -6   0  -4    3.20    0.50
  -6   0  -4    3.00    0.50
   6   0   4    2.90    0.80
   6   0   4    2.80    0.40
   6   0   4    4.40    0.90
   6   0   4    3.10    0.50
  -7   0  -4    5.60    0.70
   7   0   4    6.50    1.10
   7   0   4    7.70    1.20
  -8   0  -4    5.60    0.70
   8   0   4    4.50    1.10
   8   0   4    4.80    1.20
  -9   1   4    1.40    0.90
  -9   1   4    0.20    0.80
  -9   1   4    0.50    0.20
  -9   1   4    1.40    0.30
   8  -1  -4    2.10    0.80
  -8   1   4    0.40    0.40
  -8   1   4    0.60    0.70
  -8   1   4    1.50    0.90
  -8   1   4    0.50    0.30
   7  -1  -4    2.20    0.80
  -7   1   4    2.60    0.70
  -7   1   4    2.00    0.50
  -7   1   4    2.20    0.80
  -7   1   4    2.80    0.50
  -7   1   4    1.60    0.50
   6  -1  -4   65.99    2.10
   6  -1  -4   65.69    2.20
   6  -1  -4   63.69    2.30
   6  -1  -4   63.29    2.90
  -6   1   4   67.09    2.70
  -6   1   4   65.09    2.90
  -6   1   4   65.39    2.30
  -6   1   4   71.59    3.40
  -6   1   4   64.19    2.60
  -6   1   4   60.89    2.60
  -6   1   4   61.79    2.60
  -6   1   4   67.59    2.40
   5  -1  -4   18.70    0.80
   5  -1  -4   18.30    0.80
   5  -1  -4   17.40    0.90
   5  -1  -4   16.10    0.80
   5  -1  -4   17.80    0.90
   5  -1  -4   19.40    1.30
  -5   1   4   15.00    0.90
  -5   1   4   18.30    0.80
  -5   1   4   16.30    1.30
  -5   1   4   17.60    1.10
  -5   1   4   16.80    1.00
  -5   1   4   18.40    0.90
  -5   1   4   16.40    0.90
  -5   1   4   15.00    1.00
   4  -1  -4   15.90    1.10
   4  -1  -4   16.20    0.90
   4  -1  -4   15.00    0.80
   4  -1  -4   17.20    0.90
   4  -1  -4   16.10    0.80
  -4   1   4   15.60    1.00
  -4   1   4   15.40    0.80
  -4   1   4   15.90    0.90
  -4   1   4   16.70    1.00
  -4   1   4   14.40    0.90
  -4   1   4   17.60    0.90
  -4   1   4   15.60    0.70
  -4   1   4   16.10    1.20
   3  -1  -4  292.67    9.30
   3  -1  -4  314.47    8.50
   3  -1  -4  288.27    9.90
   3  -1  -4  300.77   11.40
   3  -1  -4  294.57   10.10
   3  -1  -4  284.97   10.10
   3  -1  -4  288.07   10.10
  -3   1   4  306.57   10.40
  -3   1   4  291.77   11.40
  -3   1   4  287.37   10.10
  -3   1   4  296.27   10.10
  -3   1   4  297.77   10.90
  -3   1   4  310.27   10.10
  -3   1   4  305.17    8.50
   2  -1  -4   33.40    1.20
   2  -1  -4   32.30    1.50
   2  -1  -4   32.60    1.60
   2  -1  -4   31.30    1.20
   2  -1  -4   30.20    1.30
   2  -1  -4   30.30    1.40
  -2   1   4   32.80    1.20
  -2   1   4   31.30    1.20
  -2   1   4   29.60    1.50
  -2   1   4   31.60    1.40
  -2   1   4   33.80    1.50
  -2   1   4   29.40    1.50
  -2   1   4   32.50    1.60
   1  -1  -4  140.39    4.10
   1  -1  -4  138.79    4.90
   1  -1  -4  141.59    5.40
   1  -1  -4  134.29    4.90
   1  -1  -4  132.89    4.90
  -1   1   4  133.39    4.70
  -1   1   4  133.19    4.10
  -1   1   4  137.39    4.90
  -1   1   4  129.29    4.90
  -1   1   4  144.29    4.90
  -1   1   4  135.79    5.40
   0  -1  -4    4.80    0.40
   0  -1  -4    4.50    0.50
   0  -1  -4    4.50    0.50
   0  -1  -4    4.80    0.50
   0  -1  -4    4.70    0.50
   0   1   4    3.10    0.50
   0   1   4    4.20    0.40
   0   1   4    4.70    0.50
   0   1   4    5.70    0.60
   0   1   4    4.00    0.30
   0   1   4    4.20    0.50
  -1  -1  -4   62.19    2.00
  -1  -1  -4   59.89    2.40
  -1  -1  -4   61.39    2.40
  -1  -1  -4   60.69    2.40
  -1  -1  -4   61.89    2.50
   1   1   4   62.99    2.40
   1   1   4   59.89    2.50
   1   1   4   59.49    2.30
   1   1   4   60.69    2.00
   1   1   4   59.19    2.00
   1   1   4   61.39    2.40
   1   1   4   61.19    2.40
  -2  -1  -4  127.29    4.90
  -2  -1  -4  136.99    5.40
  -2  -1  -4  139.59    4.10
  -2  -1  -4  138.39    5.00
  -2  -1  -4  136.09    5.00
  -2  -1  -4  136.09    4.40
  -2  -1  -4  144.09    5.10
   2   1   4  145.69    5.00
   2   1   4  136.29    4.90
   2   1   4  136.99    4.40
   2   1   4  144.69    5.00
   2   1   4  138.69    4.10
   2   1   4  134.09    5.10
   2   1   4  140.59    4.60
  -3  -1  -4    9.90    0.80
  -3  -1  -4   10.50    0.80
  -3  -1  -4   11.50    0.80
  -3  -1  -4    9.90    0.80
  -3  -1  -4   11.40    0.90
  -3  -1  -4    9.30    0.80
  -3  -1  -4   10.10    0.70
  -3  -1  -4   10.20    0.60
  -3  -1  -4   10.30    0.50
   3   1   4   11.70    0.70
   3   1   4   10.00    0.60
   3   1   4   11.20    1.00
   3   1   4    9.30    0.80
   3   1   4   11.30    0.80
   3   1   4   10.50    0.80
  -4  -1  -4  227.18    7.90
  -4  -1  -4  227.58    6.90
  -4  -1  -4  232.48    7.20
  -4  -1  -4  226.18    8.60
  -4  -1  -4  219.88    7.80
  -4  -1  -4  222.58    7.20
  -4  -1  -4  214.48    7.80
  -4  -1  -4  232.38    6.50
   4   1   4  221.58    6.50
   4   1   4  218.68    8.30
   4   1   4  232.58    7.70
   4   1   4  220.68    8.30
   4   1   4  221.68    7.80
   4   1   4  211.18    8.40
   4   1   4  231.58    7.20
  -5  -1  -4    9.50    0.90
  -5  -1  -4    8.30    0.70
  -5  -1  -4    6.80    0.80
  -5  -1  -4    8.40    0.60
  -5  -1  -4    8.90    0.80
  -5  -1  -4    8.80    0.60
  -5  -1  -4    7.50    0.60
  -5  -1  -4   10.50    0.90
   5   1   4    6.90    0.80
   5   1   4    8.40    0.60
   5   1   4    8.30    0.70
   5   1   4    7.10    1.00
   5   1   4    8.10    0.70
   5   1   4    8.80    1.10
  -6  -1  -4   11.30    0.90
  -6  -1  -4   11.30    0.80
  -6  -1  -4   10.10    0.80
  -6  -1  -4   11.00    0.90
   6   1   4    9.40    1.30
   6   1   4   10.20    0.80
   6   1   4    9.00    1.30
   6   1   4   11.20    0.60
  -7  -1  -4    1.60    0.50
   7   1   4    2.00    0.90
   7   1   4    0.40    0.80
  -8  -1  -4    3.40    0.60
   8   1   4    4.20    1.10
  -9   2   4    0.60    0.90
   8  -2  -4    0.40    0.70
  -8   2   4    0.90    0.70
  -8   2   4    0.70    0.40
  -8   2   4   -0.90    0.60
   7  -2  -4    0.40    0.60
  -7   2   4    0.40    0.70
  -7   2   4    1.40    0.70
  -7   2   4    0.70    0.40
  -7   2   4    0.70    0.40
   6  -2  -4    0.40    0.30
   6  -2  -4    0.60    0.30
   6  -2  -4    0.60    0.50
  -6   2   4    0.60    0.40
  -6   2   4    0.40    0.40
  -6   2   4    1.10    0.30
  -6   2   4    0.70    0.40
  -6   2   4   -0.20    0.70
  -6   2   4    1.10    0.40
  -6   2   4    0.60    0.50
   5  -2  -4    5.40    0.80
   5  -2  -4    6.00    0.60
   5  -2  -4    7.70    0.60
   5  -2  -4    5.40    0.60
  -5   2   4    6.60    0.80
  -5   2   4    5.90    0.70
  -5   2   4    6.00    1.00
  -5   2   4    6.80    0.80
  -5   2   4    6.10    0.30
  -5   2   4    6.90    0.80
  -5   2   4    5.40    0.80
  -5   2   4    7.60    0.70
  -5   2   4    6.10    0.30
   4  -2  -4    0.20    0.30
   4  -2  -4    0.20    0.40
   4  -2  -4    0.30    0.30
   4  -2  -4    0.20    0.30
   4  -2  -4    0.40    0.20
  -4   2   4   -0.60    0.40
  -4   2   4    0.10    0.40
  -4   2   4    0.30    0.30
  -4   2   4    0.00    0.30
  -4   2   4    0.10    0.30
  -4   2   4    0.20    0.30
  -4   2   4    0.10    0.30
  -4   2   4   -0.10    0.20
   3  -2  -4    9.00    0.70
   3  -2  -4    8.30    0.70
   3  -2  -4    7.70    0.70
   3  -2  -4    8.40    0.60
   3  -2  -4    7.40    0.70
  -3   2   4    9.80    0.70
  -3   2   4    8.70    0.60
  -3   2   4    7.90    0.70
  -3   2   4    6.00    0.80
  -3   2   4   10.00    0.80
  -3   2   4   10.80    0.90
   2  -2  -4   59.79    2.50
   2  -2  -4   60.89    2.80
   2  -2  -4   58.89    2.30
   2  -2  -4   62.09    2.50
   2  -2  -4   62.59    2.10
   2  -2  -4   59.99    2.20
   2  -2  -4   63.09    2.50
   2  -2  -4   57.49    2.30
   2  -2  -4   61.99    2.20
  -2   2   4   60.89    2.80
  -2   2   4   58.79    2.50
  -2   2   4   61.39    2.70
  -2   2   4   59.59    2.10
  -2   2   4   63.29    2.50
  -2   2   4   63.49    2.50
   1  -2  -4   16.50    0.80
   1  -2  -4   16.20    1.10
   1  -2  -4   14.70    1.00
   1  -2  -4   16.80    1.00
   1  -2  -4   15.30    0.90
   1  -2  -4   15.40    1.00
  -1   2   4   17.40    1.00
  -1   2   4   15.20    1.00
  -1   2   4   17.20    1.10
  -1   2   4   14.80    0.80
  -1   2   4   14.50    1.00
  -1   2   4   16.50    1.00
   0  -2  -4   49.50    2.30
   0  -2  -4   47.70    2.00
   0  -2  -4   50.99    1.80
   0  -2  -4   48.70    2.10
   0  -2  -4   51.29    2.10
   0  -2  -4   51.59    2.10
   0   2   4   50.39    1.80
   0   2   4   51.59    2.20
   0   2   4   47.60    2.30
   0   2   4   49.40    2.10
   0   2   4   53.79    2.20
   0   2   4   50.19    2.30
  -1  -2  -4  110.29    4.00
  -1  -2  -4  115.29    3.60
  -1  -2  -4  120.39    4.30
  -1  -2  -4  113.69    4.30
  -1  -2  -4  106.59    4.30
  -1  -2  -4  119.59    4.20
  -1  -2  -4  119.49    4.70
   1   2   4  120.89    4.30
   1   2   4  111.99    4.70
   1   2   4  110.99    3.60
   1   2   4  123.59    4.30
   1   2   4  120.79    4.30
   1   2   4  116.09    3.70
   1   2   4  116.29    3.70
   1   2   4  117.29    4.70
  -2  -2  -4   51.79    2.40
  -2  -2  -4   51.69    2.10
  -2  -2  -4   50.49    2.20
  -2  -2  -4   53.59    1.90
  -2  -2  -4   49.00    2.20
  -2  -2  -4   54.79    2.20
  -2  -2  -4   50.19    2.20
   2   2   4   50.69    2.40
   2   2   4   50.89    2.20
   2   2   4   56.59    2.30
   2   2   4   51.69    1.90
   2   2   4   56.69    2.20
  -3  -2  -4   49.40    2.20
  -3  -2  -4   50.99    2.20
  -3  -2  -4   50.79    2.10
  -3  -2  -4   52.19    2.40
  -3  -2  -4   55.39    1.90
  -3  -2  -4   53.09    2.30
   3   2   4   54.09    2.20
   3   2   4   53.59    2.20
   3   2   4   51.19    2.50
   3   2   4   50.59    2.30
   3   2   4   50.09    2.40
   3   2   4   50.59    1.80
  -4  -2  -4   21.00    1.20
  -4  -2  -4   19.00    1.20
  -4  -2  -4   18.90    1.20
  -4  -2  -4   19.60    1.10
  -4  -2  -4   19.90    1.00
  -4  -2  -4   19.00    1.30
  -4  -2  -4   20.80    1.00
   4   2   4   20.40    1.10
   4   2   4   19.20    1.50
   4   2   4   19.90    1.20
   4   2   4   19.40    1.40
   4   2   4   22.70    1.10
   4   2   4   19.10    1.00
   4   2   4   21.10    1.30
  -5  -2  -4   37.00    1.80
  -5  -2  -4   37.30    1.60
  -5  -2  -4   36.60    1.80
  -5  -2  -4   37.30    1.80
   5   2   4   38.20    1.50
   5   2   4   42.40    1.80
   5   2   4   35.80    1.90
   5   2   4   37.20    2.20
   5   2   4   37.00    2.20
  -6  -2  -4    0.30    0.50
   6   2   4   -0.60    0.70
  -7  -2  -4    1.90    0.80
  -7  -2  -4    0.70    0.50
   7   2   4    0.60    0.80
  -8   3   4    0.70    0.50
  -8   3   4   -0.30    0.80
  -8   3   4    1.70    0.80
   7  -3  -4    2.50    0.50
   7  -3  -4    3.10    0.80
  -7   3   4    2.30    0.90
  -7   3   4    4.20    0.90
  -7   3   4    1.50    0.60
   6  -3  -4    6.00    0.90
   6  -3  -4    5.20    0.70
   6  -3  -4    4.60    0.60
  -6   3   4    4.30    0.80
  -6   3   4    4.90    0.70
  -6   3   4    4.80    0.70
  -6   3   4    4.50    0.90
  -6   3   4    4.80    0.70
   5  -3  -4   20.20    1.10
   5  -3  -4   18.50    1.10
   5  -3  -4   18.00    1.10
   5  -3  -4   19.20    1.30
  -5   3   4   18.30    1.30
  -5   3   4   19.30    1.40
  -5   3   4   17.70    1.20
  -5   3   4   19.00    1.20
  -5   3   4   20.80    1.70
   4  -3  -4    2.70    0.60
   4  -3  -4    3.60    0.60
   4  -3  -4    2.70    0.40
   4  -3  -4    3.10    0.60
  -4   3   4    4.70    0.70
  -4   3   4    2.60    0.60
  -4   3   4    3.10    0.60
  -4   3   4    1.70    0.50
  -4   3   4    3.10    0.80
   3  -3  -4   70.59    2.70
   3  -3  -4   72.59    3.00
   3  -3  -4   75.29    2.70
   3  -3  -4   72.99    2.80
  -3   3   4   76.89    3.00
  -3   3   4   72.99    2.50
  -3   3   4   72.99    3.30
  -3   3   4   72.99    2.90
  -3   3   4   70.89    3.00
  -3   3   4   73.89    3.40
   2  -3  -4    6.50    0.70
   2  -3  -4    6.70    0.70
   2  -3  -4    6.20    0.40
   2  -3  -4    5.80    0.50
   2  -3  -4    6.10    0.80
   2  -3  -4    5.50    0.70
  -2   3   4    5.70    0.80
  -2   3   4    6.00    0.70
  -2   3   4    6.80    0.70
  -2   3   4    5.70    0.60
  -2   3   4    5.50    0.70
  -2   3   4    5.70    0.80
   1  -3  -4  361.86   12.30
   1  -3  -4  354.06   11.30
   1  -3  -4  360.06   12.30
   1  -3  -4  358.76   12.60
   1  -3  -4  358.86   13.70
   1  -3  -4  362.46   12.20
  -1   3   4  360.16   12.20
  -1   3   4  361.86   13.70
  -1   3   4  350.06   10.20
  -1   3   4  344.67   13.20
  -1   3   4  354.36   11.40
  -1   3   4  348.67   12.30
   0  -3  -4    0.60    0.40
   0  -3  -4    1.30    0.50
   0  -3  -4    0.80    0.30
   0  -3  -4    1.20    0.20
   0  -3  -4    0.50    0.40
   0  -3  -4    0.60    0.40
   0  -3  -4    0.70    0.40
   0   3   4    1.10    0.40
   0   3   4    0.60    0.50
   0   3   4    1.50    0.50
   0   3   4    1.30    0.40
   0   3   4    1.30    0.20
   0   3   4    0.80    0.50
  -1  -3  -4  181.48    6.60
  -1  -3  -4  178.38    6.60
  -1  -3  -4  180.68    6.10
  -1  -3  -4  190.38    7.20
  -1  -3  -4  177.88    6.60
  -1  -3  -4  192.48    6.50
  -1  -3  -4  180.78    6.80
   1   3   4  192.68    6.60
   1   3   4  182.58    7.20
   1   3   4  169.88    7.00
   1   3   4  178.48    5.70
   1   3   4  175.28    6.50
   1   3   4  179.08    5.50
  -2  -3  -4   30.60    1.60
  -2  -3  -4   31.40    1.60
  -2  -3  -4   31.10    1.50
  -2  -3  -4   29.50    1.50
  -2  -3  -4   28.60    1.60
   2   3   4   30.30    1.30
   2   3   4   33.10    1.80
  -3  -3  -4  127.99    4.70
  -3  -3  -4  122.59    4.70
  -3  -3  -4  124.59    4.30
  -3  -3  -4  119.99    4.70
   3   3   4  118.19    3.90
   3   3   4  126.49    5.10
   3   3   4  120.59    5.00
   3   3   4  127.29    4.60
  -4  -3  -4   -0.30    0.40
  -4  -3  -4   -1.10    0.40
  -4  -3  -4   -0.40    0.40
  -4  -3  -4    0.40    0.60
  -4  -3  -4   -0.90    0.30
   4   3   4    0.20    0.60
   4   3   4    0.10    0.50
   4   3   4    0.40    0.30
   4   3   4    0.10    0.30
  -5  -3  -4    2.40    0.60
  -5  -3  -4    2.50    0.80
  -5  -3  -4    2.70    0.60
   5   3   4    2.40    0.80
   5   3   4    2.40    0.60
  -6  -3  -4   15.30    1.30
  -6  -3  -4   14.90    1.70
   6   3   4   15.00    1.70
  -7  -3  -4    8.50    1.00
  -7  -3  -4   11.90    1.70
   7   3   4   11.70    1.60
  -8   4   4    1.10    1.00
  -8   4   4    0.90    0.60
  -8   4   4    0.50    0.80
   7  -4  -4    2.20    0.70
   7  -4  -4    2.00    0.50
  -7   4   4    1.90    0.70
  -7   4   4    1.20    0.60
  -7   4   4    2.50    1.00
  -7   4   4    2.50    0.90
   6  -4  -4    2.90    0.70
   6  -4  -4    3.20    0.60
   6  -4  -4    3.90    0.70
  -6   4   4    3.40    0.80
  -6   4   4    4.20    1.00
  -6   4   4    2.40    0.70
  -6   4   4    2.30    0.70
   5  -4  -4    4.70    0.70
   5  -4  -4    4.10    0.60
   5  -4  -4    3.30    0.60
  -5   4   4    3.50    0.80
  -5   4   4    3.00    0.70
  -5   4   4    3.60    0.80
  -5   4   4    4.50    0.90
  -5   4   4    4.10    0.70
   4  -4  -4   60.69    2.50
   4  -4  -4   57.59    2.50
   4  -4  -4   61.39    2.40
   4  -4  -4   64.49    2.70
  -4   4   4   60.89    2.70
  -4   4   4   55.29    2.90
  -4   4   4   59.59    2.70
  -4   4   4   63.49    3.20
  -4   4   4   61.19    2.70
   3  -4  -4   77.99    3.20
   3  -4  -4   76.29    2.80
   3  -4  -4   77.89    2.90
   3  -4  -4   76.29    3.00
  -3   4   4   72.79    3.00
  -3   4   4   80.39    3.70
  -3   4   4   72.49    3.50
  -3   4   4   75.69    3.30
  -3   4   4   80.29    3.30
   2  -4  -4   71.59    2.70
   2  -4  -4   69.29    2.40
   2  -4  -4   68.39    2.50
   2  -4  -4   70.19    2.80
   2  -4  -4   73.49    3.00
   2  -4  -4   69.89    3.00
  -2   4   4   68.69    3.00
  -2   4   4   72.29    3.40
  -2   4   4   69.19    3.30
  -2   4   4   69.69    3.00
  -2   4   4   68.59    2.70
  -2   4   4   68.09    2.50
   1  -4  -4   54.89    2.50
   1  -4  -4   51.79    2.40
   1  -4  -4   51.19    2.20
   1  -4  -4   53.29    1.90
   1  -4  -4   50.99    2.30
   1  -4  -4   52.69    2.40
  -1   4   4   57.69    2.80
  -1   4   4   51.59    2.00
  -1   4   4   52.49    2.50
  -1   4   4   49.20    2.60
  -1   4   4   53.49    2.40
  -1   4   4   49.90    2.00
   0  -4  -4  102.59    4.10
   0  -4  -4   99.59    3.70
   0  -4  -4  105.59    3.70
   0  -4  -4  100.69    4.00
   0  -4  -4  101.19    4.10
   0  -4  -4   99.79    4.00
   0   4   4  100.59    3.50
   0   4   4  107.29    4.10
   0   4   4  101.49    4.40
   0   4   4  102.79    3.40
   0   4   4  100.79    4.10
   0   4   4   99.99    4.50
  -1  -4  -4   -0.40    0.40
  -1  -4  -4    0.00    0.50
  -1  -4  -4   -0.10    0.50
  -1  -4  -4   -0.10    0.30
  -1  -4  -4   -0.50    0.50
  -1  -4  -4    0.10    0.50
   1   4   4   -0.10    0.40
   1   4   4    0.20    0.40
   1   4   4    0.10    0.10
   1   4   4   -0.10    0.50
   1   4   4    0.30    0.50
  -2  -4  -4  105.89    4.30
  -2  -4  -4  105.29    4.50
  -2  -4  -4  109.19    4.30
  -2  -4  -4  114.39    4.00
  -2  -4  -4  112.59    4.20
  -2  -4  -4  101.59    4.30
   2   4   4  101.19    4.60
   2   4   4  109.89    3.60
  -3  -4  -4    3.20    0.70
  -3  -4  -4    2.80    0.80
  -3  -4  -4    1.70    0.70
  -3  -4  -4    3.80    0.80
  -3  -4  -4    1.90    0.60
   3   4   4    4.50    0.90
   3   4   4    3.40    0.60
   3   4   4    2.30    0.70
   3   4   4    3.30    0.60
  -4  -4  -4   23.90    1.80
  -4  -4  -4   20.90    1.50
  -4  -4  -4   21.70    1.40
   4   4   4   23.60    1.80
   4   4   4   21.60    1.50
  -5  -4  -4    6.10    1.20
  -5  -4  -4    4.90    0.80
  -5  -4  -4    5.30    0.90
   5   4   4    4.70    1.00
   5   4   4    5.60    0.90
  -6  -4  -4   10.60    1.20
  -6  -4  -4   11.30    1.60
   6   4   4   13.90    1.60
  -8   5   4    0.30    1.00
  -8   5   4    0.50    0.70
  -8   5   4    1.30    0.90
   7  -5  -4    0.40    0.50
   7  -5  -4    1.60    0.60
  -7   5   4    0.90    0.70
  -7   5   4    0.80    0.90
  -7   5   4    1.80    0.60
  -7   5   4   -0.40    0.60
  -7   5   4    0.90    0.60
   6  -5  -4    1.60    0.50
   6  -5  -4    1.90    0.60
  -6   5   4    1.80    0.70
  -6   5   4    1.90    0.70
  -6   5   4    2.40    0.80
  -6   5   4    1.70    0.80
   5  -5  -4    0.50    0.50
   5  -5  -4   -0.10    0.40
   5  -5  -4    0.20    0.30
  -5   5   4   -0.50    0.70
  -5   5   4   -0.60    0.60
  -5   5   4   -0.20    0.50
  -5   5   4    0.00    0.50
   4  -5  -4   14.70    0.80
   4  -5  -4   12.50    0.90
   4  -5  -4   12.20    1.10
  -4   5   4   13.20    1.10
  -4   5   4   14.10    1.30
  -4   5   4   15.30    1.60
  -4   5   4   10.80    1.20
   3  -5  -4    2.70    0.60
   3  -5  -4    3.10    0.70
   3  -5  -4    2.80    0.30
   3  -5  -4    3.00    0.40
   3  -5  -4    3.00    0.40
  -3   5   4    2.00    0.70
  -3   5   4    2.60    0.90
  -3   5   4    3.20    0.60
  -3   5   4    2.80    0.70
  -3   5   4    1.70    0.70
   2  -5  -4   65.09    2.40
   2  -5  -4   62.79    2.40
   2  -5  -4   69.09    3.00
   2  -5  -4   66.29    2.80
   2  -5  -4   63.79    2.60
  -2   5   4   66.99    3.40
  -2   5   4   65.69    3.30
  -2   5   4   65.59    3.00
  -2   5   4   68.89    3.10
  -2   5   4   67.99    2.70
   1  -5  -4  117.29    4.60
   1  -5  -4  117.49    4.00
   1  -5  -4  115.29    4.40
   1  -5  -4  119.89    4.80
   1  -5  -4  123.29    4.80
   1  -5  -4  120.79    4.20
  -1   5   4  116.59    5.10
  -1   5   4  122.49    4.70
  -1   5   4  118.19    5.30
  -1   5   4  118.29    4.20
  -1   5   4  119.49    4.80
   0  -5  -4    0.30    0.20
   0  -5  -4   -0.40    0.40
   0  -5  -4    0.80    0.40
   0  -5  -4   -0.30    0.50
   0  -5  -4    0.00    0.40
   0   5   4   -0.50    0.40
   0   5   4    0.20    0.30
   0   5   4    0.40    0.60
   0   5   4    0.60    0.60
  -1  -5  -4   -0.10    0.50
  -1  -5  -4   -0.40    0.50
  -1  -5  -4    0.50    0.40
  -1  -5  -4    0.40    0.20
  -1  -5  -4    0.30    0.60
  -1  -5  -4    0.40    0.30
   1   5   4    1.20    0.60
   1   5   4    0.20    0.60
   1   5   4    0.80    0.20
   1   5   4    0.90    0.50
  -2  -5  -4    6.00    0.90
  -2  -5  -4    5.80    0.80
  -2  -5  -4    6.70    0.90
   2   5   4    6.30    1.00
  -3  -5  -4   -0.30    0.50
  -3  -5  -4    0.70    0.50
  -3  -5  -4    0.70    0.60
   3   5   4    0.50    0.70
   3   5   4    0.10    0.50
  -4  -5  -4    2.70    0.80
  -4  -5  -4    2.10    0.60
  -4  -5  -4    1.80    0.70
   4   5   4    1.10    0.70
   4   5   4    2.90    0.80
  -5  -5  -4    0.50    0.70
  -5  -5  -4   -0.20    0.50
  -5  -5  -4    0.90    0.80
   5   5   4   -0.30    0.50
   5   5   4   -0.30    0.70
   7  -6  -4    0.80    0.60
   7  -6  -4   -0.30    0.50
  -7   6   4    1.00    0.70
  -7   6   4    0.00    0.60
  -7   6   4    0.60    0.70
  -7   6   4    0.10    1.00
  -7   6   4   -0.20    0.60
   6  -6  -4    1.10    0.60
  -6   6   4    2.00    0.80
  -6   6   4    1.40    1.00
  -6   6   4    0.80    0.70
  -6   6   4    1.30    0.80
   5  -6  -4    3.80    0.80
  -5   6   4    5.30    1.00
  -5   6   4    3.40    0.90
  -5   6   4    4.10    1.20
  -5   6   4    3.40    0.80
   4  -6  -4    4.50    0.80
  -4   6   4    4.60    1.00
  -4   6   4    3.50    0.80
  -4   6   4    5.20    1.20
  -4   6   4    3.20    0.90
   3  -6  -4   23.20    1.20
   3  -6  -4   25.90    1.10
   3  -6  -4   23.10    1.60
   3  -6  -4   24.70    1.60
  -3   6   4   23.30    1.80
  -3   6   4   26.70    1.90
  -3   6   4   23.30    1.50
  -3   6   4   24.10    1.70
   2  -6  -4    5.30    0.90
   2  -6  -4    5.50    0.90
   2  -6  -4    5.70    0.70
  -2   6   4    5.10    1.10
  -2   6   4    4.30    0.70
  -2   6   4    4.80    1.00
  -2   6   4    3.30    0.80
   1  -6  -4    8.70    0.90
   1  -6  -4    6.00    1.00
   1  -6  -4    8.70    1.20
  -1   6   4    7.90    1.10
  -1   6   4    7.00    1.20
  -1   6   4    7.60    1.10
  -1   6   4    8.50    0.80
   0  -6  -4   36.50    2.10
   0  -6  -4   35.50    1.90
   0  -6  -4   30.90    1.90
   0   6   4   31.80    1.40
   0   6   4   35.40    2.30
   0   6   4   33.50    2.00
   0   6   4   33.00    2.20
  -1  -6  -4    3.80    0.80
  -1  -6  -4    4.00    0.90
  -1  -6  -4    3.70    0.80
   1   6   4    3.60    0.90
   1   6   4    2.80    0.90
  -2  -6  -4    3.60    0.80
  -2  -6  -4    2.50    0.90
  -2  -6  -4    3.80    0.90
   2   6   4    2.50    0.90
   2   6   4    4.50    0.90
  -3  -6  -4    3.40    0.80
  -3  -6  -4    2.30    0.80
  -3  -6  -4    1.00    0.80
   3   6   4    2.50    0.80
   3   6   4    2.30    0.90
  -4  -6  -4    9.40    1.10
  -4  -6  -4   10.90    1.50
  -4  -6  -4   10.20    1.40
   4   6   4    7.90    1.30
   4   6   4    9.40    1.30
  -5  -6  -4    1.30    0.80
  -5  -6  -4    0.10    0.80
   5   6   4    0.40    0.80
   6  -7  -4    7.70    1.10
  -6   7   4    8.70    1.40
  -6   7   4    9.20    1.40
  -6   7   4    9.80    1.40
  -6   7   4    8.60    1.60
   5  -7  -4    1.00    0.70
  -5   7   4   -0.80    0.60
  -5   7   4   -0.20    0.90
  -5   7   4    0.40    0.70
  -5   7   4    0.10    0.70
   4  -7  -4   19.00    1.50
  -4   7   4   17.90    1.90
  -4   7   4   18.40    1.60
  -4   7   4   17.50    2.00
  -4   7   4   17.60    1.80
   3  -7  -4    0.20    0.60
  -3   7   4   -0.30    0.60
  -3   7   4    0.30    0.70
  -3   7   4   -0.50    0.50
  -3   7   4    0.30    0.70
   2  -7  -4   15.00    1.60
   2  -7  -4   14.50    1.20
   2  -7  -4   19.10    1.50
  -2   7   4   15.80    1.80
  -2   7   4   18.10    1.60
  -2   7   4   15.40    1.70
  -2   7   4   14.20    1.20
   1  -7  -4    5.30    1.00
   1  -7  -4    6.50    0.90
   1  -7  -4    5.20    1.10
  -1   7   4    5.60    0.70
  -1   7   4    4.80    1.10
  -1   7   4    5.70    1.20
  -1   7   4    5.90    1.00
   0  -7  -4   28.80    1.90
   0  -7  -4   29.40    1.90
   0  -7  -4   29.80    2.00
   0   7   4   28.70    2.20
   0   7   4   31.00    2.30
  -1  -7  -4    7.30    1.10
  -1  -7  -4    6.10    1.00
  -1  -7  -4    5.40    1.10
   1   7   4    5.60    1.20
  -2  -7  -4   20.80    1.80
  -2  -7  -4   16.80    1.60
  -2  -7  -4   20.10    1.70
   2   7   4   18.80    1.80
   2   7   4   18.70    1.70
  -3  -7  -4   11.00    1.50
  -3  -7  -4   11.30    1.50
  -3  -7  -4   12.40    1.40
   3   7   4   12.70    1.60
   3   7   4   11.90    1.60
   5  -8  -4    0.40    0.70
  -5   8   4   -2.60    0.80
  -5   8   4   -0.20    0.70
  -5   8   4    0.90    0.80
  -5   8   4    1.90    1.00
   4  -8  -4    0.00    0.70
  -4   8   4   -0.40    0.60
  -4   8   4   -1.10    0.90
  -4   8   4   -1.00    0.60
  -4   8   4    0.20    0.80
   3  -8  -4    1.50    0.80
  -3   8   4    0.40    0.60
  -3   8   4    0.80    1.00
  -3   8   4    0.80    0.80
  -3   8   4    0.90    0.80
   2  -8  -4    0.20    0.70
  -2   8   4   -0.60    0.80
  -2   8   4    0.30    0.80
  -2   8   4   -0.70    0.50
   1  -8  -4   -0.90    0.50
   1  -8  -4    0.30    0.70
  -1   8   4    0.30    0.80
  -1   8   4    0.70    0.90
   0  -8  -4    3.40    0.80
   0  -8  -4    3.90    1.00
   0  -8  -4    4.90    1.10
   0   8   4    4.90    1.20
   0   8   4    4.10    1.10
  -1  -8  -4    1.70    0.90
  -1  -8  -4    1.30    0.80
  -1  -8  -4    2.20    0.90
   1   8   4    0.40    0.70
   1   8   4    2.10    1.00
  -2  -8  -4    1.00    0.80
  -2  -8  -4    0.00    0.80
  -2  -8  -4    0.40    0.70
   2   8   4    0.10    0.80
   2   8   4   -0.90    0.60
   0  11  -5    1.80    0.90
   0  11  -5    1.70    1.10
   0  11  -5    1.80    0.90
   0 -11   5    0.90    0.80
   0 -11   5    1.80    1.20
   0 -11   5    2.30    0.90
  -1  11  -5    5.00    1.40
  -1  11  -5    4.20    1.10
   1 -11   5    3.80    1.00
   1 -11   5    3.60    1.00
   1 -11   5    2.20    1.20
  -2  11  -5   -0.50    0.90
  -2  11  -5    1.40    0.90
  -2  11  -5    0.10    0.90
   2 -11   5    0.40    1.00
   2 -11   5    2.30    1.00
   2 -11   5    1.80    0.90
   3  10  -5    0.30    0.70
  -3 -10   5    0.20    0.70
  -3 -10   5    0.10    0.80
  -3 -10   5   -1.10    0.90
   2  10  -5    6.90    1.10
  -2 -10   5    5.60    1.40
  -2 -10   5    5.40    1.00
  -2 -10   5    6.40    1.20
   1  10  -5    0.60    0.70
   1  10  -5    0.10    0.70
  -1 -10   5    0.20    0.70
  -1 -10   5    0.50    0.80
  -1 -10   5    0.10    0.70
  -1 -10   5   -1.00    0.90
   0  10  -5    8.30    1.40
   0  10  -5    6.90    1.10
   0  10  -5    7.90    1.20
   0 -10   5   10.20    1.40
   0 -10   5    8.30    1.20
   0 -10   5    7.60    1.20
   0 -10   5    7.70    1.40
  -1  10  -5    6.00    1.10
  -1  10  -5    4.40    1.20
  -1  10  -5    5.50    1.10
   1 -10   5    5.80    1.00
   1 -10   5    5.40    1.00
   1 -10   5    3.90    1.10
   1 -10   5    5.40    1.10
  -2  10  -5   11.60    1.40
  -2  10  -5    9.50    1.30
  -2  10  -5    9.00    1.50
   2 -10   5   10.70    1.50
   2 -10   5   11.70    1.40
   2 -10   5    9.80    1.30
  -3  10  -5    6.30    1.20
  -3  10  -5    5.70    1.10
  -3  10  -5    5.30    1.20
   3 -10   5    6.20    1.20
   3 -10   5    7.20    1.10
  -4  10  -5    4.60    1.00
  -4  10  -5    4.80    1.20
  -4  10  -5    4.60    1.20
   4 -10   5    5.30    1.10
   4 -10   5    6.60    1.10
   4   9  -5   -0.80    0.50
  -4  -9   5    0.10    1.00
  -4  -9   5    0.10    0.70
  -4  -9   5   -0.80    0.60
   3   9  -5    4.70    0.90
  -3  -9   5    4.10    0.80
  -3  -9   5    4.30    0.90
  -3  -9   5    3.70    1.20
   2   9  -5    7.40    1.00
  -2  -9   5    5.90    1.10
  -2  -9   5    7.20    1.00
  -2  -9   5    8.20    1.40
   1   9  -5    0.40    0.60
   1   9  -5    0.80    0.60
   1   9  -5    0.90    0.80
  -1  -9   5   -0.20    0.80
  -1  -9   5    1.30    0.80
  -1  -9   5    1.00    0.70
  -1  -9   5    1.10    0.70
   0   9  -5    0.90    0.80
   0   9  -5   -0.20    0.60
   0   9  -5   -0.50    0.60
   0   9  -5   -0.50    0.40
   0  -9   5    0.10    0.60
   0  -9   5   -0.10    0.60
   0  -9   5   -1.20    0.70
   0  -9   5    0.30    0.60
  -1   9  -5    5.90    1.00
  -1   9  -5    7.90    1.30
  -1   9  -5    6.70    1.10
  -1   9  -5    5.60    1.00
   1  -9   5    5.70    1.10
   1  -9   5    6.90    1.10
   1  -9   5    5.80    1.00
   1  -9   5    6.30    1.00
  -2   9  -5    0.60    0.80
  -2   9  -5    0.00    0.70
  -2   9  -5    2.20    0.80
  -2   9  -5    1.40    0.80
   2  -9   5    0.80    0.70
   2  -9   5    1.20    0.90
   2  -9   5    0.90    0.70
   2  -9   5    1.60    0.70
  -3   9  -5   -0.40    0.60
  -3   9  -5   -0.80    0.60
  -3   9  -5   -0.40    0.80
   3  -9   5   -1.10    0.60
   3  -9   5    0.10    0.70
  -4   9  -5    0.40    0.80
  -4   9  -5    0.50    0.70
  -4   9  -5   -0.60    0.70
   4  -9   5    0.50    0.70
  -5   9  -5    1.10    0.90
  -5   9  -5    0.80    0.90
  -5   9  -5    1.40    0.80
   5  -9   5    0.30    0.70
  -6   9  -5   -0.90    0.90
  -6   9  -5    0.60    0.70
   6  -9   5   -1.50    0.70
   6  -9   5    0.20    0.70
   5   8  -5    5.40    0.90
  -5  -8   5    5.30    1.30
  -5  -8   5    2.70    0.90
   4   8  -5    1.00    0.50
   4   8  -5   -0.20    0.50
  -4  -8   5    0.30    0.60
  -4  -8   5   -0.60    0.60
  -4  -8   5    2.10    1.10
   3   8  -5    3.80    0.80
   3   8  -5    4.00    0.70
  -3  -8   5    4.00    0.80
  -3  -8   5    2.40    0.80
  -3  -8   5    1.80    0.90
   2   8  -5   15.60    1.10
   2   8  -5   17.70    1.30
  -2  -8   5   16.80    1.40
  -2  -8   5   18.70    1.70
  -2  -8   5   16.40    1.30
   1   8  -5   24.80    1.70
   1   8  -5   22.50    1.50
   1   8  -5   24.90    1.60
   1   8  -5   24.00    1.30
  -1  -8   5   24.90    1.80
  -1  -8   5   24.10    1.50
  -1  -8   5   24.70    1.90
   0   8  -5    0.90    0.60
   0   8  -5    0.60    0.60
   0   8  -5    1.30    0.60
   0   8  -5    1.60    0.80
   0  -8   5    0.10    0.60
   0  -8   5    0.50    0.60
   0  -8   5    1.30    0.80
   0  -8   5    0.90    0.70
  -1   8  -5   -0.10    0.60
  -1   8  -5   -0.50    0.50
  -1   8  -5   -0.90    0.60
  -1   8  -5   -0.20    0.50
   1  -8   5   -0.90    0.50
   1  -8   5   -1.30    0.50
   1  -8   5   -0.30    0.70
   1  -8   5   -0.70    0.50
  -2   8  -5    1.80    0.60
  -2   8  -5    3.90    0.90
  -2   8  -5    2.00    0.80
   2  -8   5    2.40    0.90
   2  -8   5    2.80    0.80
   2  -8   5    1.80    0.60
  -3   8  -5    0.40    0.70
  -3   8  -5    1.10    0.70
  -3   8  -5    1.20    0.70
   3  -8   5   -0.10    0.60
   3  -8   5    0.50    0.70
  -4   8  -5    2.60    0.80
  -4   8  -5    1.90    0.80
  -4   8  -5    2.00    0.80
   4  -8   5    0.90    0.70
  -5   8  -5    2.10    0.80
  -5   8  -5    1.90    0.80
  -5   8  -5    2.10    0.90
   5  -8   5    2.50    0.80
  -6   8  -5    1.10    0.90
  -6   8  -5    1.20    0.80
  -6   8  -5    1.70    0.70
   6  -8   5    1.20    0.90
   6  -8   5    1.90    0.70
   6   7  -5    0.40    0.70
  -6  -7   5    0.80    0.60
  -6  -7   5    0.30    0.90
   5   7  -5    0.70    0.60
   5   7  -5    0.80    0.50
  -5  -7   5    1.00    0.50
  -5  -7   5    0.60    0.60
  -5  -7   5    1.70    0.90
   4   7  -5   47.90    2.20
   4   7  -5   46.40    2.30
  -4  -7   5   49.80    2.90
  -4  -7   5   46.30    2.40
  -4  -7   5   48.40    2.10
   3   7  -5   -0.20    0.50
   3   7  -5    0.70    0.50
  -3  -7   5    0.80    0.50
  -3  -7   5    0.70    0.80
  -3  -7   5    0.80    0.60
   2   7  -5    9.20    0.90
   2   7  -5    9.40    1.00
  -2  -7   5    8.60    1.00
  -2  -7   5    9.20    1.20
  -2  -7   5    8.60    0.90
   1   7  -5   16.00    1.20
   1   7  -5   15.30    1.20
   1   7  -5   15.70    1.30
  -1  -7   5   18.00    1.30
  -1  -7   5   15.80    1.20
  -1  -7   5   18.50    1.60
  -1  -7   5   16.50    1.00
  -1  -7   5   14.20    1.30
   0   7  -5    0.70    0.60
   0   7  -5    1.20    0.60
   0   7  -5    1.30    0.50
   0  -7   5    0.80    0.50
   0  -7   5    0.70    0.50
   0  -7   5    0.60    0.60
   0  -7   5    0.70    0.60
  -1   7  -5   34.50    1.90
  -1   7  -5   34.00    1.90
  -1   7  -5   33.80    1.90
  -1   7  -5   32.80    1.80
   1  -7   5   36.40    1.70
   1  -7   5   30.30    1.90
   1  -7   5   34.20    2.10
   1  -7   5   35.00    1.90
  -2   7  -5    4.80    0.90
  -2   7  -5    7.00    1.00
  -2   7  -5    6.00    1.00
  -2   7  -5    5.30    0.80
   2  -7   5    5.10    0.80
   2  -7   5    5.40    0.80
   2  -7   5    3.50    0.90
  -3   7  -5   84.29    3.60
  -3   7  -5   90.89    3.50
  -3   7  -5   86.69    3.70
   3  -7   5   83.99    3.60
   3  -7   5   84.09    3.30
   3  -7   5   88.69    3.90
  -4   7  -5    3.70    0.90
  -4   7  -5    4.10    0.80
  -4   7  -5    3.60    0.90
   4  -7   5    3.90    0.70
  -5   7  -5    6.60    1.10
  -5   7  -5    5.40    0.90
  -5   7  -5    6.10    1.10
   5  -7   5    7.40    0.90
  -6   7  -5    6.50    1.00
  -6   7  -5    6.00    1.00
  -6   7  -5    5.30    1.10
   6  -7   5    5.30    1.20
   6  -7   5    7.70    1.00
  -7   7  -5    0.40    0.70
  -7   7  -5    1.10    0.60
  -7   7  -5    0.00    1.00
   7  -7   5    0.10    0.50
   7  -7   5    1.00    0.80
   7   6  -5    0.60    0.70
  -7  -6   5   -0.20    0.50
  -7  -6   5   -0.10    0.90
   6   6  -5    1.50    0.70
  -6  -6   5    1.30    0.50
  -6  -6   5    0.00    0.80
   5   6  -5   23.20    1.60
   5   6  -5   20.20    1.20
  -5  -6   5   22.00    1.40
  -5  -6   5   24.40    1.90
  -5  -6   5   20.60    1.20
   4   6  -5    6.00    0.70
   4   6  -5    6.50    0.90
  -4  -6   5    7.90    1.20
  -4  -6   5    6.70    0.80
  -4  -6   5    7.10    0.90
   3   6  -5   46.20    2.20
   3   6  -5   47.10    2.10
   3   6  -5   48.50    2.10
  -3  -6   5   48.20    2.60
  -3  -6   5   48.10    2.30
  -3  -6   5   47.00    2.20
  -3  -6   5   47.50    2.00
   2   6  -5    2.00    0.50
   2   6  -5    2.40    0.60
   2   6  -5    1.70    0.60
  -2  -6   5    1.70    0.60
  -2  -6   5    2.10    0.60
  -2  -6   5    1.70    0.60
  -2  -6   5    1.50    0.70
   1   6  -5   27.60    1.50
   1   6  -5   26.60    1.50
   1   6  -5   28.20    1.50
  -1  -6   5   25.90    1.50
  -1  -6   5   26.20    1.70
  -1  -6   5   29.30    1.30
  -1  -6   5   27.70    1.40
  -1  -6   5   25.80    1.60
   0   6  -5    0.20    0.50
   0   6  -5    1.40    0.50
   0   6  -5    0.50    0.50
   0   6  -5   -0.60    0.40
   0  -6   5   -0.40    0.40
   0  -6   5    0.40    0.40
   0  -6   5    0.30    0.20
   0  -6   5    1.10    0.50
   0  -6   5    0.30    0.60
  -1   6  -5   15.40    1.20
  -1   6  -5   16.40    1.20
  -1   6  -5   17.90    1.20
  -1   6  -5   17.30    1.10
   1  -6   5   15.10    1.20
   1  -6   5   15.20    1.20
   1  -6   5   14.70    1.00
   1  -6   5   17.30    1.40
  -2   6  -5   20.50    1.40
  -2   6  -5   20.40    1.40
  -2   6  -5   22.70    1.40
  -2   6  -5   23.30    1.30
   2  -6   5   20.00    1.20
   2  -6   5   21.60    1.30
   2  -6   5   20.10    1.30
   2  -6   5   21.10    1.50
  -3   6  -5   34.00    1.90
  -3   6  -5   34.10    1.90
  -3   6  -5   32.60    1.70
  -3   6  -5   34.20    1.90
   3  -6   5   31.70    1.60
   3  -6   5   33.00    1.80
   3  -6   5   35.90    1.90
  -4   6  -5    0.10    0.50
  -4   6  -5   -0.70    0.60
  -4   6  -5   -0.20    0.50
  -4   6  -5   -0.20    0.50
   4  -6   5   -0.10    0.50
   4  -6   5    0.20    0.30
   4  -6   5   -0.10    0.30
  -5   6  -5    2.20    0.70
  -5   6  -5    0.90    0.70
  -5   6  -5    1.70    0.60
   5  -6   5    1.50    0.60
   5  -6   5    1.40    0.80
  -6   6  -5   33.70    2.10
  -6   6  -5   33.80    1.80
  -6   6  -5   34.30    2.20
   6  -6   5   39.20    2.40
   6  -6   5   34.30    1.70
  -7   6  -5    1.90    1.00
  -7   6  -5    2.20    0.80
  -7   6  -5    2.70    0.70
   7  -6   5    2.60    0.70
   7  -6   5    1.80    0.90
   7  -6   5    2.30    0.60
   7   5  -5    0.30    0.70
  -7  -5   5    0.40    0.80
  -7  -5   5    0.30    0.40
   6   5  -5    1.30    0.70
  -6  -5   5    0.60    0.70
  -6  -5   5    1.00    0.50
   5   5  -5    3.60    0.80
   5   5  -5    4.40    0.50
  -5  -5   5    3.40    0.90
  -5  -5   5    3.60    0.50
  -5  -5   5    4.60    0.50
  -5  -5   5    4.70    0.70
  -5  -5   5    4.30    0.70
   4   5  -5   14.80    1.10
   4   5  -5   15.60    0.90
   4   5  -5   12.70    0.80
   4   5  -5   11.80    0.90
  -4  -5   5   13.50    0.90
  -4  -5   5   12.30    1.00
  -4  -5   5   12.30    1.00
  -4  -5   5   15.40    1.40
  -4  -5   5   12.60    0.90
   3   5  -5   26.40    1.30
   3   5  -5   28.60    1.60
   3   5  -5   26.80    1.40
  -3  -5   5   27.20    1.50
  -3  -5   5   27.60    1.80
  -3  -5   5   27.20    1.50
  -3  -5   5   30.80    1.80
  -3  -5   5   26.30    1.30
  -3  -5   5   29.40    1.50
   2   5  -5    1.90    0.50
   2   5  -5    2.10    0.50
   2   5  -5    2.20    0.50
  -2  -5   5    2.00    0.50
  -2  -5   5    2.00    0.50
  -2  -5   5    1.60    0.50
  -2  -5   5    1.70    0.40
  -2  -5   5    2.00    0.60
   1   5  -5    4.80    0.70
   1   5  -5    6.00    0.70
   1   5  -5    5.80    0.70
   1   5  -5    5.50    0.70
  -1  -5   5    7.20    0.80
  -1  -5   5    4.90    0.80
  -1  -5   5    6.90    0.70
  -1  -5   5    7.10    0.60
  -1  -5   5    5.90    0.70
   0   5  -5    1.90    0.60
   0   5  -5    2.00    0.50
   0   5  -5    2.50    0.60
   0   5  -5    2.70    0.60
   0  -5   5    2.80    0.60
   0  -5   5    2.90    0.40
   0  -5   5    2.20    0.60
   0  -5   5    1.50    0.60
   0  -5   5    3.00    0.50
  -1   5  -5   -0.10    0.40
  -1   5  -5   -0.10    0.40
  -1   5  -5   -0.10    0.40
  -1   5  -5    0.30    0.50
   1  -5   5    0.00    0.40
   1  -5   5    0.10    0.40
   1  -5   5   -0.10    0.40
   1  -5   5   -0.20    0.40
   1  -5   5    0.10    0.40
   1  -5   5    0.50    0.10
  -2   5  -5    0.20    0.40
  -2   5  -5   -0.10    0.50
  -2   5  -5   -0.20    0.40
  -2   5  -5   -0.20    0.40
   2  -5   5   -0.50    0.30
   2  -5   5    0.10    0.50
   2  -5   5    0.20    0.30
   2  -5   5    0.00    0.30
   2  -5   5    0.20    0.40
  -3   5  -5    1.50    0.60
  -3   5  -5    1.00    0.50
  -3   5  -5    1.10    0.50
  -3   5  -5    0.30    0.40
   3  -5   5    0.80    0.40
   3  -5   5    1.20    0.20
   3  -5   5    0.60    0.30
   3  -5   5    1.20    0.50
  -4   5  -5   -0.60    0.50
  -4   5  -5    0.20    0.40
  -4   5  -5   -0.10    0.40
  -4   5  -5   -0.60    0.50
   4  -5   5   -0.20    0.30
   4  -5   5   -0.30    0.20
   4  -5   5   -0.30    0.20
   4  -5   5    0.10    0.40
  -5   5  -5   -0.80    0.50
  -5   5  -5    0.00    0.30
  -5   5  -5   -0.30    0.40
  -5   5  -5   -1.50    0.60
   5  -5   5   -0.90    0.60
   5  -5   5   -0.20    0.40
  -6   5  -5    0.50    0.50
  -6   5  -5    0.30    0.80
  -6   5  -5    0.70    0.60
  -6   5  -5    0.10    0.50
   6  -5   5   -0.30    0.50
   6  -5   5    0.20    0.40
   6  -5   5    0.20    0.50
  -7   5  -5   10.10    1.30
  -7   5  -5   10.80    1.20
   7  -5   5    8.30    1.40
   7  -5   5    8.90    0.80
  -8   5  -5   -0.60    0.60
  -8   5  -5   -0.50    0.80
   8  -5   5   -0.70    0.70
   8   4  -5    1.80    0.90
  -8  -4   5    1.10    0.30
  -8  -4   5    1.60    0.90
  -8  -4   5    0.40    0.80
   7   4  -5    7.60    1.20
  -7  -4   5    7.60    0.70
  -7  -4   5    7.90    1.20
   6   4  -5    5.70    1.00
  -6  -4   5    4.80    0.60
  -6  -4   5    4.40    0.60
  -6  -4   5    3.00    0.90
   5   4  -5   18.10    0.90
   5   4  -5   17.00    0.90
   5   4  -5   16.70    0.90
   5   4  -5   17.60    1.30
  -5  -4   5   15.30    0.80
  -5  -4   5   15.70    1.00
  -5  -4   5   16.30    1.00
  -5  -4   5   18.10    1.50
  -5  -4   5   17.30    0.90
  -5  -4   5   15.90    1.00
   4   4  -5    9.30    0.70
   4   4  -5    8.80    0.70
   4   4  -5   10.20    0.70
   4   4  -5    9.60    0.60
   4   4  -5    8.60    0.70
   4   4  -5    8.90    1.00
  -4  -4   5    9.50    0.70
  -4  -4   5    9.30    0.80
  -4  -4   5    8.70    1.00
  -4  -4   5    8.70    0.70
  -4  -4   5    9.70    0.80
  -4  -4   5    9.50    0.80
  -4  -4   5    8.90    0.60
   3   4  -5  177.18    6.00
   3   4  -5  186.88    6.60
   3   4  -5  176.48    6.50
   3   4  -5  191.18    6.10
   3   4  -5  198.08    5.80
  -3  -4   5  181.78    7.10
  -3  -4   5  192.28    6.10
  -3  -4   5  186.28    6.60
  -3  -4   5  181.78    6.60
  -3  -4   5  188.98    7.10
  -3  -4   5  186.58    5.80
   2   4  -5   67.29    2.70
   2   4  -5   66.49    2.50
   2   4  -5   68.79    2.40
   2   4  -5   71.19    2.50
  -2  -4   5   72.19    2.80
  -2  -4   5   66.29    2.90
  -2  -4   5   64.19    2.90
  -2  -4   5   67.49    2.40
  -2  -4   5   68.29    2.50
  -2  -4   5   67.09    2.70
  -2  -4   5   64.59    2.70
   1   4  -5    0.80    0.40
   1   4  -5    0.40    0.30
   1   4  -5    0.40    0.40
   1   4  -5    0.90    0.40
   1   4  -5    0.40    0.30
   1   4  -5    0.00    0.30
  -1  -4   5    0.20    0.40
  -1  -4   5    1.20    0.50
  -1  -4   5    0.50    0.40
  -1  -4   5    0.60    0.40
  -1  -4   5    0.80    0.50
  -1  -4   5    1.00    0.30
  -1  -4   5    0.80    0.30
  -1  -4   5    0.70    0.30
   0   4  -5  282.47    9.90
   0   4  -5  275.37    9.90
   0   4  -5  274.87    9.40
   0   4  -5  281.97    9.10
   0   4  -5  303.77    8.70
   0   4  -5  301.67    9.10
   0  -4   5  288.27    9.40
   0  -4   5  291.67    9.90
   0  -4   5  297.27    9.20
   0  -4   5  276.07    8.70
   0  -4   5  290.07   10.70
   0  -4   5  270.27    9.90
   0  -4   5  286.37   10.50
  -1   4  -5  123.69    4.00
  -1   4  -5  121.59    4.20
  -1   4  -5  121.19    4.40
  -1   4  -5  124.99    4.80
  -1   4  -5  117.69    4.50
  -1   4  -5  122.59    4.50
  -1   4  -5  125.69    4.20
   1  -4   5  124.09    4.50
   1  -4   5  117.19    4.00
   1  -4   5  128.09    4.20
   1  -4   5  124.49    4.90
   1  -4   5  119.99    4.80
   1  -4   5  124.39    4.80
   1  -4   5  115.49    4.50
   1  -4   5  122.09    4.30
  -2   4  -5    1.10    0.40
  -2   4  -5    1.20    0.50
  -2   4  -5    1.00    0.40
  -2   4  -5    1.80    0.50
   2  -4   5    1.60    0.30
   2  -4   5    1.40    0.40
   2  -4   5    1.00    0.40
   2  -4   5    2.00    0.50
  -3   4  -5   86.49    3.30
  -3   4  -5   83.69    3.10
  -3   4  -5   85.59    3.30
  -3   4  -5   84.99    3.30
   3  -4   5   81.69    3.30
   3  -4   5   82.79    2.90
   3  -4   5   80.79    3.10
  -4   4  -5    0.20    0.50
  -4   4  -5    0.80    0.50
  -4   4  -5   -0.10    0.40
  -4   4  -5    0.30    0.40
   4  -4   5    0.00    0.30
   4  -4   5   -0.20    0.30
   4  -4   5    0.10    0.40
   4  -4   5    0.30    0.50
   4  -4   5    0.00    0.20
  -5   4  -5   17.90    1.10
  -5   4  -5   20.30    1.30
  -5   4  -5   19.00    1.40
  -5   4  -5   20.20    1.20
  -5   4  -5   18.40    1.30
   5  -4   5   17.70    1.50
   5  -4   5   15.90    1.00
   5  -4   5   15.90    1.10
   5  -4   5   18.30    1.00
   5  -4   5   14.50    1.00
  -6   4  -5    5.40    0.80
  -6   4  -5    3.80    0.70
  -6   4  -5    3.60    0.60
  -6   4  -5    3.20    0.80
   6  -4   5    3.90    0.70
   6  -4   5    3.40    0.60
   6  -4   5    3.70    0.90
   6  -4   5    3.40    0.50
  -7   4  -5    4.40    0.80
  -7   4  -5    4.70    0.90
   7  -4   5    4.30    1.10
   7  -4   5    4.10    0.80
  -8   4  -5   -0.80    0.80
  -8   4  -5    1.00    0.60
   8  -4   5    1.20    0.90
   8   3  -5    0.10    0.70
  -8  -3   5    0.10    0.20
  -8  -3   5    0.00    0.20
  -8  -3   5    0.50    0.70
  -8  -3   5   -0.90    0.70
   7   3  -5    0.90    0.70
  -7  -3   5    1.20    0.40
  -7  -3   5    0.40    0.70
  -7  -3   5    0.50    0.30
  -7  -3   5    0.00    0.60
   6   3  -5   16.00    0.80
   6   3  -5   15.80    1.40
  -6  -3   5   15.50    1.30
  -6  -3   5   14.50    0.90
   5   3  -5   13.60    0.70
   5   3  -5   12.80    1.30
   5   3  -5   12.10    0.70
   5   3  -5   12.70    0.70
   5   3  -5   14.10    0.70
  -5  -3   5   11.80    0.70
  -5  -3   5   13.90    0.90
  -5  -3   5   12.90    0.90
  -5  -3   5   13.10    0.90
  -5  -3   5   10.50    1.10
  -5  -3   5   11.80    0.70
  -5  -3   5   13.40    0.70
   4   3  -5   36.00    1.50
   4   3  -5   36.80    1.50
   4   3  -5   34.50    1.40
   4   3  -5   37.30    1.60
   4   3  -5   37.80    1.90
   4   3  -5   38.10    1.40
  -4  -3   5   37.60    1.50
  -4  -3   5   34.80    1.40
  -4  -3   5   36.70    1.60
  -4  -3   5   33.90    1.80
  -4  -3   5   38.10    1.30
  -4  -3   5   35.90    1.70
  -4  -3   5   37.70    1.60
   3   3  -5   -0.20    0.30
   3   3  -5    0.50    0.30
   3   3  -5    0.80    0.30
   3   3  -5    0.50    0.40
   3   3  -5    0.50    0.30
   3   3  -5    0.20    0.40
   3   3  -5    0.60    0.30
  -3  -3   5    1.00    0.40
  -3  -3   5    0.30    0.30
  -3  -3   5    0.60    0.30
  -3  -3   5    0.20    0.30
  -3  -3   5    0.80    0.40
  -3  -3   5    0.50    0.30
  -3  -3   5    0.10    0.20
   2   3  -5  147.39    4.30
   2   3  -5  137.79    4.50
   2   3  -5  133.49    4.90
   2   3  -5  147.09    5.20
   2   3  -5  133.69    4.80
   2   3  -5  125.69    4.80
  -2  -3   5  141.29    4.80
  -2  -3   5  137.49    5.20
  -2  -3   5  141.09    4.50
  -2  -3   5  130.79    4.90
  -2  -3   5  127.79    4.90
  -2  -3   5  130.79    4.10
  -2  -3   5  134.09    4.30
   1   3  -5   12.60    0.80
   1   3  -5   13.10    0.80
   1   3  -5   12.40    0.90
   1   3  -5   12.20    0.80
   1   3  -5   13.50    0.80
  -1  -3   5   12.60    0.80
  -1  -3   5   11.30    0.90
  -1  -3   5   14.80    0.90
  -1  -3   5   12.40    0.90
  -1  -3   5   10.30    0.70
  -1  -3   5   14.00    0.90
   0   3  -5  311.17   10.70
   0   3  -5  307.37    9.90
   0   3  -5  327.67   11.40
   0   3  -5  298.47   10.20
   0   3  -5  334.37    9.50
   0   3  -5  325.07   10.80
   0  -3   5  314.37   10.80
   0  -3   5  315.47   11.40
   0  -3   5  310.47   10.20
   0  -3   5  306.57   10.70
   0  -3   5  324.47   10.00
   0  -3   5  300.77    9.40
  -1   3  -5  681.03   19.30
  -1   3  -5  673.23   23.20
  -1   3  -5  669.63   22.00
  -1   3  -5  664.83   22.00
  -1   3  -5  633.64   20.90
  -1   3  -5  633.84   20.30
   1  -3   5  696.73   20.30
   1  -3   5  613.84   23.20
   1  -3   5  642.64   19.30
   1  -3   5  631.94   21.90
   1  -3   5  676.43   20.90
   1  -3   5  664.93   21.90
  -2   3  -5  116.89    4.50
  -2   3  -5  109.19    3.80
  -2   3  -5  110.19    4.20
  -2   3  -5  103.89    4.10
  -2   3  -5  115.89    3.70
  -2   3  -5  109.09    4.10
  -2   3  -5  110.09    4.00
   2  -3   5  112.89    4.10
   2  -3   5  110.49    3.60
   2  -3   5  120.39    3.90
   2  -3   5  109.79    4.10
   2  -3   5  113.09    4.00
   2  -3   5  110.19    4.20
   2  -3   5  107.39    3.40
  -3   3  -5    8.20    0.70
  -3   3  -5    6.90    0.80
  -3   3  -5    8.90    0.80
  -3   3  -5    8.60    0.80
  -3   3  -5    7.10    0.80
  -3   3  -5    7.80    0.80
   3  -3   5    9.50    0.70
   3  -3   5    7.40    0.70
   3  -3   5    8.50    0.80
   3  -3   5    7.30    0.60
   3  -3   5    8.20    0.70
   3  -3   5    8.30    0.70
  -4   3  -5   48.80    2.20
  -4   3  -5   52.09    2.20
  -4   3  -5   48.50    2.20
  -4   3  -5   50.99    2.00
  -4   3  -5   46.40    2.20
  -4   3  -5   50.19    2.00
  -4   3  -5   49.00    1.90
   4  -3   5   50.89    2.20
   4  -3   5   49.10    2.00
   4  -3   5   48.50    2.10
   4  -3   5   49.10    1.80
   4  -3   5   47.00    1.90
   4  -3   5   49.90    2.40
   4  -3   5   48.30    2.40
  -5   3  -5    0.00    0.40
  -5   3  -5   -0.10    0.50
  -5   3  -5    0.20    0.40
  -5   3  -5    0.00    0.40
  -5   3  -5    0.20    0.40
   5  -3   5    0.30    0.30
   5  -3   5    0.10    0.40
   5  -3   5    0.20    0.60
   5  -3   5   -0.30    0.30
   5  -3   5    0.70    0.30
  -6   3  -5    6.60    0.90
  -6   3  -5    6.80    0.80
  -6   3  -5    6.90    0.70
  -6   3  -5    6.20    0.80
  -6   3  -5    6.90    1.00
   6  -3   5    6.10    0.90
   6  -3   5    6.50    0.70
   6  -3   5    7.30    1.10
   6  -3   5    6.50    0.60
  -7   3  -5    7.30    1.00
  -7   3  -5    6.40    0.80
   7  -3   5    8.00    1.30
   7  -3   5    7.80    1.10
  -8   3  -5    4.90    0.80
  -8   3  -5    4.50    1.10
   8  -3   5    4.70    1.20
   8  -3   5    5.10    1.00
   8   2  -5   -1.30    0.50
  -8  -2   5   -0.20    0.20
  -8  -2   5   -0.70    0.60
  -8  -2   5    0.20    0.20
  -8  -2   5   -0.10    0.70
   7   2  -5    3.10    0.90
  -7  -2   5    2.10    0.70
  -7  -2   5    1.90    0.40
  -7  -2   5    3.00    0.90
  -7  -2   5    2.40    0.40
   6   2  -5   23.70    0.90
   6   2  -5   24.80    1.70
   6   2  -5   25.60    1.00
  -6  -2   5   26.00    1.60
  -6  -2   5   24.40    0.90
  -6  -2   5   24.00    1.20
  -6  -2   5   27.60    1.90
  -6  -2   5   23.90    1.10
  -6  -2   5   23.90    1.20
   5   2  -5    8.20    0.60
   5   2  -5    8.20    1.00
   5   2  -5    9.40    0.50
   5   2  -5    8.70    0.60
  -5  -2   5    8.70    0.50
  -5  -2   5    7.70    0.90
  -5  -2   5    8.90    0.70
  -5  -2   5    8.20    1.10
  -5  -2   5    9.10    0.60
  -5  -2   5    8.10    0.70
  -5  -2   5    9.60    0.70
   4   2  -5    3.70    0.40
   4   2  -5    3.10    0.40
   4   2  -5    3.30    0.50
   4   2  -5    1.90    0.60
   4   2  -5    3.10    0.40
  -4  -2   5    3.10    0.60
  -4  -2   5    2.50    0.40
  -4  -2   5    4.00    0.40
  -4  -2   5    3.30    0.50
  -4  -2   5    3.70    0.40
   3   2  -5    7.60    0.60
   3   2  -5    8.90    0.60
   3   2  -5   10.10    0.70
   3   2  -5    8.60    0.60
   3   2  -5    8.70    0.60
   3   2  -5    9.00    0.90
  -3  -2   5    7.90    0.70
  -3  -2   5    7.60    0.50
  -3  -2   5    8.90    0.60
  -3  -2   5    8.50    0.80
  -3  -2   5    7.70    0.60
   2   2  -5   35.20    1.50
   2   2  -5   35.50    1.40
   2   2  -5   33.60    1.50
   2   2  -5   35.20    1.50
   2   2  -5   34.70    1.40
   2   2  -5   36.30    1.60
  -2  -2   5   37.30    1.40
  -2  -2   5   33.80    1.60
  -2  -2   5   34.80    1.30
  -2  -2   5   33.60    1.50
  -2  -2   5   33.80    1.30
  -2  -2   5   33.40    1.50
   1   2  -5  133.49    4.70
   1   2  -5  132.89    4.80
   1   2  -5  138.39    4.20
   1   2  -5  126.99    4.70
   1   2  -5  130.49    4.40
   1   2  -5  138.29    5.00
  -1  -2   5  129.09    4.20
  -1  -2   5  138.89    4.60
  -1  -2   5  133.39    4.80
  -1  -2   5  131.69    4.40
  -1  -2   5  129.29    4.70
  -1  -2   5  130.59    4.00
  -1  -2   5  132.49    5.00
   0   2  -5  217.48    6.40
   0   2  -5  198.68    6.70
   0   2  -5  204.38    7.20
   0   2  -5  212.88    7.20
   0   2  -5  209.98    7.60
   0   2  -5  201.88    7.20
   0  -2   5  214.78    6.70
   0  -2   5  220.18    6.90
   0  -2   5  200.78    6.00
   0  -2   5  205.08    7.60
   0  -2   5  210.18    7.20
   0  -2   5  197.08    6.30
  -1   2  -5   98.09    3.80
  -1   2  -5   95.39    3.10
  -1   2  -5   93.59    3.30
  -1   2  -5   91.49    3.30
  -1   2  -5   93.89    3.50
  -1   2  -5   92.29    3.50
  -1   2  -5   98.59    3.60
   1  -2   5   97.79    3.30
   1  -2   5   92.49    3.50
   1  -2   5   89.99    2.90
   1  -2   5   96.49    3.10
   1  -2   5   92.79    3.60
   1  -2   5   90.09    3.50
   1  -2   5   95.59    3.30
  -2   2  -5    0.00    0.30
  -2   2  -5    0.00    0.30
  -2   2  -5   -0.30    0.30
  -2   2  -5    0.00    0.30
  -2   2  -5   -0.20    0.30
  -2   2  -5   -0.30    0.40
  -2   2  -5    0.20    0.30
   2  -2   5    0.30    0.30
   2  -2   5   -0.20    0.20
   2  -2   5   -0.10    0.20
   2  -2   5    0.20    0.30
   2  -2   5   -0.10    0.30
   2  -2   5   -0.10    0.20
  -3   2  -5   24.20    1.20
  -3   2  -5   25.80    1.30
  -3   2  -5   23.70    1.10
  -3   2  -5   24.60    1.30
  -3   2  -5   22.00    1.30
  -3   2  -5   24.60    1.30
   3  -2   5   22.70    1.40
   3  -2   5   22.80    1.00
   3  -2   5   21.40    1.20
   3  -2   5   23.90    1.10
   3  -2   5   25.70    1.20
   3  -2   5   28.40    1.20
   3  -2   5   25.20    1.20
  -4   2  -5    6.20    0.70
  -4   2  -5    5.70    0.60
  -4   2  -5    5.60    0.70
  -4   2  -5    5.40    0.60
  -4   2  -5    4.90    0.60
  -4   2  -5    5.00    0.70
   4  -2   5    5.30    0.70
   4  -2   5    4.60    0.50
   4  -2   5    5.50    0.60
   4  -2   5    5.20    0.60
   4  -2   5    5.40    0.60
   4  -2   5    4.50    0.80
   4  -2   5    5.40    0.60
  -5   2  -5    1.90    0.60
  -5   2  -5    1.10    0.40
  -5   2  -5    1.10    0.50
  -5   2  -5    1.90    0.40
  -5   2  -5    1.70    0.40
  -5   2  -5    1.40    0.50
   5  -2   5    1.20    0.40
   5  -2   5    0.60    0.40
   5  -2   5    1.30    0.50
   5  -2   5    0.80    0.40
   5  -2   5    2.30    0.40
   5  -2   5    0.80    0.60
  -6   2  -5   -0.30    0.30
  -6   2  -5   -0.40    0.40
  -6   2  -5   -0.30    0.50
  -6   2  -5    0.50    0.40
   6  -2   5    0.20    0.30
   6  -2   5    0.00    0.50
   6  -2   5    0.30    0.60
  -7   2  -5   -0.40    0.40
  -7   2  -5   -1.00    0.50
   7  -2   5    0.50    0.70
   7  -2   5   -0.20    0.50
  -8   2  -5    2.50    0.60
   8  -2   5    1.70    0.80
   8  -2   5    2.00    0.80
   8   1  -5    1.00    0.80
  -8  -1   5    1.40    0.80
  -8  -1   5    0.60    0.30
  -8  -1   5    0.50    0.30
  -8  -1   5    1.10    0.70
   7   1  -5    4.00    0.90
  -7  -1   5    3.70    0.50
  -7  -1   5    3.90    1.00
  -7  -1   5    3.10    0.50
  -7  -1   5    3.40    0.70
   6   1  -5   48.90    1.70
   6   1  -5   47.50    1.70
   6   1  -5   49.80    1.80
   6   1  -5   49.00    2.50
  -6  -1   5   48.70    2.30
  -6  -1   5   45.90    1.50
  -6  -1   5   46.20    2.00
  -6  -1   5   44.80    1.90
  -6  -1   5   55.89    2.90
  -6  -1   5   46.50    2.00
   5   1  -5  122.09    3.70
   5   1  -5  117.79    4.20
   5   1  -5  118.69    4.60
  -5  -1   5  120.49    4.30
  -5  -1   5  124.59    3.90
  -5  -1   5  118.89    3.50
  -5  -1   5  117.39    4.60
  -5  -1   5  112.19    4.30
  -5  -1   5  118.59    5.20
   4   1  -5   -0.40    0.20
   4   1  -5    0.00    0.40
   4   1  -5    0.00    0.20
   4   1  -5    0.10    0.20
   4   1  -5   -0.10    0.20
  -4  -1   5    0.20    0.50
  -4  -1   5   -0.20    0.20
  -4  -1   5   -0.30    0.30
  -4  -1   5    0.10    0.30
  -4  -1   5    0.00    0.20
  -4  -1   5   -0.10    0.30
   3   1  -5   22.20    1.10
   3   1  -5   25.40    1.00
   3   1  -5   24.40    1.00
   3   1  -5   21.20    1.30
   3   1  -5   21.30    1.10
   3   1  -5   22.60    1.10
   3   1  -5   22.30    1.10
  -3  -1   5   22.10    1.10
  -3  -1   5   23.70    1.00
  -3  -1   5   20.60    1.30
  -3  -1   5   20.50    1.10
  -3  -1   5   23.10    1.10
  -3  -1   5   22.50    0.90
  -3  -1   5   21.10    1.10
   2   1  -5   20.50    0.90
   2   1  -5   19.70    1.10
   2   1  -5   20.70    1.10
   2   1  -5   17.60    1.00
   2   1  -5   21.50    0.90
   2   1  -5   22.10    1.00
  -2  -1   5   21.40    1.10
  -2  -1   5   21.20    1.10
  -2  -1   5   21.30    1.10
  -2  -1   5   21.60    0.90
  -2  -1   5   22.10    1.00
  -2  -1   5   20.60    1.00
  -2  -1   5   20.00    1.20
   1   1  -5  157.58    5.60
   1   1  -5  155.38    5.60
   1   1  -5  167.48    4.90
   1   1  -5  161.18    4.70
   1   1  -5  151.68    5.20
   1   1  -5  158.78    5.60
   1   1  -5  166.98    5.80
  -1  -1   5  153.68    4.90
  -1  -1   5  158.68    5.20
  -1  -1   5  154.68    5.80
  -1  -1   5  162.68    5.60
  -1  -1   5  148.99    4.60
  -1  -1   5  153.28    6.20
  -1  -1   5  154.98    5.60
  -1  -1   5  164.48    5.60
   0   1  -5    7.20    0.60
   0   1  -5    6.40    0.60
   0   1  -5    5.60    0.50
   0   1  -5    4.60    0.60
   0   1  -5    6.90    0.50
   0   1  -5    5.70    0.60
   0   1  -5    8.20    0.60
   0  -1   5    8.20    0.60
   0  -1   5    5.40    0.60
   0  -1   5    6.30    0.60
   0  -1   5    5.30    0.50
   0  -1   5    8.40    0.60
   0  -1   5    6.50    0.50
   0  -1   5    9.30    0.70
   0  -1   5    6.00    0.60
  -1   1  -5   38.80    1.40
  -1   1  -5   39.20    1.50
  -1   1  -5   37.70    1.60
  -1   1  -5   37.50    1.70
  -1   1  -5   37.40    1.70
  -1   1  -5   37.50    1.50
   1  -1   5   39.70    1.50
   1  -1   5   41.70    1.70
   1  -1   5   38.60    1.60
   1  -1   5   40.90    1.60
   1  -1   5   42.40    1.70
   1  -1   5   37.60    1.40
   1  -1   5   41.30    1.70
   1  -1   5   41.70    1.60
  -2   1  -5   51.49    2.20
  -2   1  -5   54.29    1.90
  -2   1  -5   50.89    2.00
  -2   1  -5   50.79    2.20
  -2   1  -5   48.50    2.10
  -2   1  -5   52.59    2.00
  -2   1  -5   52.39    1.80
   2  -1   5   53.09    2.20
   2  -1   5   49.00    1.80
   2  -1   5   55.89    2.00
   2  -1   5   54.29    2.20
   2  -1   5   50.39    2.20
   2  -1   5   52.89    1.90
   2  -1   5   53.99    2.00
  -3   1  -5    8.30    0.70
  -3   1  -5    7.30    0.70
  -3   1  -5    6.20    0.60
  -3   1  -5    6.40    0.70
  -3   1  -5    6.30    0.70
   3  -1   5    7.10    0.60
   3  -1   5    7.20    0.70
   3  -1   5    7.50    0.70
   3  -1   5    6.90    0.60
   3  -1   5    7.30    0.80
  -4   1  -5   40.40    1.90
  -4   1  -5   40.90    1.80
  -4   1  -5   40.00    1.70
  -4   1  -5   44.10    1.90
   4  -1   5   43.60    1.80
   4  -1   5   37.80    2.10
   4  -1   5   42.10    1.70
   4  -1   5   40.20    1.70
   4  -1   5   39.30    1.50
   4  -1   5   37.80    2.00
  -5   1  -5   18.90    1.20
  -5   1  -5   21.10    1.20
  -5   1  -5   17.60    0.80
  -5   1  -5   19.20    0.80
  -5   1  -5   20.00    1.20
  -5   1  -5   18.90    1.20
   5  -1   5   19.40    1.50
   5  -1   5   20.20    1.00
   5  -1   5   20.80    1.40
   5  -1   5   19.50    0.90
   5  -1   5   19.70    1.10
   5  -1   5   19.50    1.00
  -6   1  -5    5.80    0.80
  -6   1  -5    6.40    0.80
  -6   1  -5    5.50    0.70
  -6   1  -5    6.20    0.70
   6  -1   5    5.80    0.50
   6  -1   5    5.30    1.00
   6  -1   5    5.50    1.00
  -7   1  -5   -0.60    0.50
  -7   1  -5    0.40    0.50
   7  -1   5    1.10    0.70
   7  -1   5    1.00    0.70
  -8   1  -5    4.20    0.70
   8  -1   5    2.70    0.90
   8  -1   5    5.90    1.30
   8   0  -5   10.20    1.40
  -8   0   5   10.30    0.70
  -8   0   5    9.40    0.80
  -8   0   5    9.90    1.50
  -8   0   5    8.30    1.20
   7   0  -5    1.70    0.80
  -7   0   5    0.90    0.40
  -7   0   5    1.00    0.50
  -7   0   5    2.00    0.80
  -7   0   5    1.40    0.40
   6   0  -5   13.60    0.80
   6   0  -5   14.80    0.80
   6   0  -5   15.70    0.80
   6   0  -5   14.40    1.40
  -6   0   5   13.50    0.70
  -6   0   5   14.80    1.00
  -6   0   5   13.40    0.90
  -6   0   5   12.80    1.00
  -6   0   5   16.00    1.60
  -6   0   5   15.40    1.00
   5   0  -5    0.20    0.30
   5   0  -5    0.10    0.50
   5   0  -5    0.10    0.20
   5   0  -5    0.20    0.30
   5   0  -5    0.00    0.20
   5   0  -5    0.00    0.20
  -5   0   5    0.00    0.40
  -5   0   5    0.00    0.20
  -5   0   5    0.40    0.30
  -5   0   5    0.20    0.30
  -5   0   5    0.70    0.30
  -5   0   5    0.30    0.40
  -5   0   5    0.10    0.30
  -5   0   5    0.30    0.50
   4   0  -5   48.20    1.70
   4   0  -5   47.10    1.90
   4   0  -5   50.19    1.70
   4   0  -5   46.50    2.10
   4   0  -5   45.40    1.90
  -4   0   5   47.80    2.10
  -4   0   5   48.20    1.80
  -4   0   5   48.20    2.10
  -4   0   5   43.80    1.90
  -4   0   5   49.20    2.00
  -4   0   5   48.80    2.50
  -4   0   5   49.70    2.00
  -4   0   5   47.50    1.70
  -4   0   5   45.60    2.00
   3   0  -5   30.50    1.20
   3   0  -5   31.80    1.20
   3   0  -5   27.90    1.40
   3   0  -5   30.30    1.20
   3   0  -5   27.00    1.30
   3   0  -5   31.60    1.50
  -3   0   5   31.30    1.40
  -3   0   5   27.60    1.40
  -3   0   5   30.10    1.70
  -3   0   5   29.80    1.20
  -3   0   5   32.10    1.40
  -3   0   5   28.50    1.20
  -3   0   5   26.60    1.40
  -3   0   5   30.10    1.30
   2   0  -5  354.76   12.60
   2   0  -5  340.37   12.10
   2   0  -5  354.96   13.60
   2   0  -5  369.96   10.70
   2   0  -5  372.16   10.20
   2   0  -5  360.26   12.20
  -2   0   5  341.47   13.60
  -2   0   5  366.26   12.20
  -2   0   5  357.06   10.20
  -2   0   5  363.06   12.20
  -2   0   5  376.66   11.30
  -2   0   5  351.96   12.20
   1   0  -5    2.50    0.40
   1   0  -5    3.20    0.50
   1   0  -5    2.70    0.40
   1   0  -5    2.90    0.40
   1   0  -5    2.50    0.40
   1   0  -5    2.40    0.40
   1   0  -5    2.40    0.40
  -1   0   5    3.50    0.50
  -1   0   5    2.60    0.40
  -1   0   5    2.60    0.40
  -1   0   5    3.30    0.50
  -1   0   5    3.30    0.50
  -1   0   5    2.30    0.40
   0   0  -5  166.68    6.10
   0   0  -5  162.58    6.00
   0   0  -5  169.88    6.60
   0   0  -5  170.08    5.30
   0   0  -5  175.88    5.10
   0   0  -5  171.78    6.10
   0   0   5  175.78    6.10
   0   0   5  169.28    5.10
   0   0   5  176.18    6.10
   0   0   5  173.68    5.60
   0   0   5  173.68    5.70
   0   0   5  171.78    6.60
   0   0   5  176.28    6.10
  -1   0  -5   11.40    0.70
  -1   0  -5   13.30    0.70
  -1   0  -5   12.70    0.80
  -1   0  -5   11.60    0.70
  -1   0  -5   14.50    0.90
  -1   0  -5   12.30    0.90
   1   0   5   14.70    0.90
   1   0   5   12.10    0.70
   1   0   5   11.80    0.70
   1   0   5   13.90    0.90
   1   0   5   13.10    0.80
   1   0   5   13.00    0.70
   1   0   5   14.80    0.90
   1   0   5   13.90    0.70
  -2   0  -5  344.67    9.60
  -2   0  -5  337.57   10.10
  -2   0  -5  320.67   11.40
  -2   0  -5  324.57   10.70
  -2   0  -5  339.07   11.50
  -2   0  -5  330.97   12.40
  -2   0  -5  325.47   11.40
   2   0   5  345.97   10.70
   2   0   5  349.47   11.50
   2   0   5  320.67    9.50
   2   0   5  344.87   10.60
   2   0   5  345.37   11.40
   2   0   5  326.67   11.80
  -3   0  -5   44.10    2.00
  -3   0  -5   46.00    1.70
  -3   0  -5   41.20    1.60
  -3   0  -5   41.50    1.90
  -3   0  -5   44.60    2.00
  -3   0  -5   41.70    1.80
  -3   0  -5   43.50    1.60
   3   0   5   44.60    1.90
   3   0   5   45.80    1.90
   3   0   5   41.00    1.60
   3   0   5   44.80    1.80
   3   0   5   42.90    1.60
   3   0   5   42.90    2.00
  -4   0  -5   32.90    1.50
  -4   0  -5   33.50    1.40
  -4   0  -5   33.70    1.60
  -4   0  -5   34.00    1.40
  -4   0  -5   34.10    1.40
  -4   0  -5   33.20    1.70
  -4   0  -5   32.40    1.70
   4   0   5   35.10    1.40
   4   0   5   36.10    1.90
   4   0   5   32.00    1.30
   4   0   5   35.30    1.50
   4   0   5   33.30    1.60
   4   0   5   34.30    1.90
   4   0   5   34.20    1.60
  -5   0  -5   16.80    1.10
  -5   0  -5   16.20    1.00
  -5   0  -5   16.50    1.10
  -5   0  -5   14.90    0.90
   5   0   5   16.90    0.90
   5   0   5   15.80    0.90
   5   0   5   17.60    1.40
   5   0   5   17.10    1.40
   5   0   5   16.60    1.00
  -6   0  -5   10.00    0.90
  -6   0  -5    9.30    0.90
  -6   0  -5   10.50    0.90
  -6   0  -5   10.00    0.80
   6   0   5   11.90    0.70
   6   0   5    9.50    1.30
   6   0   5   10.40    1.30
   6   0   5   10.60    0.90
  -7   0  -5    6.10    0.80
   7   0   5    5.70    1.10
   7   0   5    6.70    1.20
   8  -1  -5    2.60    0.90
  -8   1   5    2.20    0.50
  -8   1   5    2.00    1.00
  -8   1   5    2.40    0.90
   7  -1  -5    1.10    0.70
  -7   1   5    0.50    0.40
  -7   1   5    0.40    0.30
  -7   1   5   -0.10    0.60
  -7   1   5   -0.50    0.60
   6  -1  -5   25.10    1.60
   6  -1  -5   26.10    1.10
   6  -1  -5   23.30    1.10
   6  -1  -5   26.20    1.10
  -6   1   5   24.60    1.40
  -6   1   5   24.50    1.30
  -6   1   5   23.90    1.20
  -6   1   5   25.70    1.40
  -6   1   5   25.80    1.90
   5  -1  -5    1.60    0.60
   5  -1  -5    0.00    0.30
   5  -1  -5    0.70    0.30
   5  -1  -5    0.30    0.30
   5  -1  -5    0.10    0.30
   5  -1  -5    0.60    0.30
  -5   1   5    0.70    0.40
  -5   1   5    0.90    0.30
  -5   1   5    0.30    0.20
  -5   1   5    0.80    0.50
  -5   1   5    0.20    0.30
  -5   1   5    0.90    0.40
  -5   1   5    0.70    0.30
  -5   1   5    0.70    0.40
   4  -1  -5    7.20    0.60
   4  -1  -5    5.80    0.60
   4  -1  -5    5.70    0.80
   4  -1  -5    7.00    0.60
   4  -1  -5    6.10    0.50
   4  -1  -5    5.70    0.70
  -4   1   5    9.20    0.80
  -4   1   5    6.30    0.70
  -4   1   5    4.70    0.80
  -4   1   5    6.50    0.70
  -4   1   5    7.50    0.70
  -4   1   5    7.70    0.70
  -4   1   5    6.40    0.60
  -4   1   5    8.00    0.70
   3  -1  -5  142.69    5.10
   3  -1  -5  131.99    4.70
   3  -1  -5  136.59    5.10
   3  -1  -5  141.39    5.20
   3  -1  -5  151.78    4.30
  -3   1   5  142.39    5.90
  -3   1   5  154.08    5.20
  -3   1   5  148.49    5.20
  -3   1   5  142.09    5.20
  -3   1   5  145.99    4.30
  -3   1   5  143.99    5.20
  -3   1   5  137.39    5.60
   2  -1  -5   24.80    1.30
   2  -1  -5   30.90    1.60
   2  -1  -5   26.70    1.30
   2  -1  -5   28.10    1.40
   2  -1  -5   29.10    1.20
   2  -1  -5   28.00    1.10
  -2   1   5   26.40    1.10
  -2   1   5   25.70    1.40
  -2   1   5   28.00    1.10
  -2   1   5   28.10    1.60
  -2   1   5   25.90    1.50
  -2   1   5   26.80    1.40
  -2   1   5   30.40    1.40
   1  -1  -5   15.60    1.00
   1  -1  -5   15.40    0.80
   1  -1  -5   15.10    1.00
   1  -1  -5   15.10    1.00
   1  -1  -5   14.30    0.90
  -1   1   5   12.60    1.00
  -1   1   5   14.20    0.90
  -1   1   5   15.30    1.00
  -1   1   5   14.00    0.80
  -1   1   5   15.50    0.90
   0  -1  -5   78.79    3.20
   0  -1  -5   86.29    3.50
   0  -1  -5   80.29    3.20
   0  -1  -5   81.29    3.20
   0  -1  -5   84.19    2.70
   0   1   5   80.49    3.20
   0   1   5   82.89    3.20
   0   1   5   89.59    3.30
   0   1   5   83.09    3.50
   0   1   5   81.49    2.70
   0   1   5   81.09    3.00
  -1  -1  -5  197.08    5.70
  -1  -1  -5  193.88    6.80
  -1  -1  -5  185.28    6.80
  -1  -1  -5  182.58    6.70
  -1  -1  -5  190.08    7.30
   1   1   5  185.38    7.30
   1   1   5  201.68    6.30
   1   1   5  199.48    6.80
   1   1   5  185.88    6.80
   1   1   5  193.08    6.80
   1   1   5  192.78    6.10
   1   1   5  187.38    5.60
   1   1   5  187.78    6.70
  -2  -1  -5   21.70    1.30
  -2  -1  -5   22.90    1.30
  -2  -1  -5   19.50    1.20
  -2  -1  -5   23.30    1.10
  -2  -1  -5   21.70    1.20
  -2  -1  -5   22.10    1.00
   2   1   5   22.20    1.20
   2   1   5   22.80    1.20
   2   1   5   22.50    1.00
   2   1   5   24.30    1.30
   2   1   5   23.80    1.20
   2   1   5   23.50    0.90
  -3  -1  -5    2.30    0.50
  -3  -1  -5    2.10    0.40
  -3  -1  -5    2.70    0.40
  -3  -1  -5    1.90    0.50
  -3  -1  -5    2.00    0.50
  -3  -1  -5    1.80    0.40
   3   1   5    2.40    0.50
   3   1   5    1.70    0.50
   3   1   5    2.00    0.20
   3   1   5    2.80    0.60
   3   1   5    3.60    0.60
   3   1   5    1.90    0.40
  -4  -1  -5   22.80    1.30
  -4  -1  -5   22.60    1.30
  -4  -1  -5   21.40    1.10
  -4  -1  -5   20.70    1.30
  -4  -1  -5   20.20    1.20
  -4  -1  -5   21.10    0.90
  -4  -1  -5   20.30    1.20
   4   1   5   19.50    1.40
   4   1   5   18.80    1.40
   4   1   5   20.40    1.40
   4   1   5   20.60    1.20
   4   1   5   19.60    1.00
  -5  -1  -5    6.70    0.80
  -5  -1  -5    6.70    0.60
  -5  -1  -5    7.90    0.90
  -5  -1  -5    7.60    0.80
  -5  -1  -5    8.00    0.80
   5   1   5    7.70    1.10
   5   1   5    7.40    1.10
   5   1   5    6.10    0.60
   5   1   5    6.80    0.90
   5   1   5    7.60    0.70
  -6  -1  -5    0.40    0.50
   6   1   5    0.10    0.40
   6   1   5    0.10    0.70
   6   1   5    0.30    0.50
   6   1   5    0.10    0.30
  -7  -1  -5    5.40    0.80
   7   1   5    5.40    1.20
   7   1   5    4.50    1.10
   8  -2  -5    1.50    0.80
  -8   2   5    1.60    0.50
  -8   2   5    1.50    1.00
  -8   2   5    2.90    0.90
   7  -2  -5   -0.50    0.60
  -7   2   5    0.40    0.50
  -7   2   5    0.50    0.70
  -7   2   5    0.20    0.60
   6  -2  -5    0.40    0.30
   6  -2  -5    0.60    0.50
  -6   2   5   -0.30    0.40
  -6   2   5    0.70    0.50
  -6   2   5    0.30    0.40
  -6   2   5   -0.50    0.60
  -6   2   5    0.60    0.60
   5  -2  -5    0.60    0.30
   5  -2  -5    0.40    0.40
   5  -2  -5    1.20    0.50
   5  -2  -5    0.60    0.40
  -5   2   5    0.40    0.50
  -5   2   5    0.70    0.50
  -5   2   5   -0.10    0.30
  -5   2   5    0.40    0.40
  -5   2   5    0.30    0.50
  -5   2   5    0.20    0.40
  -5   2   5   -0.10    0.40
  -5   2   5    0.10    0.30
   4  -2  -5    8.00    0.80
   4  -2  -5    8.30    0.90
   4  -2  -5    8.00    0.80
   4  -2  -5    8.70    0.80
  -4   2   5    7.50    0.60
  -4   2   5    8.90    0.70
  -4   2   5    6.80    1.00
  -4   2   5    8.30    0.90
  -4   2   5    9.40    0.80
  -4   2   5    7.80    0.90
  -4   2   5    7.20    0.80
   3  -2  -5    0.10    0.20
   3  -2  -5   -0.20    0.30
   3  -2  -5    0.00    0.40
   3  -2  -5    0.40    0.40
  -3   2   5    0.30    0.40
  -3   2   5   -0.30    0.40
  -3   2   5    0.00    0.30
  -3   2   5   -0.20    0.30
  -3   2   5    0.40    0.50
  -3   2   5    0.30    0.40
   2  -2  -5   72.09    2.70
   2  -2  -5   73.79    3.00
   2  -2  -5   75.99    3.00
   2  -2  -5   71.69    2.70
   2  -2  -5   73.69    2.80
   2  -2  -5   75.79    3.00
  -2   2   5   70.89    2.50
  -2   2   5   74.89    3.00
  -2   2   5   74.99    3.30
  -2   2   5   75.39    3.00
  -2   2   5   74.39    3.40
   1  -2  -5   15.40    1.00
   1  -2  -5   11.60    0.90
   1  -2  -5   12.80    1.00
   1  -2  -5   10.50    0.90
   1  -2  -5   11.50    0.90
  -1   2   5   12.90    0.80
  -1   2   5   12.70    0.90
  -1   2   5   11.50    1.00
  -1   2   5   13.90    1.10
  -1   2   5   11.60    1.00
   0  -2  -5    6.40    0.70
   0  -2  -5    5.60    0.70
   0  -2  -5    6.90    0.80
   0  -2  -5    7.00    0.80
   0  -2  -5    6.00    0.70
   0   2   5    7.00    0.80
   0   2   5    6.90    0.60
   0   2   5    6.50    0.70
   0   2   5    5.90    0.80
   0   2   5    6.90    0.80
  -1  -2  -5    1.40    0.40
  -1  -2  -5    1.20    0.50
  -1  -2  -5    0.70    0.40
  -1  -2  -5    0.30    0.40
  -1  -2  -5    1.40    0.50
   1   2   5    1.80    0.50
   1   2   5    0.70    0.40
   1   2   5    1.90    0.50
   1   2   5    1.70    0.20
   1   2   5    0.90    0.40
   1   2   5    2.00    0.50
  -2  -2  -5  107.49    4.30
  -2  -2  -5  119.69    4.30
  -2  -2  -5  116.59    4.00
  -2  -2  -5  115.59    4.30
  -2  -2  -5  111.89    4.60
  -2  -2  -5  108.79    4.30
   2   2   5  116.69    4.70
   2   2   5  109.59    3.60
   2   2   5  107.99    4.60
   2   2   5  107.29    4.30
  -3  -2  -5   34.60    1.90
  -3  -2  -5   39.70    1.80
  -3  -2  -5   44.20    2.00
  -3  -2  -5   37.00    1.90
   3   2   5   41.00    2.00
   3   2   5   38.90    2.10
   3   2   5   38.70    1.90
   3   2   5   37.80    1.60
  -4  -2  -5   34.40    1.90
  -4  -2  -5   37.50    1.90
  -4  -2  -5   37.00    1.90
  -4  -2  -5   35.50    1.70
  -4  -2  -5   32.70    1.80
   4   2   5   33.60    1.90
   4   2   5   34.90    1.70
   4   2   5   38.50    2.10
   4   2   5   36.40    1.50
   4   2   5   33.10    1.90
  -5  -2  -5    0.50    0.50
  -5  -2  -5    0.90    0.60
  -5  -2  -5    0.70    0.50
   5   2   5    1.60    0.70
   5   2   5    1.10    0.40
   5   2   5    0.80    0.50
   5   2   5    0.80    0.70
  -6  -2  -5    4.70    0.80
   6   2   5    6.80    1.20
  -7  -2  -5    2.90    0.80
   7   2   5    3.20    1.10
   8  -3  -5    1.70    0.90
  -8   3   5    2.40    0.90
  -8   3   5    3.40    1.20
  -8   3   5    3.20    0.70
   7  -3  -5    0.20    0.70
   7  -3  -5    0.40    0.40
  -7   3   5    0.00    0.60
  -7   3   5    0.20    0.50
  -7   3   5    0.70    0.80
   6  -3  -5    4.20    0.60
   6  -3  -5    4.60    0.80
  -6   3   5    4.10    0.80
  -6   3   5    5.50    1.00
  -6   3   5    4.20    0.90
  -6   3   5    3.50    0.70
   5  -3  -5    2.60    0.50
   5  -3  -5    3.70    0.60
   5  -3  -5    2.60    0.70
  -5   3   5    2.10    0.60
  -5   3   5    2.00    0.60
  -5   3   5    2.70    0.70
  -5   3   5    3.30    0.70
  -5   3   5    4.00    0.90
   4  -3  -5   19.00    1.20
   4  -3  -5   20.00    1.20
   4  -3  -5   21.60    1.30
   4  -3  -5   19.40    1.30
  -4   3   5   20.70    1.30
  -4   3   5   19.40    1.30
[truncated: 245,720 more chars]
