# Supplementary material for: Crystal structure of (Z)-3-allyl-5-(4-methyl­benzyl­idene)-2-sulfanyl­idene-1,3-thia­zolidin-4-one
Source: Acta Crystallogr E Crystallogr Commun. 2015 Nov 4;71(Pt 12):o906–7. doi: 10.1107/S2056989015020460 (PMC4719873; doi:10.1107/S2056989015020460)
Supplement: Supplementary file 2 [file e-71-0o906-Isup2.hkl]

data_I                                                                          
_shelx_title ' EL14_D391_DRX2_CAMe in P-1'                                      
_shelx_refln_list_code          4                                               
_shelx_F_calc_maximum      158.01                                               
_exptl_crystal_F_000       288.00                                               
_reflns_d_resolution_high  0.7932                                               
                                                                                
loop_                                                                           
 _space_group_symop_operation_xyz                                               
 'x, y, z'                                                                      
 '-x, -y, -z'                                                                   
                                                                                
_cell_length_a     7.3606                                                       
_cell_length_b     8.8342                                                       
_cell_length_c    11.3134                                                       
_cell_angle_alpha 109.736                                                       
_cell_angle_beta   95.380                                                       
_cell_angle_gamma  96.502                                                       
                                                                                
_shelx_F_squared_multiplier     1.000                                           
                                                                                
loop_                                                                           
 _refln_index_h                                                                 
 _refln_index_k                                                                 
 _refln_index_l                                                                 
 _refln_F_squared_calc                                                          
 _refln_F_squared_meas                                                          
 _refln_F_squared_sigma                                                         
 _refln_observed_status                                                         
   1   0   0       1330.44       1263.92        74.06 o                         
   2   0   0       1542.63       1673.44        21.03 o                         
   3   0   0          3.94          4.10         0.36 o                         
   4   0   0        478.95        464.21         5.81 o                         
   5   0   0         64.58         47.92         0.97 o                         
   6   0   0         64.18         72.07         1.70 o                         
   7   0   0         27.61         25.39         1.66 o                         
   8   0   0         14.86         17.19         1.60 o                         
   9   0   0          9.19          5.84         1.43 o                         
  -9   1   0          2.32          3.24         1.78 o                         
  -8   1   0         14.73         18.59         1.77 o                         
  -7   1   0         16.41         17.80         0.64 o                         
  -6   1   0        196.08        192.56         3.43 o                         
  -5   1   0          2.54          1.63         0.15 o                         
  -4   1   0        212.81        243.35         2.18 o                         
  -3   1   0        264.68        266.03         2.30 o                         
  -2   1   0       1240.18       1343.32        10.09 o                         
  -1   1   0       1085.28       1122.12        11.42 o                         
   0   1   0        354.94        304.72         6.05 o                         
   1   1   0        915.48        947.86         7.75 o                         
   2   1   0        150.63        166.81         1.46 o                         
   3   1   0       1185.15       1269.05        12.02 o                         
   4   1   0        315.11        366.68         5.76 o                         
   5   1   0         89.58         76.12         1.50 o                         
   6   1   0          3.79          2.97         0.32 o                         
   7   1   0         97.80         94.77         2.70 o                         
   8   1   0         14.32         12.30         1.30 o                         
  -9   2   0          2.18          2.01         0.46 o                         
  -8   2   0          0.88          0.76         0.46 o                         
  -7   2   0         31.65         26.48         1.02 o                         
  -6   2   0        432.30        428.59         4.32 o                         
  -5   2   0         93.27         96.95         1.16 o                         
  -4   2   0          2.44          3.17         0.16 o                         
  -3   2   0        103.88        122.33         1.14 o                         
  -2   2   0        271.17        274.49         2.60 o                         
  -1   2   0        230.93        230.86         2.11 o                         
   0   2   0         92.11         87.39         0.93 o                         
   1   2   0        177.03        182.05         1.57 o                         
   2   2   0         67.25         42.49         0.50 o                         
   3   2   0         29.23         32.15         0.50 o                         
   4   2   0        159.96        163.23         1.83 o                         
   5   2   0          3.90          4.28         0.19 o                         
   6   2   0         36.36         34.15         1.13 o                         
   7   2   0          1.09          2.46         0.43 o                         
   8   2   0          2.85          3.66         2.18 o                         
  -9   3   0          6.62          5.43         0.93 o                         
  -8   3   0         28.00         31.78         2.27 o                         
  -7   3   0          0.37         -0.39         0.49 o                         
  -6   3   0        121.41        115.89         1.45 o                         
  -5   3   0        122.61        127.66         1.29 o                         
  -4   3   0        200.49        180.52         1.74 o                         
  -3   3   0       1252.75       1291.70        10.12 o                         
  -2   3   0       1185.96       1158.67        10.45 o                         
  -1   3   0        261.91        255.10         2.37 o                         
   0   3   0        890.00        877.58         7.95 o                         
   1   3   0       3161.00       3353.24        27.32 o                         
   2   3   0        398.20        409.01         3.74 o                         
   3   3   0        406.35        437.91         4.14 o                         
   4   3   0        129.17        122.75         1.54 o                         
   5   3   0        125.81        127.21         1.56 o                         
   6   3   0         19.22         19.53         0.88 o                         
   7   3   0         59.48         59.82         1.76 o                         
   8   3   0          1.51          2.58         0.73 o                         
  -8   4   0         11.83         12.30         1.15 o                         
  -7   4   0         48.94         48.97         1.23 o                         
  -6   4   0         11.46         10.77         0.42 o                         
  -5   4   0        378.17        377.27         3.36 o                         
  -4   4   0          3.88          6.69         0.29 o                         
  -3   4   0        353.66        363.40         3.48 o                         
  -2   4   0        127.73        152.63         1.58 o                         
  -1   4   0        774.88        758.82         6.74 o                         
   0   4   0          0.83          1.60         0.21 o                         
   1   4   0         59.38         54.66         0.70 o                         
   2   4   0         33.73         27.45         0.50 o                         
   3   4   0        512.49        499.19         4.74 o                         
   4   4   0        178.32        185.35         1.87 o                         
   5   4   0        329.44        328.36         3.95 o                         
   6   4   0         12.46         12.82         1.03 o                         
   7   4   0         15.01         14.10         1.37 o                         
  -8   5   0          5.44          5.71         1.03 o                         
  -7   5   0          1.06          0.12         0.60 o                         
  -6   5   0          2.07          2.17         0.46 o                         
  -5   5   0         27.36         27.59         0.71 o                         
  -4   5   0          0.70          0.27         0.27 o                         
  -3   5   0        163.93        163.96         1.93 o                         
  -2   5   0         25.69         21.64         0.54 o                         
  -1   5   0         36.01         42.41         0.82 o                         
   0   5   0         22.03         19.05         0.56 o                         
   1   5   0         13.25         19.70         0.60 o                         
   2   5   0          0.52          1.08         0.32 o                         
   3   5   0          3.52          6.16         0.46 o                         
   4   5   0         15.40         15.07         0.65 o                         
   5   5   0          0.00         -0.35         0.35 o                         
   6   5   0          1.51          1.07         0.89 o                         
   7   5   0         28.54         32.41         2.03 o                         
  -8   6   0         10.06         13.56         1.38 o                         
  -7   6   0          6.24          5.77         0.63 o                         
  -6   6   0         24.46         27.38         1.02 o                         
  -5   6   0          9.02          6.61         0.60 o                         
  -4   6   0         52.44         55.04         1.11 o                         
  -3   6   0        178.77        165.05         2.04 o                         
  -2   6   0          0.45         -0.08         0.37 o                         
  -1   6   0        281.19        289.81         3.39 o                         
   0   6   0         35.04         38.53         0.85 o                         
   1   6   0        238.89        217.81         2.90 o                         
   2   6   0          4.47          3.82         0.48 o                         
   3   6   0         87.41         84.53         1.50 o                         
   4   6   0         42.61         44.60         1.24 o                         
   5   6   0         80.19         78.50         1.68 o                         
   6   6   0          1.20          3.01         1.11 o                         
  -7   7   0          7.12          8.06         0.74 o                         
  -6   7   0          1.22          0.61         0.51 o                         
  -5   7   0         19.69         23.10         1.03 o                         
  -4   7   0         61.97         59.53         1.42 o                         
  -3   7   0         29.63         29.96         0.88 o                         
  -2   7   0          5.83          4.30         0.54 o                         
  -1   7   0        151.26        151.97         2.20 o                         
   0   7   0        132.34        124.27         2.11 o                         
   1   7   0         89.02         88.08         1.55 o                         
   2   7   0         86.46         88.59         1.86 o                         
   3   7   0         16.24         14.97         0.89 o                         
   4   7   0         63.61         68.50         1.65 o                         
   5   7   0          5.68          4.83         1.28 o                         
  -6   8   0          0.38         -0.41         0.56 o                         
  -5   8   0          0.66         -0.09         0.54 o                         
  -4   8   0          2.33          1.33         0.60 o                         
  -3   8   0          0.51          0.08         0.54 o                         
  -2   8   0        120.26        127.42         2.19 o                         
  -1   8   0          0.34          0.54         0.45 o                         
   0   8   0         11.82          9.97         0.68 o                         
   1   8   0          1.68          2.54         0.56 o                         
   2   8   0          0.11         -0.53         0.53 o                         
   3   8   0          0.56         -0.11         0.58 o                         
   4   8   0          0.64         -0.06         0.56 o                         
  -5   9   0          4.94          7.26         0.82 o                         
  -4   9   0          0.43         -0.02         0.68 o                         
  -3   9   0         25.15         27.81         1.22 o                         
  -2   9   0          0.42          0.06         0.59 o                         
  -1   9   0         31.72         35.61         1.41 o                         
   0   9   0          0.04         -0.55         0.55 o                         
   1   9   0          1.18          2.48         0.68 o                         
   2   9   0         22.98         21.05         1.17 o                         
   3   9   0          3.09          2.71         0.98 o                         
  -4  10   0          9.48          8.04         1.04 o                         
  -3  10   0          2.91          4.40         0.93 o                         
  -2  10   0          8.20          9.45         1.35 o                         
  -1  10   0          1.95          0.95         0.76 o                         
   0  10   0         19.04         19.90         1.34 o                         
   1  10   0          0.08          0.49         0.80 o                         
  -2 -10   1          0.64         -0.94         0.94 o                         
  -1 -10   1          7.22         10.09         1.06 o                         
   0 -10   1          3.20          1.39         0.71 o                         
   1 -10   1          9.58          9.81         1.10 o                         
   2 -10   1          1.17         -0.33         0.98 o                         
   3 -10   1          1.34          0.85         0.94 o                         
   4 -10   1          2.57          2.47         0.84 o                         
  -3  -9   1          0.69         -0.59         0.59 o                         
  -2  -9   1          0.73         -0.41         0.61 o                         
  -1  -9   1          9.16          9.31         0.80 o                         
   0  -9   1          3.77          3.74         0.65 o                         
   1  -9   1         62.03         66.17         1.79 o                         
   2  -9   1         21.26         19.85         1.03 o                         
   3  -9   1          4.51          3.94         0.72 o                         
   4  -9   1          0.90          0.56         0.62 o                         
   5  -9   1          0.00         -0.60         0.60 o                         
   6  -9   1          0.21         -0.60         0.60 o                         
  -5  -8   1         22.55         22.44         2.12 o                         
  -4  -8   1          6.54          7.88         0.79 o                         
  -3  -8   1          8.16          7.26         0.84 o                         
  -2  -8   1          0.01          0.51         0.56 o                         
  -1  -8   1         93.04         87.95         1.74 o                         
   0  -8   1          0.52          0.50         0.43 o                         
   1  -8   1         21.38         19.99         0.86 o                         
   2  -8   1        101.09         98.42         1.71 o                         
   3  -8   1          0.38          0.67         0.52 o                         
   4  -8   1         13.31         19.38         0.97 o                         
   5  -8   1         35.11         33.74         1.26 o                         
   6  -8   1          0.66          0.50         0.55 o                         
   7  -8   1          2.84          2.85         0.68 o                         
  -6  -7   1          5.26          4.37         1.34 o                         
  -5  -7   1         53.48         54.95         2.25 o                         
  -4  -7   1          0.48          0.54         0.55 o                         
  -3  -7   1          2.42          2.23         0.58 o                         
  -2  -7   1        119.58        113.06         2.58 o                         
  -1  -7   1         47.39         46.42         0.99 o                         
   0  -7   1         90.22         89.95         1.50 o                         
   1  -7   1         93.60         90.87         1.40 o                         
   2  -7   1        189.66        191.78         2.56 o                         
   3  -7   1         22.86         21.45         0.73 o                         
   4  -7   1         41.17         46.62         1.26 o                         
   5  -7   1          6.00          6.50         0.67 o                         
   6  -7   1          1.06          1.67         0.55 o                         
   7  -7   1          0.00         -0.06         0.54 o                         
  -6  -6   1          2.51          0.72         0.96 o                         
  -5  -6   1          0.56          0.43         0.45 o                         
  -4  -6   1         81.64         78.27         1.62 o                         
  -3  -6   1        102.58         98.64         1.53 o                         
  -2  -6   1        126.40        130.65         1.84 o                         
  -1  -6   1          5.55          5.79         0.42 o                         
   0  -6   1          3.48          3.77         0.36 o                         
   1  -6   1         21.67         26.08         0.69 o                         
   2  -6   1         48.99         47.63         0.87 o                         
   3  -6   1          7.85          7.60         0.45 o                         
   4  -6   1          0.08         -0.29         0.29 o                         
   5  -6   1          4.30          3.61         0.54 o                         
   6  -6   1          0.04         -0.07         0.45 o                         
   7  -6   1          0.05         -0.52         0.52 o                         
   8  -6   1          0.80         -0.97         0.97 o                         
  -7  -5   1         12.17         13.79         1.37 o                         
  -6  -5   1          0.97          0.57         0.81 o                         
  -5  -5   1         19.41         24.72         0.79 o                         
  -4  -5   1        119.25        112.00         1.32 o                         
  -3  -5   1         47.28         51.71         0.74 o                         
  -2  -5   1          0.51          0.93         0.23 o                         
  -1  -5   1        609.11        598.97         5.27 o                         
   0  -5   1         92.71        107.03         1.13 o                         
   1  -5   1         96.17         85.70         1.11 o                         
   2  -5   1         11.01          9.54         0.45 o                         
   3  -5   1        252.65        246.22         2.52 o                         
   4  -5   1          5.15          5.45         0.38 o                         
   5  -5   1          5.42          4.89         0.40 o                         
   6  -5   1         53.74         54.47         1.21 o                         
   7  -5   1          5.06          2.97         0.58 o                         
   8  -5   1          3.04          5.73         1.03 o                         
  -8  -4   1         19.40         19.44         1.68 o                         
  -7  -4   1         12.79         13.98         0.94 o                         
  -6  -4   1         16.44         16.77         1.07 o                         
  -5  -4   1         11.98         18.34         0.70 o                         
  -4  -4   1         52.66         48.17         0.74 o                         
  -3  -4   1        154.57        156.97         1.66 o                         
  -2  -4   1        781.92        795.97         6.67 o                         
  -1  -4   1         25.34         27.13         0.64 o                         
   0  -4   1        634.53        674.59         5.52 o                         
   1  -4   1          0.47          0.63         0.20 o                         
   2  -4   1        901.44        940.96         7.94 o                         
   3  -4   1        206.69        219.11         2.08 o                         
   4  -4   1        168.48        179.57         1.77 o                         
   5  -4   1         12.95         13.11         0.50 o                         
   6  -4   1         34.01         39.25         0.80 o                         
   7  -4   1          2.88          2.30         0.66 o                         
   8  -4   1         12.44         15.10         1.24 o                         
  -8  -3   1          7.24          5.77         1.70 o                         
  -7  -3   1          3.10          1.97         0.46 o                         
  -6  -3   1          2.97          3.64         0.62 o                         
  -5  -3   1         64.00         57.26         0.91 o                         
  -4  -3   1         89.24         72.70         0.82 o                         
  -3  -3   1         42.26         34.14         0.47 o                         
  -2  -3   1         18.34         20.81         0.34 o                         
  -1  -3   1          6.47          4.36         0.20 o                         
   0  -3   1          1.82          5.57         0.22 o                         
   1  -3   1         51.14         44.07         0.91 o                         
   2  -3   1          0.64          0.08         0.12 o                         
   3  -3   1         12.23          7.11         0.26 o                         
   4  -3   1          1.03          0.16         0.16 o                         
   5  -3   1        259.36        239.63         2.49 o                         
   6  -3   1         99.95        101.74         1.38 o                         
   7  -3   1         19.52         16.29         0.96 o                         
   8  -3   1          0.14          0.34         0.90 o                         
   9  -3   1          0.37         -0.61         0.68 o                         
  -8  -2   1          8.74          8.47         1.15 o                         
  -7  -2   1          0.56          0.04         0.85 o                         
  -6  -2   1          0.01         -0.52         0.52 o                         
  -5  -2   1          5.05          3.44         0.38 o                         
  -4  -2   1         37.35         44.33         0.66 o                         
  -3  -2   1         49.09         45.36         0.78 o                         
  -2  -2   1        121.24        128.83         1.18 o                         
  -1  -2   1       1239.61       1379.51        11.27 o                         
   0  -2   1       2068.37       2223.23        16.53 o                         
   1  -2   1       2828.17       3116.55        23.33 o                         
   2  -2   1        174.50        173.29         1.46 o                         
   3  -2   1        300.36        352.58         2.87 o                         
   4  -2   1         70.30         70.36         1.31 o                         
   5  -2   1          0.71         -0.19         0.19 o                         
   6  -2   1         87.74         84.00         0.93 o                         
   7  -2   1          7.18          8.46         0.65 o                         
   8  -2   1          3.19          2.12         0.52 o                         
   9  -2   1         10.95         11.21         0.99 o                         
  -9  -1   1          0.89          2.18         1.28 o                         
  -8  -1   1         22.85         24.66         1.74 o                         
  -7  -1   1         39.54         34.28         1.89 o                         
  -6  -1   1         69.99         67.24         2.09 o                         
  -5  -1   1          0.01          0.60         0.62 o                         
  -4  -1   1        350.50        372.74         5.89 o                         
  -3  -1   1        235.18        282.21         2.39 o                         
  -2  -1   1       2061.62       2017.42        18.97 o                         
  -1  -1   1       3550.41       3539.07        27.64 o                         
   0  -1   1       1673.65       1359.82        29.02 o                         
   1  -1   1         78.62         67.18         0.64 o                         
   2  -1   1        679.14        623.27         4.97 o                         
   3  -1   1         28.62         19.08         0.50 o                         
   4  -1   1        212.92        222.97         2.06 o                         
   5  -1   1        114.99         95.00         1.19 o                         
   6  -1   1         57.93         59.89         1.31 o                         
   7  -1   1         16.03         17.09         0.73 o                         
   8  -1   1          2.40          2.16         0.57 o                         
   9  -1   1         14.91         19.42         2.30 o                         
  -9   0   1          4.83          7.37         2.69 o                         
  -8   0   1          4.86          5.87         1.07 o                         
  -7   0   1         32.11         27.48         1.48 o                         
  -6   0   1         15.34         12.85         1.02 o                         
  -5   0   1         55.02         49.81         0.99 o                         
  -4   0   1          0.01          4.87         0.28 o                         
  -3   0   1        363.98        312.14         4.16 o                         
  -2   0   1        380.48        454.87         3.80 o                         
  -1   0   1          8.52          8.32         0.16 o                         
   1   0   1        282.58        253.80         2.13 o                         
   2   0   1       1728.63       1797.76        14.82 o                         
   3   0   1       1950.63       2045.16        18.90 o                         
   4   0   1         85.86         83.71         0.94 o                         
   5   0   1         93.70         92.42         1.68 o                         
   6   0   1         10.56          9.70         0.51 o                         
   7   0   1         36.75         37.59         1.10 o                         
   8   0   1          8.28          6.49         0.93 o                         
  -9   1   1          0.02          1.43         0.97 o                         
  -8   1   1          5.87          6.63         0.97 o                         
  -7   1   1         18.30         13.87         0.77 o                         
  -6   1   1          2.59          0.85         0.52 o                         
  -5   1   1         26.97         25.53         0.42 o                         
  -4   1   1          5.85          3.67         0.16 o                         
  -3   1   1         12.47         10.05         0.24 o                         
  -2   1   1         85.77        110.84         0.99 o                         
  -1   1   1         42.34         44.88         0.54 o                         
   0   1   1        930.73        923.66         7.53 o                         
   1   1   1        540.82        535.20         4.88 o                         
   2   1   1         11.01         11.08         0.26 o                         
   3   1   1        134.40        162.18         1.45 o                         
   4   1   1        438.34        444.79         4.38 o                         
   5   1   1         27.44         22.91         0.44 o                         
   6   1   1         34.52         31.98         1.20 o                         
   7   1   1          1.00          1.37         0.53 o                         
   8   1   1          3.14          1.21         0.82 o                         
  -9   2   1          2.46          2.74         0.55 o                         
  -8   2   1          2.41          1.45         0.47 o                         
  -7   2   1          4.79          5.24         0.59 o                         
  -6   2   1        328.63        305.96         3.52 o                         
  -5   2   1         52.29         58.93         0.76 o                         
  -4   2   1         19.15         14.81         0.36 o                         
  -3   2   1        887.85        931.58         7.53 o                         
  -2   2   1        790.36        763.90         6.18 o                         
  -1   2   1       1979.96       2054.30        16.34 o                         
   0   2   1         41.04         53.84         0.56 o                         
   1   2   1       1527.83       1551.72        12.57 o                         
   2   2   1         72.91         90.65         0.84 o                         
   3   2   1        834.94        853.50         8.19 o                         
   4   2   1         33.37         32.94         0.63 o                         
   5   2   1        314.41        286.21         2.95 o                         
   6   2   1         12.23         13.22         0.71 o                         
   7   2   1         13.75         14.86         0.74 o                         
   8   2   1         11.66         12.07         1.13 o                         
  -9   3   1          4.18          4.67         0.92 o                         
  -8   3   1          1.88          1.31         0.60 o                         
  -7   3   1          5.85          7.99         0.76 o                         
  -6   3   1        152.45        147.61         1.57 o                         
  -5   3   1         82.78         91.21         1.04 o                         
  -4   3   1         26.33         25.60         0.47 o                         
  -3   3   1       1365.28       1497.95        12.06 o                         
  -2   3   1        297.44        357.70         2.95 o                         
  -1   3   1        813.33        861.56         7.23 o                         
   0   3   1         68.90         85.73         1.05 o                         
   1   3   1        351.65        406.34         3.70 o                         
   2   3   1        143.60        153.90         1.49 o                         
   3   3   1         20.64         14.05         0.49 o                         
   4   3   1        645.08        628.55         6.68 o                         
   5   3   1         19.04         18.35         0.57 o                         
   6   3   1         24.69         28.46         1.32 o                         
   7   3   1          4.91          5.94         0.79 o                         
   8   3   1          9.84         12.77         1.76 o                         
  -8   4   1          0.15         -0.48         0.77 o                         
  -7   4   1          1.06          0.67         0.34 o                         
  -6   4   1          0.83          0.62         0.25 o                         
  -5   4   1         12.35         11.87         0.41 o                         
  -4   4   1          0.40          0.27         0.21 o                         
  -3   4   1         24.55         25.90         0.88 o                         
  -2   4   1         24.64         28.07         0.51 o                         
  -1   4   1          0.25          1.86         0.21 o                         
   0   4   1        180.26        200.87         1.93 o                         
   1   4   1        459.55        564.79         4.98 o                         
   2   4   1        110.14        113.92         1.29 o                         
   3   4   1         61.19         56.21         0.83 o                         
   4   4   1         18.27         13.52         0.52 o                         
   5   4   1         88.92         85.31         1.60 o                         
   6   4   1          1.40          1.78         0.81 o                         
   7   4   1          1.87          2.55         1.13 o                         
  -8   5   1          0.43          1.75         0.90 o                         
  -7   5   1          5.51          3.72         0.53 o                         
  -6   5   1          9.41          9.46         0.62 o                         
  -5   5   1         33.34         32.16         0.79 o                         
  -4   5   1          3.11          2.81         0.39 o                         
  -3   5   1         50.92         52.27         1.10 o                         
  -2   5   1         10.09         10.31         0.50 o                         
  -1   5   1        411.65        407.97         4.49 o                         
   0   5   1          0.23          1.33         0.28 o                         
   1   5   1        239.94        225.69         2.92 o                         
   2   5   1         72.48         70.63         1.20 o                         
   3   5   1        209.70        207.89         2.76 o                         
   4   5   1          0.05         -0.43         0.43 o                         
   5   5   1          3.35          2.72         0.60 o                         
   6   5   1         26.73         27.60         1.94 o                         
   7   5   1         21.40         21.63         1.84 o                         
  -8   6   1          1.74          2.23         0.93 o                         
  -7   6   1          7.77          8.40         0.72 o                         
  -6   6   1          6.48          7.68         0.67 o                         
  -5   6   1         12.55          6.42         0.62 o                         
  -4   6   1        152.14        155.88         2.07 o                         
  -3   6   1        138.12        148.03         2.26 o                         
  -2   6   1        276.71        258.19         3.46 o                         
  -1   6   1        133.46        130.57         1.81 o                         
   0   6   1        270.66        260.61         3.41 o                         
   1   6   1          1.67          1.67         0.37 o                         
   2   6   1        216.43        201.71         3.05 o                         
   3   6   1         11.28         11.41         0.94 o                         
   4   6   1         37.15         34.11         1.50 o                         
   5   6   1         10.79         13.06         0.83 o                         
   6   6   1         19.98         19.01         1.81 o                         
  -7   7   1          1.60          2.39         0.59 o                         
  -6   7   1          5.65          6.80         0.69 o                         
  -5   7   1          0.07         -0.34         0.47 o                         
  -4   7   1         48.96         46.80         1.29 o                         
  -3   7   1          4.01          5.19         0.58 o                         
  -2   7   1         75.17         76.70         1.67 o                         
  -1   7   1        168.23        164.65         2.70 o                         
   0   7   1          2.48          2.19         0.42 o                         
   1   7   1          1.03          1.14         0.49 o                         
   2   7   1         18.74         13.19         1.04 o                         
   3   7   1          2.07          2.67         0.74 o                         
   4   7   1          5.91          4.71         0.68 o                         
   5   7   1          0.11         -1.00         1.00 o                         
  -6   8   1          0.61         -0.40         0.61 o                         
  -5   8   1          6.99          7.41         0.77 o                         
  -4   8   1          3.73          4.01         0.65 o                         
  -3   8   1         39.22         40.12         1.33 o                         
  -2   8   1          0.67         -0.34         0.59 o                         
  -1   8   1          4.66          6.34         0.81 o                         
   0   8   1         25.57         23.14         1.14 o                         
   1   8   1          1.31          0.09         0.51 o                         
   2   8   1          0.86          0.46         0.68 o                         
   3   8   1          0.97          0.78         0.63 o                         
   4   8   1          9.40          9.82         0.94 o                         
  -5   9   1          0.02          1.29         0.76 o                         
  -4   9   1         15.37         18.98         1.19 o                         
  -3   9   1          0.00         -0.59         0.59 o                         
  -2   9   1         14.48         17.63         1.10 o                         
  -1   9   1         11.46         11.67         0.98 o                         
   0   9   1         37.79         44.99         1.62 o                         
   1   9   1         10.33         11.83         0.98 o                         
   2   9   1         24.76         26.51         1.52 o                         
  -3  10   1          2.98          4.31         0.95 o                         
  -2  10   1          0.02         -0.25         0.78 o                         
  -1  10   1          1.03         -0.71         0.84 o                         
   0  10   1          2.04          0.80         0.93 o                         
  -2 -10   2          0.22          0.53         1.10 o                         
  -1 -10   2          0.01         -0.70         0.70 o                         
   0 -10   2          7.49          9.19         0.93 o                         
   1 -10   2          0.00         -0.84         0.84 o                         
   2 -10   2          0.12          0.16         0.93 o                         
   3 -10   2          7.94          9.66         0.96 o                         
   4 -10   2          1.95          1.76         0.70 o                         
  -4  -9   2          5.04          4.47         0.77 o                         
  -3  -9   2          1.11          0.09         0.61 o                         
  -2  -9   2         16.14         13.85         0.96 o                         
  -1  -9   2          1.29          0.14         0.52 o                         
   0  -9   2          6.53          9.14         0.85 o                         
   1  -9   2         70.64         73.59         1.71 o                         
   2  -9   2         20.62         20.06         1.03 o                         
   3  -9   2          0.04         -0.61         0.61 o                         
   4  -9   2         18.99         19.74         1.07 o                         
   5  -9   2          0.35         -0.66         0.66 o                         
   6  -9   2          2.07          1.20         0.68 o                         
  -5  -8   2          5.07          7.03         1.66 o                         
  -4  -8   2          9.72         10.03         0.83 o                         
  -3  -8   2          3.86          1.46         0.68 o                         
  -2  -8   2         74.90         77.13         1.76 o                         
  -1  -8   2          0.01          0.97         0.52 o                         
   0  -8   2         82.41         89.00         1.65 o                         
   1  -8   2         45.45         44.23         1.15 o                         
   2  -8   2         98.48         90.93         1.75 o                         
   3  -8   2         58.33         66.90         1.50 o                         
   4  -8   2         43.31         48.86         1.82 o                         
   5  -8   2          4.96          4.13         0.76 o                         
   6  -8   2          0.40         -0.36         0.55 o                         
   7  -8   2          2.54          2.08         0.87 o                         
  -6  -7   2         12.56         15.27         1.62 o                         
  -5  -7   2          2.20          1.01         0.71 o                         
  -4  -7   2          0.26         -0.45         0.45 o                         
  -3  -7   2         62.01         59.13         1.44 o                         
  -2  -7   2         23.12         25.59         0.83 o                         
  -1  -7   2         44.13         44.74         0.91 o                         
   0  -7   2          3.90          4.06         0.34 o                         
   1  -7   2        134.29        132.52         1.83 o                         
   2  -7   2          1.95          1.26         0.32 o                         
   3  -7   2         20.16         23.53         0.81 o                         
   4  -7   2          1.90         -0.17         0.46 o                         
   5  -7   2         22.67         23.82         0.99 o                         
   6  -7   2          3.70          4.09         0.62 o                         
   7  -7   2          3.42          3.77         0.84 o                         
  -7  -6   2          1.70          1.18         1.47 o                         
  -6  -6   2          2.20          1.47         1.15 o                         
  -5  -6   2         48.89         44.09         1.17 o                         
  -4  -6   2          0.15          0.24         0.39 o                         
  -3  -6   2         33.86         32.13         0.79 o                         
  -2  -6   2         70.72         70.57         1.14 o                         
  -1  -6   2        165.87        182.04         2.10 o                         
   0  -6   2         40.80         39.33         0.72 o                         
   1  -6   2          8.19          9.13         0.45 o                         
   2  -6   2         30.20         30.38         0.68 o                         
   3  -6   2          0.11         -0.29         0.31 o                         
   4  -6   2         13.14         13.97         0.58 o                         
   5  -6   2         14.74         15.66         0.78 o                         
   6  -6   2          7.73          8.11         0.75 o                         
   7  -6   2          1.94          1.50         0.62 o                         
   8  -6   2          0.04         -0.97         0.97 o                         
  -7  -5   2          4.01          4.85         1.04 o                         
  -6  -5   2         13.90         14.82         2.19 o                         
  -5  -5   2         12.16         10.90         0.64 o                         
  -4  -5   2        389.35        384.52         3.50 o                         
  -3  -5   2          6.40          6.44         0.37 o                         
  -2  -5   2        103.16        102.60         1.27 o                         
  -1  -5   2        306.25        266.03         2.52 o                         
   0  -5   2          1.77          1.77         0.24 o                         
   1  -5   2        357.33        356.09         3.14 o                         
   2  -5   2         22.65         28.48         0.63 o                         
   3  -5   2        673.45        694.32         6.97 o                         
   4  -5   2         41.08         36.19         0.77 o                         
   5  -5   2         44.23         45.94         1.09 o                         
   6  -5   2         83.85         85.66         1.85 o                         
   7  -5   2          5.86          6.86         0.70 o                         
   8  -5   2          0.05          0.10         1.35 o                         
  -8  -4   2          7.97          8.12         0.69 o                         
  -7  -4   2          3.89          4.02         0.66 o                         
  -6  -4   2          7.00          6.32         0.77 o                         
  -5  -4   2        167.05        163.71         1.90 o                         
  -4  -4   2         26.28         28.50         0.52 o                         
  -3  -4   2        410.07        407.87         3.92 o                         
  -2  -4   2         20.31         19.12         0.41 o                         
  -1  -4   2        388.10        362.90         3.17 o                         
   0  -4   2          0.32          0.95         0.20 o                         
   1  -4   2        247.10        209.88         2.65 o                         
   2  -4   2        324.74        329.62         3.07 o                         
   3  -4   2        254.54        234.62         2.48 o                         
   4  -4   2          7.07          5.63         0.35 o                         
   5  -4   2         13.06         12.81         0.63 o                         
   6  -4   2        207.49        217.70         2.85 o                         
   7  -4   2          6.19          5.03         0.65 o                         
   8  -4   2          0.38          0.30         0.89 o                         
  -8  -3   2          2.00          2.40         1.53 o                         
  -7  -3   2          0.79         -0.03         0.47 o                         
  -6  -3   2         15.20         13.51         0.75 o                         
  -5  -3   2         12.28         10.02         0.29 o                         
  -4  -3   2        193.33        203.08         2.21 o                         
  -3  -3   2         67.13         77.59         1.13 o                         
  -2  -3   2          7.91          9.86         0.27 o                         
  -1  -3   2         19.97         24.71         0.37 o                         
   0  -3   2         19.49         15.60         0.62 o                         
   1  -3   2         74.13         73.08         0.89 o                         
   2  -3   2         11.64         14.28         0.33 o                         
   3  -3   2          5.72          4.02         0.21 o                         
   4  -3   2          6.77          8.72         0.33 o                         
   5  -3   2         11.89          9.36         0.43 o                         
   6  -3   2          0.53         -0.25         0.28 o                         
   7  -3   2         21.88         24.89         1.15 o                         
   8  -3   2          1.84          1.82         0.81 o                         
  -8  -2   2          4.31          4.57         1.00 o                         
  -7  -2   2         39.56         37.36         3.51 o                         
  -6  -2   2         10.24          9.16         0.50 o                         
  -5  -2   2         75.26         75.69         1.61 o                         
  -4  -2   2         30.28         30.42         0.53 o                         
  -3  -2   2       1369.96       1508.12        13.20 o                         
  -2  -2   2        501.83        442.30         3.79 o                         
  -1  -2   2          0.66          0.91         0.18 o                         
   0  -2   2       3284.45       3383.21        29.01 o                         
   1  -2   2        853.47        923.92         7.56 o                         
   2  -2   2          3.11          5.33         0.20 o                         
   3  -2   2        555.34        637.14         5.14 o                         
   4  -2   2          2.70          0.58         0.16 o                         
   5  -2   2         88.84         90.27         1.04 o                         
   6  -2   2         21.33         18.64         0.44 o                         
   7  -2   2         23.15         24.71         1.06 o                         
   8  -2   2          6.56          6.37         0.77 o                         
   9  -2   2          4.96          7.58         1.37 o                         
  -9  -1   2         19.58         21.20         1.84 o                         
  -8  -1   2          1.80          1.70         0.92 o                         
  -7  -1   2          9.90          7.72         1.07 o                         
  -6  -1   2         77.93         85.55         2.83 o                         
  -5  -1   2        101.68         91.38         1.89 o                         
  -4  -1   2        326.84        344.22         6.07 o                         
  -3  -1   2         47.11         37.17         0.42 o                         
  -2  -1   2       1248.04       1272.68        10.45 o                         
  -1  -1   2        893.19       1038.74         9.83 o                         
   0  -1   2       1960.62       1950.52        18.02 o                         
   1  -1   2       8125.92       8284.60        76.98 o                         
   2  -1   2       1280.04       1205.19        10.21 o                         
   3  -1   2         50.99         53.09         0.59 o                         
   4  -1   2        298.75        285.53         2.29 o                         
   5  -1   2          0.10          0.18         0.17 o                         
   6  -1   2         59.22         54.28         0.81 o                         
   7  -1   2         34.07         31.68         1.15 o                         
   8  -1   2         28.32         25.88         1.00 o                         
  -9   0   2         10.89         10.94         1.41 o                         
  -8   0   2          0.23          0.76         0.88 o                         
  -7   0   2          7.10          8.36         1.07 o                         
  -6   0   2        100.01        102.43         1.82 o                         
  -5   0   2         20.19         23.08         0.70 o                         
  -4   0   2         44.72         36.26         0.54 o                         
  -3   0   2         89.05         87.70         0.76 o                         
  -2   0   2          5.54          3.60         0.16 o                         
  -1   0   2        893.57        950.37         8.50 o                         
   0   0   2        404.95        390.86         3.68 o                         
   1   0   2        789.51        907.79         7.72 o                         
   2   0   2         80.16         84.23         0.82 o                         
   3   0   2         73.78         75.82         0.80 o                         
   4   0   2          8.34         10.80         0.38 o                         
   5   0   2          1.65          0.78         0.14 o                         
   6   0   2          0.80          0.61         0.17 o                         
   7   0   2          0.03          0.13         0.40 o                         
   8   0   2          9.33          8.34         0.66 o                         
  -9   1   2          2.14          2.00         1.40 o                         
  -8   1   2          0.30          0.10         0.29 o                         
  -7   1   2         15.91         16.41         0.72 o                         
  -6   1   2        135.63        127.66         2.16 o                         
  -5   1   2        433.44        433.38         4.04 o                         
  -4   1   2         17.68         22.93         0.39 o                         
  -3   1   2         71.71         56.03         0.62 o                         
  -2   1   2        129.60        124.53         1.15 o                         
  -1   1   2        155.11        150.98         1.57 o                         
   0   1   2        357.34        329.78         3.10 o                         
   1   1   2         15.76         13.40         0.34 o                         
   2   1   2          4.36          8.76         0.54 o                         
   3   1   2          3.92          1.70         0.15 o                         
   4   1   2        129.17        105.89         1.23 o                         
   5   1   2         71.99         67.54         0.87 o                         
   6   1   2         10.02         12.28         0.46 o                         
   7   1   2          2.12          0.95         0.42 o                         
   8   1   2          8.83         11.35         0.73 o                         
  -9   2   2          0.89          0.96         0.57 o                         
  -8   2   2         29.36         28.94         1.07 o                         
  -7   2   2          5.70          6.41         0.58 o                         
  -6   2   2         51.92         46.58         0.72 o                         
  -5   2   2          0.66          1.37         0.21 o                         
  -4   2   2        137.12        120.26         1.28 o                         
  -3   2   2         85.69         82.97         1.60 o                         
  -2   2   2       1366.65       1517.71        12.09 o                         
  -1   2   2        309.11        291.92         2.49 o                         
   0   2   2        872.93        946.14         7.56 o                         
   1   2   2        299.20        325.91         3.26 o                         
   2   2   2       1625.41       1620.48        14.61 o                         
   3   2   2        349.91        328.15         3.03 o                         
   4   2   2        126.94        125.19         1.44 o                         
   5   2   2         41.88         46.68         1.11 o                         
   6   2   2         29.25         29.59         0.93 o                         
   7   2   2         20.82         21.96         1.15 o                         
   8   2   2         26.28         28.47         1.28 o                         
  -9   3   2          0.64          1.00         0.76 o                         
  -8   3   2          8.31          7.62         0.97 o                         
  -7   3   2          2.37          3.16         0.64 o                         
  -6   3   2         85.45         77.09         1.07 o                         
  -5   3   2         14.31         18.66         0.50 o                         
  -4   3   2         21.50         19.97         0.44 o                         
  -3   3   2        802.54        839.63         6.88 o                         
  -2   3   2         11.90         14.85         0.38 o                         
  -1   3   2        262.87        253.87         2.52 o                         
   0   3   2         66.09         68.95         0.80 o                         
   1   3   2       1002.24       1103.44         8.87 o                         
   2   3   2          4.92          7.12         0.30 o                         
   3   3   2         37.34         41.54         0.77 o                         
   4   3   2        124.56        113.02         1.40 o                         
   5   3   2         28.52         29.73         0.84 o                         
   6   3   2          0.11          0.28         0.81 o                         
   7   3   2         18.19         17.38         1.70 o                         
  -8   4   2          1.64          1.88         0.81 o                         
  -7   4   2          1.93          1.59         0.40 o                         
  -6   4   2          0.64          0.15         0.31 o                         
  -5   4   2          2.54          2.32         0.37 o                         
  -4   4   2         25.59         27.85         0.65 o                         
  -3   4   2          0.31          0.00         0.20 o                         
  -2   4   2        257.10        266.57         2.76 o                         
  -1   4   2        106.31        100.40         1.10 o                         
   0   4   2         35.84         41.22         0.61 o                         
   1   4   2          0.70          0.50         0.20 o                         
   2   4   2        265.72        279.11         3.55 o                         
   3   4   2        193.08        174.16         2.56 o                         
   4   4   2        112.80        117.39         2.09 o                         
   5   4   2          0.19          0.09         0.44 o                         
   6   4   2          8.94         12.01         1.81 o                         
   7   4   2          9.10         11.58         1.44 o                         
  -8   5   2          3.94          4.59         1.05 o                         
  -7   5   2          0.00          0.53         0.45 o                         
  -6   5   2          4.79          6.90         0.59 o                         
  -5   5   2          3.98          3.25         0.49 o                         
  -4   5   2         76.43         72.93         1.45 o                         
  -3   5   2          9.69          7.67         0.47 o                         
  -2   5   2        306.52        302.48         3.67 o                         
  -1   5   2        221.09        210.20         2.54 o                         
   0   5   2        149.30        162.93         2.15 o                         
   1   5   2        138.63        130.76         1.83 o                         
   2   5   2        198.05        179.77         2.67 o                         
   3   5   2         26.37         31.36         0.95 o                         
   4   5   2          0.49         -0.13         0.59 o                         
   5   5   2        124.09        126.22         2.87 o                         
   6   5   2          9.63         10.38         1.41 o                         
  -8   6   2          4.76         10.08         1.53 o                         
  -7   6   2          6.56          6.24         0.81 o                         
  -6   6   2          0.17         -0.23         0.47 o                         
  -5   6   2         51.53         46.99         1.51 o                         
  -4   6   2          7.19          9.30         0.70 o                         
  -3   6   2          0.04          0.02         0.37 o                         
  -2   6   2        355.67        332.51         4.31 o                         
  -1   6   2         56.10         53.44         1.12 o                         
   0   6   2         12.84         10.45         0.59 o                         
   1   6   2        193.51        181.17         2.74 o                         
   2   6   2          3.76          3.76         0.95 o                         
   3   6   2         18.02         17.73         1.42 o                         
   4   6   2         14.42         14.11         1.11 o                         
   5   6   2         33.34         34.10         1.63 o                         
   6   6   2          0.48         -1.01         2.03 o                         
  -7   7   2          0.23         -0.41         0.65 o                         
  -6   7   2          0.07         -0.01         0.64 o                         
  -5   7   2          0.01         -0.44         0.49 o                         
  -4   7   2          0.03          0.43         0.45 o                         
  -3   7   2          4.15          3.53         0.63 o                         
  -2   7   2         25.55         18.90         0.96 o                         
  -1   7   2        159.03        153.77         2.75 o                         
   0   7   2         16.80         19.64         0.98 o                         
   1   7   2         23.14         22.36         1.01 o                         
   2   7   2          5.17          7.32         0.90 o                         
   3   7   2          1.54          0.96         0.69 o                         
   4   7   2          5.70          6.10         0.97 o                         
   5   7   2          5.13          4.86         1.36 o                         
  -6   8   2          2.91          4.08         0.85 o                         
  -5   8   2         12.78         14.68         1.06 o                         
  -4   8   2          7.34         12.04         1.06 o                         
  -3   8   2         12.74         13.30         1.00 o                         
  -2   8   2         11.46         13.48         0.98 o                         
  -1   8   2         27.66         24.60         1.19 o                         
   0   8   2         13.71         13.76         0.97 o                         
   1   8   2         34.21         35.49         1.66 o                         
   2   8   2          1.17          1.37         0.81 o                         
   3   8   2         35.62         34.09         1.77 o                         
  -4   9   2          0.54          0.77         0.93 o                         
  -3   9   2          9.07         11.30         1.01 o                         
  -2   9   2          2.44          1.54         1.02 o                         
  -1   9   2          0.30         -0.93         0.93 o                         
   0   9   2          4.62          4.52         1.27 o                         
   1   9   2          1.31          1.17         1.28 o                         
   2   9   2         19.92         22.52         1.41 o                         
   1 -11   3          5.16          6.51         1.06 o                         
  -2 -10   3          0.11         -1.02         1.02 o                         
  -1 -10   3          1.28          0.95         0.67 o                         
   0 -10   3          3.23          1.42         0.75 o                         
   1 -10   3          0.09         -0.09         0.70 o                         
   2 -10   3         40.31         42.61         1.85 o                         
   3 -10   3          0.75         -0.61         0.73 o                         
   4 -10   3          0.74          0.03         0.67 o                         
  -4  -9   3         21.55         23.16         1.16 o                         
  -3  -9   3          3.62          2.94         1.01 o                         
  -2  -9   3         15.73         17.47         1.03 o                         
  -1  -9   3         35.09         34.62         1.27 o                         
   0  -9   3         27.41         29.71         1.45 o                         
   1  -9   3         58.23         54.42         1.48 o                         
   2  -9   3          0.39         -0.28         0.57 o                         
   3  -9   3         11.29         13.85         1.00 o                         
   4  -9   3         15.02         13.26         0.91 o                         
   5  -9   3          5.80          8.48         0.90 o                         
   6  -9   3          0.63         -0.73         0.73 o                         
  -5  -8   3         25.76         25.92         2.08 o                         
  -4  -8   3         19.21         21.37         1.05 o                         
  -3  -8   3         14.09         16.74         0.86 o                         
  -2  -8   3          2.82          2.10         0.46 o                         
  -1  -8   3         78.39         81.80         1.40 o                         
   0  -8   3          6.86          6.34         0.46 o                         
   1  -8   3         82.83         87.43         1.77 o                         
   2  -8   3          4.52          1.80         0.57 o                         
   3  -8   3         59.71         63.12         1.45 o                         
   4  -8   3          4.87          5.58         0.65 o                         
   5  -8   3          2.12          1.40         0.65 o                         
   6  -8   3          5.06          4.30         0.84 o                         
   7  -8   3          1.72          0.00         0.80 o                         
  -6  -7   3          3.96          3.23         1.30 o                         
  -5  -7   3          0.01         -0.54         0.71 o                         
  -4  -7   3          1.81          1.34         0.49 o                         
  -3  -7   3          0.83          0.69         0.45 o                         
  -2  -7   3          3.95          2.22         0.42 o                         
  -1  -7   3         13.47         12.71         0.56 o                         
   0  -7   3          1.17          0.12         0.33 o                         
   1  -7   3         14.20         15.44         0.71 o                         
   2  -7   3          1.29          0.44         0.46 o                         
   3  -7   3         48.97         49.17         1.23 o                         
   4  -7   3          3.01          2.42         0.53 o                         
   5  -7   3          8.06          7.91         0.86 o                         
   6  -7   3          0.04         -0.58         0.58 o                         
   7  -7   3          0.77         -0.63         0.63 o                         
  -7  -6   3          5.87          6.14         1.34 o                         
  -6  -6   3          4.45          3.44         1.11 o                         
  -5  -6   3        135.70        136.39         2.55 o                         
  -4  -6   3         79.38         86.62         1.50 o                         
  -3  -6   3        242.90        231.74         2.88 o                         
  -2  -6   3         15.39         17.95         0.65 o                         
  -1  -6   3         33.90         33.06         0.75 o                         
   0  -6   3          3.47          1.02         0.33 o                         
   1  -6   3        184.79        161.64         2.16 o                         
   2  -6   3         52.29         55.07         1.04 o                         
   3  -6   3        112.63        107.68         1.66 o                         
   4  -6   3          0.00          0.16         0.40 o                         
   5  -6   3        105.86        109.17         2.76 o                         
   6  -6   3          5.83          8.48         0.80 o                         
   7  -6   3         19.51         19.22         1.16 o                         
   8  -6   3          3.53          6.39         1.29 o                         
  -7  -5   3         26.99         27.82         2.66 o                         
  -6  -5   3          8.53          7.78         0.88 o                         
  -5  -5   3         35.98         36.92         1.00 o                         
  -4  -5   3         75.01         68.38         1.21 o                         
  -3  -5   3        113.13        119.92         1.44 o                         
  -2  -5   3        126.56        126.48         1.45 o                         
  -1  -5   3        865.15        913.08         7.64 o                         
   0  -5   3        251.35        245.21         2.40 o                         
   1  -5   3         93.50        103.54         1.26 o                         
   2  -5   3        526.03        499.81         4.93 o                         
   3  -5   3        406.43        374.56         4.90 o                         
   4  -5   3        107.35        102.65         1.98 o                         
   5  -5   3         59.00         66.56         1.27 o                         
   6  -5   3         85.60         84.73         1.86 o                         
   7  -5   3          0.01         -0.33         0.62 o                         
   8  -5   3         12.54         16.68         1.60 o                         
  -8  -4   3          1.30          1.54         0.76 o                         
  -7  -4   3          2.30          3.02         0.63 o                         
  -6  -4   3         12.77         13.17         0.92 o                         
  -5  -4   3         10.60          9.75         0.54 o                         
  -4  -4   3         70.58         70.42         1.02 o                         
  -3  -4   3         48.57         58.92         1.03 o                         
  -2  -4   3         16.32         13.30         0.36 o                         
  -1  -4   3          6.80          2.68         0.21 o                         
   0  -4   3         59.34         45.85         0.87 o                         
   1  -4   3          4.35          9.69         0.34 o                         
   2  -4   3         54.42         45.80         0.66 o                         
   3  -4   3          0.36          0.05         0.20 o                         
   4  -4   3          0.01         -0.21         0.21 o                         
   5  -4   3         18.87         19.54         0.69 o                         
   6  -4   3        256.55        255.71         3.53 o                         
   7  -4   3         32.38         32.62         1.37 o                         
   8  -4   3          2.04          1.49         0.92 o                         
  -8  -3   3          7.98          6.99         1.19 o                         
  -7  -3   3         87.13         85.39         3.60 o                         
  -6  -3   3          2.69          2.55         0.48 o                         
  -5  -3   3         85.17         85.21         1.02 o                         
  -4  -3   3        157.72        169.52         2.08 o                         
  -3  -3   3        872.40        901.39         7.89 o                         
  -2  -3   3         61.40         34.40         0.52 o                         
  -1  -3   3          8.08          6.60         0.28 o                         
   0  -3   3        169.23        152.73         1.47 o                         
   1  -3   3       1131.42       1212.37        10.20 o                         
   2  -3   3        178.62        179.32         1.72 o                         
   3  -3   3        287.12        285.21         2.54 o                         
   4  -3   3        111.34        101.40         1.15 o                         
   5  -3   3          6.20          6.79         0.38 o                         
   6  -3   3        110.84        106.65         1.48 o                         
   7  -3   3         16.91         14.82         0.95 o                         
   8  -3   3         10.95         14.05         1.34 o                         
  -8  -2   3          6.68         10.65         2.03 o                         
  -7  -2   3         15.56         13.62         1.46 o                         
  -6  -2   3         31.50         36.10         1.39 o                         
  -5  -2   3         57.50         49.77         0.97 o                         
  -4  -2   3        199.49        166.13         1.67 o                         
  -3  -2   3         10.16          5.78         0.29 o                         
  -2  -2   3        272.20        241.75         2.24 o                         
  -1  -2   3        698.39        792.12         8.09 o                         
   0  -2   3      24967.99      25354.82       832.66 o                         
   1  -2   3        484.56        501.40         4.62 o                         
   2  -2   3        415.20        389.42         3.64 o                         
   3  -2   3         71.58         81.57         1.01 o                         
   4  -2   3        257.17        240.98         2.14 o                         
   5  -2   3         48.21         46.03         0.62 o                         
   6  -2   3         43.59         44.58         0.76 o                         
   7  -2   3         20.35         22.48         1.05 o                         
   8  -2   3          9.49         12.53         1.07 o                         
  -9  -1   3          1.38          1.88         1.12 o                         
  -8  -1   3         10.11          9.42         1.18 o                         
  -7  -1   3         10.60         11.17         1.07 o                         
  -6  -1   3        160.33        158.26         2.91 o                         
  -5  -1   3          2.70          3.51         0.36 o                         
  -4  -1   3         69.67         70.67         0.95 o                         
  -3  -1   3        192.70        233.49         2.26 o                         
  -2  -1   3        352.29        397.56         3.64 o                         
  -1  -1   3       1725.78       1870.49        16.96 o                         
   0  -1   3         31.26         30.91         0.78 o                         
   1  -1   3         22.11         14.25         0.29 o                         
   2  -1   3         48.19         53.81         0.67 o                         
   3  -1   3       1051.78       1114.15         9.21 o                         
   4  -1   3        315.90        371.64         3.33 o                         
   5  -1   3         50.13         46.69         0.69 o                         
   6  -1   3          6.02          6.68         0.33 o                         
   7  -1   3         61.64         56.28         1.61 o                         
   8  -1   3         11.24          8.66         1.09 o                         
  -9   0   3          1.53          0.27         1.65 o                         
  -8   0   3          2.24          1.01         1.31 o                         
  -7   0   3         17.45         17.25         0.70 o                         
  -6   0   3        407.05        400.85         7.63 o                         
  -5   0   3        108.43        109.59         1.40 o                         
  -4   0   3          5.04          7.10         0.19 o                         
  -3   0   3          5.27          3.61         0.16 o                         
  -2   0   3        613.43        683.11         5.73 o                         
  -1   0   3          7.25          6.51         0.32 o                         
   0   0   3       1122.09       1141.11        10.53 o                         
   1   0   3         61.05         53.12         0.60 o                         
   2   0   3        500.77        518.90         4.51 o                         
   3   0   3         19.37         20.63         0.35 o                         
   4   0   3        305.28        311.84         3.36 o                         
   5   0   3          0.28         -0.09         0.23 o                         
   6   0   3         59.45         56.16         0.89 o                         
   7   0   3          0.47          0.33         0.48 o                         
   8   0   3          4.39          5.32         0.65 o                         
  -9   1   3          4.19          3.01         1.52 o                         
  -8   1   3         41.13         43.84         1.54 o                         
  -7   1   3          0.05          0.41         0.41 o                         
  -6   1   3         95.46         94.87         1.01 o                         
  -5   1   3        101.52         93.99         1.09 o                         
  -4   1   3        267.90        253.25         2.40 o                         
  -3   1   3       1706.80       1847.20        15.13 o                         
  -2   1   3       2658.15       2730.80        23.61 o                         
  -1   1   3        381.62        368.35         3.48 o                         
   0   1   3       2735.36       2781.45        27.12 o                         
   1   1   3       2924.76       3073.07        28.72 o                         
   2   1   3        930.47        953.56         8.59 o                         
   3   1   3        375.56        394.99         3.34 o                         
   4   1   3        142.10        142.70         1.41 o                         
   5   1   3        159.66        162.61         1.69 o                         
   6   1   3         24.88         24.37         0.77 o                         
   7   1   3         64.27         69.70         2.07 o                         
   8   1   3          2.48          3.03         0.90 o                         
  -9   2   3          1.33          3.72         0.84 o                         
  -8   2   3         10.42         11.06         0.92 o                         
  -7   2   3         37.79         40.52         1.14 o                         
  -6   2   3         13.70         13.09         0.49 o                         
  -5   2   3        492.60        481.64         4.84 o                         
  -4   2   3          0.84          0.21         0.15 o                         
  -3   2   3        210.34        216.25         2.06 o                         
  -2   2   3        418.37        477.98         5.74 o                         
  -1   2   3        356.00        376.52         3.63 o                         
   0   2   3         17.09         20.18         0.46 o                         
   1   2   3         21.62         30.61         0.86 o                         
   2   2   3         53.16         39.85         0.86 o                         
   3   2   3        356.04        376.55         3.80 o                         
   4   2   3        202.71        196.91         1.90 o                         
   5   2   3        361.04        362.50         3.46 o                         
   6   2   3         12.00          9.77         0.97 o                         
   7   2   3         15.16         17.32         1.50 o                         
   8   2   3          0.10          0.38         0.83 o                         
  -8   3   3          5.02          7.15         0.99 o                         
  -7   3   3          0.97          0.56         0.38 o                         
  -6   3   3          5.45          5.90         0.39 o                         
  -5   3   3         13.68         14.60         0.42 o                         
  -4   3   3         13.67         15.24         0.47 o                         
  -3   3   3        102.33        101.89         1.71 o                         
  -2   3   3         26.84         27.38         0.54 o                         
  -1   3   3         14.30         15.61         0.41 o                         
   0   3   3         40.07         43.90         0.61 o                         
   1   3   3         15.01         20.61         0.41 o                         
   2   3   3          1.79          4.95         0.33 o                         
   3   3   3          0.88          1.32         0.32 o                         
   4   3   3         32.74         37.51         0.87 o                         
   5   3   3          0.05         -0.39         0.39 o                         
   6   3   3          0.03         -0.60         0.72 o                         
   7   3   3         36.96         38.47         2.18 o                         
  -8   4   3         14.67         17.08         1.39 o                         
  -7   4   3         19.50         17.06         0.78 o                         
  -6   4   3         31.63         30.20         1.12 o                         
  -5   4   3         15.92         16.21         0.68 o                         
  -4   4   3         47.47         51.79         1.08 o                         
  -3   4   3        305.70        276.54         3.53 o                         
  -2   4   3         18.45         20.09         0.69 o                         
  -1   4   3        699.80        671.98         7.41 o                         
   0   4   3         41.99         46.14         0.81 o                         
   1   4   3        549.94        499.08         5.30 o                         
   2   4   3          4.91          5.28         0.46 o                         
   3   4   3        243.65        235.43         3.45 o                         
   4   4   3         62.05         55.70         1.52 o                         
   5   4   3        140.63        130.41         3.00 o                         
   6   4   3          4.84          3.10         1.07 o                         
   7   4   3         17.78         19.22         1.78 o                         
  -8   5   3          0.01         -0.03         1.44 o                         
  -7   5   3         16.41         17.78         0.87 o                         
  -6   5   3          1.89          1.72         0.56 o                         
  -5   5   3         56.62         56.51         1.57 o                         
  -4   5   3        158.05        134.13         2.39 o                         
  -3   5   3        107.94        104.19         1.56 o                         
  -2   5   3         12.25         11.56         0.56 o                         
  -1   5   3        290.12        300.28         4.13 o                         
   0   5   3        186.49        184.60         2.38 o                         
   1   5   3        147.45        133.91         1.85 o                         
   2   5   3        146.76        140.88         2.67 o                         
   3   5   3         29.91         26.56         1.30 o                         
   4   5   3         87.91         96.20         2.41 o                         
   5   5   3          8.61          8.52         0.92 o                         
   6   5   3         30.24         30.29         2.66 o                         
  -7   6   3          3.72          2.97         0.67 o                         
  -6   6   3          0.00         -0.46         0.53 o                         
  -5   6   3          5.28          5.33         0.69 o                         
  -4   6   3          0.02         -0.26         0.46 o                         
  -3   6   3          3.79          1.84         0.42 o                         
  -2   6   3        125.59        122.38         2.65 o                         
  -1   6   3          1.73          2.26         0.48 o                         
   0   6   3          7.45          6.50         0.56 o                         
   1   6   3          0.62          0.68         0.38 o                         
   2   6   3          2.38          1.67         0.72 o                         
   3   6   3          0.94          0.26         0.71 o                         
   4   6   3          0.29         -0.09         0.67 o                         
   5   6   3          6.11          7.05         1.36 o                         
  -7   7   3          6.14          8.06         0.98 o                         
  -6   7   3          0.57          1.11         0.67 o                         
  -5   7   3         14.40         14.11         1.22 o                         
  -4   7   3          0.00         -0.67         0.70 o                         
  -3   7   3         61.53         62.18         1.55 o                         
  -2   7   3          6.28          6.55         0.72 o                         
  -1   7   3         73.84         73.78         1.77 o                         
   0   7   3          1.64          1.91         0.58 o                         
   1   7   3          8.13         10.75         1.01 o                         
   2   7   3         61.95         58.24         1.99 o                         
   3   7   3         11.34         12.18         1.15 o                         
   4   7   3         21.94         22.31         1.49 o                         
  -5   8   3          3.74          4.43         1.08 o                         
  -4   8   3         25.66         25.50         1.60 o                         
  -3   8   3          1.59          3.07         0.93 o                         
  -2   8   3         33.29         37.20         1.53 o                         
  -1   8   3          1.17          1.98         0.69 o                         
   0   8   3         62.80         66.44         2.21 o                         
   1   8   3          0.04         -0.50         1.11 o                         
   2   8   3         40.64         43.72         1.98 o                         
   3   8   3          3.51          4.78         1.01 o                         
  -4   9   3          5.56          7.23         1.48 o                         
  -3   9   3          2.68          0.74         0.98 o                         
  -2   9   3          5.53          8.97         1.60 o                         
  -1   9   3          8.06          4.98         1.08 o                         
   0   9   3          0.20         -0.06         0.90 o                         
   1   9   3          0.72         -0.59         0.80 o                         
   0 -11   4          0.81          2.03         0.88 o                         
   1 -11   4         22.98         21.92         1.43 o                         
   2 -11   4         11.14          8.18         1.08 o                         
  -3 -10   4          2.49          0.68         1.00 o                         
  -2 -10   4          0.34          0.35         0.85 o                         
  -1 -10   4         30.16         30.54         1.38 o                         
   0 -10   4          0.12         -0.38         0.68 o                         
   1 -10   4          5.43          7.15         0.88 o                         
   2 -10   4         24.85         25.25         1.49 o                         
   3 -10   4          2.03          3.63         0.81 o                         
   4 -10   4          5.44          7.62         0.93 o                         
  -4  -9   4          3.31          2.98         0.99 o                         
  -3  -9   4          0.70         -0.62         0.62 o                         
  -2  -9   4         25.73         25.15         1.30 o                         
  -1  -9   4          7.35          9.80         0.86 o                         
   0  -9   4         10.69         10.72         0.87 o                         
   1  -9   4         13.29         12.37         0.96 o                         
   2  -9   4         51.67         62.16         1.60 o                         
   3  -9   4          6.19          3.89         0.76 o                         
   4  -9   4         12.25         14.68         1.03 o                         
   5  -9   4          1.33         -0.36         0.83 o                         
   6  -9   4          0.00         -0.68         0.87 o                         
  -5  -8   4          0.59          0.76         0.97 o                         
  -4  -8   4         32.11         30.78         1.38 o                         
  -3  -8   4         38.84         41.10         1.28 o                         
  -2  -8   4         35.33         39.82         1.22 o                         
  -1  -8   4          2.61          1.74         0.48 o                         
   0  -8   4          0.20         -0.40         0.40 o                         
   1  -8   4         11.24         11.25         0.80 o                         
   2  -8   4         18.00         19.52         0.97 o                         
   3  -8   4          4.86          4.05         0.63 o                         
   4  -8   4          0.27          1.02         0.69 o                         
   5  -8   4          2.04          1.42         0.76 o                         
   6  -8   4          0.47          1.44         0.82 o                         
   7  -8   4          0.03         -0.84         0.84 o                         
  -6  -7   4          0.35          0.60         1.03 o                         
  -5  -7   4          4.50          3.74         0.78 o                         
  -4  -7   4         77.37         74.99         1.98 o                         
  -3  -7   4         17.81         17.93         0.85 o                         
  -2  -7   4          6.63          6.26         0.54 o                         
  -1  -7   4        127.70        126.23         1.86 o                         
   0  -7   4          7.22          9.62         0.63 o                         
   1  -7   4         16.26         13.57         0.73 o                         
   2  -7   4          2.55          2.38         0.66 o                         
   3  -7   4         58.23         52.30         1.23 o                         
   4  -7   4          8.75         10.48         0.91 o                         
   5  -7   4          1.89          1.62         0.67 o                         
   6  -7   4         28.85         30.00         1.41 o                         
   7  -7   4          2.54          1.63         0.80 o                         
  -7  -6   4          6.50          7.24         1.65 o                         
  -6  -6   4          4.73          6.73         1.10 o                         
  -5  -6   4          1.95          3.10         0.62 o                         
  -4  -6   4         12.54         12.90         0.81 o                         
  -3  -6   4         47.10         53.60         1.28 o                         
  -2  -6   4        229.27        225.91         2.96 o                         
  -1  -6   4          3.91          4.76         0.39 o                         
   0  -6   4        258.56        236.76         2.92 o                         
   1  -6   4          1.16          0.86         0.38 o                         
   2  -6   4        213.19        194.80         2.42 o                         
   3  -6   4         56.74         59.87         1.31 o                         
   4  -6   4         65.06         70.60         1.81 o                         
   5  -6   4          4.16          3.98         0.65 o                         
   6  -6   4         13.32         13.97         0.93 o                         
   7  -6   4          2.42          0.85         0.68 o                         
   8  -6   4          5.38          2.61         1.18 o                         
  -7  -5   4          4.40          3.28         0.92 o                         
  -6  -5   4          0.00          0.39         0.61 o                         
  -5  -5   4         17.50         15.74         0.74 o                         
  -4  -5   4         28.67         29.47         0.84 o                         
  -3  -5   4         11.44         12.78         0.60 o                         
  -2  -5   4          9.22          6.04         0.39 o                         
  -1  -5   4          0.01         -0.23         0.23 o                         
   0  -5   4          0.03         -0.23         0.23 o                         
   1  -5   4          1.00          1.68         0.36 o                         
   2  -5   4         11.89         11.67         0.56 o                         
   3  -5   4          0.05         -0.32         0.32 o                         
   4  -5   4          3.69          3.59         0.44 o                         
   5  -5   4         79.22         70.00         1.51 o                         
   6  -5   4         39.57         40.90         1.32 o                         
   7  -5   4          6.12          8.15         1.17 o                         
   8  -5   4          0.05         -1.35         1.35 o                         
  -8  -4   4          2.67          1.30         0.50 o                         
  -7  -4   4          0.15          0.34         0.70 o                         
  -6  -4   4          0.03         -0.17         0.66 o                         
  -5  -4   4          1.53          1.27         0.25 o                         
  -4  -4   4         12.30          9.56         0.43 o                         
  -3  -4   4         28.98         35.96         0.68 o                         
  -2  -4   4         84.00         81.31         0.96 o                         
  -1  -4   4        147.96        124.09         1.52 o                         
   0  -4   4        423.08        466.42         4.12 o                         
   1  -4   4        478.13        508.71         4.50 o                         
   2  -4   4         60.04         60.44         0.76 o                         
   3  -4   4         25.29         28.59         0.58 o                         
   4  -4   4         25.53         28.14         0.93 o                         
   5  -4   4          1.36          0.39         0.38 o                         
   6  -4   4         35.46         32.70         0.83 o                         
   7  -4   4          4.52          3.94         1.03 o                         
   8  -4   4          0.93         -0.55         1.38 o                         
  -8  -3   4         11.47         12.53         1.56 o                         
  -7  -3   4         16.88         17.32         0.94 o                         
  -6  -3   4         27.79         26.64         1.08 o                         
  -5  -3   4          2.28          1.95         0.20 o                         
  -4  -3   4        132.47        130.49         1.37 o                         
  -3  -3   4         19.62         25.89         0.53 o                         
  -2  -3   4        603.86        703.15         6.02 o                         
  -1  -3   4       1229.92       1396.36        12.51 o                         
   0  -3   4        887.41        949.82         8.27 o                         
   1  -3   4        425.11        411.00         3.65 o                         
   2  -3   4        285.53        255.10         2.45 o                         
   3  -3   4         78.26         66.39         0.85 o                         
   4  -3   4         96.80        106.08         1.17 o                         
   5  -3   4         74.70         72.38         0.99 o                         
   6  -3   4         20.03         22.17         0.60 o                         
   7  -3   4         15.18         15.78         1.23 o                         
   8  -3   4          0.14         -0.04         0.73 o                         
  -8  -2   4          5.92          7.53         1.07 o                         
  -7  -2   4         21.83         20.86         0.89 o                         
  -6  -2   4          8.83          8.05         0.60 o                         
  -5  -2   4         43.19         37.01         0.59 o                         
  -4  -2   4          0.31          0.33         0.13 o                         
  -3  -2   4        242.12        247.50         2.29 o                         
  -2  -2   4         15.12         12.32         0.33 o                         
  -1  -2   4          0.40          8.20         0.37 o                         
   0  -2   4        968.72       1041.07         9.49 o                         
   1  -2   4        190.14        240.00         2.32 o                         
   2  -2   4        233.05        193.49         2.01 o                         
   3  -2   4        723.61        765.51         6.63 o                         
   4  -2   4         14.65         12.77         0.38 o                         
   5  -2   4         52.52         46.86         0.67 o                         
   6  -2   4          4.33          3.32         0.41 o                         
   7  -2   4         20.77         19.36         1.08 o                         
   8  -2   4          4.49          4.05         0.86 o                         
  -9  -1   4          0.53         -0.25         1.78 o                         
  -8  -1   4          7.86          8.19         1.10 o                         
  -7  -1   4          5.65          6.01         0.48 o                         
  -6  -1   4          7.57          5.69         0.58 o                         
  -5  -1   4          6.82          7.90         0.28 o                         
  -4  -1   4         45.36         42.28         0.64 o                         
  -3  -1   4         21.12         31.26         0.50 o                         
  -2  -1   4        102.28        108.91         1.06 o                         
  -1  -1   4        264.45        314.77         2.73 o                         
   0  -1   4        115.02        119.14         1.66 o                         
   1  -1   4          2.64          4.78         0.21 o                         
   2  -1   4         70.96         65.95         0.77 o                         
   3  -1   4         20.24         17.47         0.40 o                         
   4  -1   4        329.74        357.01         3.44 o                         
   5  -1   4         19.40         17.55         0.48 o                         
   6  -1   4         37.59         38.21         0.99 o                         
   7  -1   4          0.62          0.56         0.54 o                         
   8  -1   4          3.88          2.62         0.97 o                         
  -9   0   4          0.98          0.78         1.34 o                         
  -8   0   4          0.34         -0.34         0.51 o                         
  -7   0   4          2.07          2.84         0.43 o                         
  -6   0   4        236.17        223.29         2.69 o                         
  -5   0   4         36.39         38.28         0.57 o                         
  -4   0   4         43.58         29.26         0.49 o                         
  -3   0   4        431.55        425.89         3.70 o                         
  -2   0   4        454.79        425.10         3.82 o                         
  -1   0   4        353.56        364.23         3.44 o                         
   0   0   4          0.90          2.59         0.21 o                         
   1   0   4        401.74        403.21         3.63 o                         
   2   0   4          0.52          1.21         0.16 o                         
   3   0   4        496.10        487.70         4.34 o                         
   4   0   4          0.28          0.32         0.20 o                         
   5   0   4        249.41        237.50         2.91 o                         
   6   0   4          6.55          7.47         0.40 o                         
   7   0   4         11.74         16.04         1.36 o                         
   8   0   4         11.74         13.27         1.34 o                         
  -9   1   4          3.50          2.34         0.77 o                         
  -8   1   4          1.50          2.06         0.74 o                         
  -7   1   4          5.59          5.80         0.61 o                         
  -6   1   4        163.33        165.18         1.84 o                         
  -5   1   4         45.21         44.06         0.78 o                         
  -4   1   4         37.80         40.48         0.63 o                         
  -3   1   4        688.95        755.62         6.75 o                         
  -2   1   4         53.29         80.40         0.96 o                         
  -1   1   4        322.27        346.24         3.65 o                         
   0   1   4         16.60         11.29         0.35 o                         
   1   1   4        150.79        154.42         1.67 o                         
   2   1   4        343.75        350.91         3.21 o                         
   3   1   4         32.92         26.53         0.48 o                         
   4   1   4        595.57        569.94         4.92 o                         
   5   1   4         22.86         21.19         0.52 o                         
   6   1   4         25.57         27.24         0.76 o                         
   7   1   4          2.69          3.46         1.10 o                         
   8   1   4          9.41          9.17         1.34 o                         
  -9   2   4          1.80          1.52         2.28 o                         
  -8   2   4          0.98          0.76         0.84 o                         
  -7   2   4          2.88          1.79         0.58 o                         
  -6   2   4          2.66          1.64         0.31 o                         
  -5   2   4         17.49         15.95         0.46 o                         
  -4   2   4          0.20          0.31         0.20 o                         
  -3   2   4         18.43         21.91         0.82 o                         
  -2   2   4        144.03        154.55         1.57 o                         
  -1   2   4         36.66         40.27         0.70 o                         
   0   2   4        118.94        127.54         1.53 o                         
   1   2   4        221.92        294.61         2.70 o                         
   2   2   4        112.89        133.02         1.60 o                         
   3   2   4        140.31        131.78         1.60 o                         
   4   2   4         56.74         51.00         0.79 o                         
   5   2   4        105.42         95.87         1.53 o                         
   6   2   4          0.46         -0.19         1.14 o                         
   7   2   4          0.30          2.55         0.96 o                         
  -8   3   4          2.57          1.78         1.20 o                         
  -7   3   4          6.25          6.88         0.94 o                         
  -6   3   4         15.26         12.40         0.66 o                         
  -5   3   4         46.45         48.00         1.04 o                         
  -4   3   4          7.60          7.78         0.48 o                         
  -3   3   4        206.18        185.66         2.32 o                         
  -2   3   4         10.98         15.36         0.46 o                         
  -1   3   4        875.01        903.01         8.90 o                         
   0   3   4          1.77          2.65         0.24 o                         
   1   3   4        467.77        460.44         4.55 o                         
   2   3   4         71.97         77.60         1.47 o                         
   3   3   4        329.38        312.69         4.11 o                         
   4   3   4          0.05         -0.41         0.41 o                         
   5   3   4          6.22          6.32         0.75 o                         
   6   3   4         34.29         38.32         2.24 o                         
   7   3   4         26.64         25.78         2.95 o                         
  -8   4   4          1.20          2.09         1.10 o                         
  -7   4   4          6.12          5.04         0.70 o                         
  -6   4   4          6.26          8.17         0.69 o                         
  -5   4   4         16.30          9.89         0.63 o                         
  -4   4   4        151.87        153.60         2.26 o                         
  -3   4   4        198.91        194.42         2.67 o                         
  -2   4   4        173.41        177.06         2.06 o                         
  -1   4   4        124.66        132.67         1.68 o                         
   0   4   4        293.17        258.52         2.87 o                         
   1   4   4          0.64         -0.05         0.20 o                         
   2   4   4        265.54        274.07         3.85 o                         
   3   4   4          7.66          7.85         0.64 o                         
   4   4   4         50.79         56.26         1.79 o                         
   5   4   4         13.25         13.40         1.06 o                         
   6   4   4         29.95         29.98         2.28 o                         
  -8   5   4          4.11          1.76         1.23 o                         
  -7   5   4          1.31          2.14         0.59 o                         
  -6   5   4          4.51          4.71         0.68 o                         
  -5   5   4          0.22         -0.12         0.43 o                         
  -4   5   4         37.77         33.96         1.30 o                         
  -3   5   4          4.70          7.18         0.41 o                         
  -2   5   4        173.20        167.36         2.25 o                         
  -1   5   4        333.17        301.76         3.50 o                         
   0   5   4          1.18          0.32         0.34 o                         
   1   5   4          0.96          1.21         0.30 o                         
   2   5   4         18.59         15.69         1.13 o                         
   3   5   4          1.22          0.80         0.62 o                         
   4   5   4          4.97          5.39         0.80 o                         
   5   5   4          1.00          0.13         0.69 o                         
  -7   6   4          0.41          0.65         0.61 o                         
  -6   6   4          1.78          3.27         0.85 o                         
  -5   6   4          7.65         10.17         1.03 o                         
  -4   6   4          9.14         10.63         1.03 o                         
  -3   6   4         54.59         61.85         1.32 o                         
  -2   6   4         13.67         12.58         0.80 o                         
  -1   6   4         17.47         20.21         0.97 o                         
   0   6   4         91.80         85.10         1.82 o                         
   1   6   4          8.89          9.23         0.97 o                         
   2   6   4          6.23          8.97         0.99 o                         
   3   6   4          3.67          6.05         0.93 o                         
   4   6   4         23.75         24.24         1.47 o                         
   5   6   4          2.80          1.52         1.17 o                         
  -6   7   4         17.24         22.18         1.53 o                         
  -5   7   4          0.21          0.21         0.80 o                         
  -4   7   4         39.57         46.18         1.96 o                         
  -3   7   4          0.16         -0.10         0.69 o                         
  -2   7   4         40.01         40.49         1.51 o                         
  -1   7   4         16.02         14.37         0.92 o                         
   0   7   4         74.65         74.80         2.32 o                         
   1   7   4         16.54         15.74         1.39 o                         
   2   7   4         51.14         48.31         1.94 o                         
   3   7   4         29.04         30.15         1.72 o                         
  -5   8   4          1.07          0.02         1.52 o                         
  -4   8   4          0.20         -0.79         0.79 o                         
  -3   8   4          2.94          2.16         0.87 o                         
  -2   8   4          0.00         -0.64         0.84 o                         
  -1   8   4          0.51         -0.10         0.85 o                         
   0   8   4          9.04         10.58         1.14 o                         
   1   8   4          2.98          3.71         0.95 o                         
   2   8   4          1.46          0.17         0.82 o                         
   0 -11   5          3.04          4.30         0.97 o                         
   1 -11   5         12.18          9.59         1.26 o                         
   2 -11   5          3.67          2.29         1.04 o                         
  -3 -10   5          1.50         -0.19         0.97 o                         
  -2 -10   5         14.48         15.56         1.46 o                         
  -1 -10   5          0.01          0.30         0.77 o                         
   0 -10   5         17.80         20.59         1.20 o                         
   1 -10   5         12.59         13.52         1.04 o                         
   2 -10   5         26.88         26.54         1.44 o                         
   3 -10   5         12.60         15.80         1.31 o                         
   4 -10   5         10.57         13.44         1.26 o                         
  -4  -9   5          0.00         -0.81         0.81 o                         
  -3  -9   5          9.97         10.84         1.17 o                         
  -2  -9   5         13.84         18.18         1.39 o                         
  -1  -9   5          2.62          1.91         0.67 o                         
   0  -9   5          0.04         -0.47         0.52 o                         
   1  -9   5         15.66         16.04         0.95 o                         
   2  -9   5          3.16          2.71         0.68 o                         
   3  -9   5          0.32         -0.73         0.73 o                         
   4  -9   5          1.63          0.49         0.91 o                         
   5  -9   5          3.52          2.22         1.03 o                         
   6  -9   5          0.37         -0.94         1.17 o                         
  -5  -8   5         13.99         11.90         1.98 o                         
  -4  -8   5          2.19          0.93         1.01 o                         
  -3  -8   5          8.36          8.80         1.05 o                         
  -2  -8   5         42.26         42.73         1.50 o                         
  -1  -8   5         63.88         61.36         1.51 o                         
   0  -8   5          2.52          2.19         0.58 o                         
   1  -8   5          0.10         -0.48         0.48 o                         
   2  -8   5          7.59          6.23         0.76 o                         
   3  -8   5          2.12          1.51         0.77 o                         
   4  -8   5          5.01          4.65         0.98 o                         
   5  -8   5          5.36          5.46         1.04 o                         
   6  -8   5          5.05          3.69         0.89 o                         
  -6  -7   5          2.48          1.35         1.03 o                         
  -5  -7   5          2.87          2.30         0.66 o                         
  -4  -7   5        115.71        120.92         2.65 o                         
  -3  -7   5          0.61          1.37         0.63 o                         
  -2  -7   5         21.68         22.80         1.12 o                         
  -1  -7   5         49.54         41.17         1.11 o                         
   0  -7   5          3.15          2.19         0.53 o                         
   1  -7   5         81.45         86.25         1.68 o                         
   2  -7   5         12.62         13.68         0.84 o                         
   3  -7   5        211.42        219.17         3.71 o                         
   4  -7   5         11.66          9.78         1.03 o                         
   5  -7   5         13.89         16.43         1.25 o                         
   6  -7   5         18.80         16.17         1.19 o                         
   7  -7   5          1.01          1.33         0.75 o                         
  -7  -6   5          0.40          0.19         0.94 o                         
  -6  -6   5          2.81          2.57         1.07 o                         
  -5  -6   5         51.43         54.95         1.81 o                         
  -4  -6   5         14.97         16.98         0.97 o                         
  -3  -6   5        123.33        120.44         2.10 o                         
  -2  -6   5          8.62          4.86         0.57 o                         
  -1  -6   5         70.63         69.37         1.33 o                         
   0  -6   5          0.35          0.79         0.39 o                         
   1  -6   5         47.08         40.97         1.05 o                         
   2  -6   5         53.24         53.89         1.20 o                         
   3  -6   5         85.25         85.06         1.73 o                         
   4  -6   5          0.16         -0.25         0.40 o                         
   5  -6   5          4.63          3.94         0.76 o                         
   6  -6   5         79.72         88.34         2.26 o                         
   7  -6   5          6.47          5.88         0.78 o                         
  -7  -5   5          1.56          0.82         0.81 o                         
  -6  -5   5          2.77          2.46         0.89 o                         
  -5  -5   5         10.60         10.69         0.58 o                         
  -4  -5   5         33.91         33.98         1.10 o                         
  -3  -5   5         70.44         70.11         1.26 o                         
  -2  -5   5          3.46          4.92         0.44 o                         
  -1  -5   5         17.09         15.64         0.68 o                         
   0  -5   5          4.52          6.44         0.46 o                         
   1  -5   5          0.84          0.52         0.21 o                         
   2  -5   5          0.09         -0.11         0.31 o                         
   3  -5   5          2.30          2.52         0.32 o                         
   4  -5   5          0.05         -0.27         0.27 o                         
   5  -5   5          0.22         -0.51         0.51 o                         
   6  -5   5          0.01          0.57         0.49 o                         
   7  -5   5         22.93         24.08         1.38 o                         
   8  -5   5          0.14         -1.00         1.00 o                         
  -8  -4   5          2.63          2.94         0.70 o                         
  -7  -4   5         20.95         19.43         1.37 o                         
  -6  -4   5         12.42         11.71         1.13 o                         
  -5  -4   5         43.31         42.38         0.78 o                         
  -4  -4   5         18.01         23.46         0.51 o                         
  -3  -4   5        448.70        473.32         4.85 o                         
  -2  -4   5        187.17        171.91         2.00 o                         
  -1  -4   5          1.31          1.54         0.24 o                         
   0  -4   5        718.71        727.41         6.69 o                         
   1  -4   5        335.06        310.08         2.89 o                         
   2  -4   5          3.50          3.61         0.37 o                         
   3  -4   5        181.45        212.18         3.04 o                         
   4  -4   5          0.20          0.27         0.29 o                         
   5  -4   5         45.37         44.92         1.24 o                         
   6  -4   5          9.99          9.62         0.60 o                         
   7  -4   5         10.53         11.10         1.11 o                         
   8  -4   5          2.02          1.26         1.50 o                         
  -8  -3   5          0.02          0.01         0.40 o                         
  -7  -3   5          0.64          1.60         0.52 o                         
  -6  -3   5         34.97         39.18         1.28 o                         
  -5  -3   5         32.07         32.59         0.59 o                         
  -4  -3   5         87.94         92.91         1.08 o                         
  -3  -3   5          0.44          1.09         0.21 o                         
  -2  -3   5        340.42        345.76         4.06 o                         
  -1  -3   5         35.22         32.12         0.70 o                         
   0  -3   5        743.70        798.44         7.58 o                         
   1  -3   5       1518.97       1669.46        16.19 o                         
   2  -3   5        289.19        282.61         2.68 o                         
   3  -3   5         18.03         20.58         0.54 o                         
   4  -3   5        153.84        124.81         1.41 o                         
   5  -3   5          0.03          0.36         0.30 o                         
   6  -3   5         18.31         16.79         0.67 o                         
   7  -3   5         17.06         18.29         1.27 o                         
   8  -3   5         13.51         12.28         1.25 o                         
  -8  -2   5          0.00         -0.55         0.55 o                         
  -7  -2   5          5.97          5.93         0.61 o                         
  -6  -2   5         63.64         62.33         0.98 o                         
  -5  -2   5         20.64         22.28         0.50 o                         
  -4  -2   5          5.68          8.47         0.38 o                         
  -3  -2   5         22.34         21.47         0.48 o                         
  -2  -2   5         66.46         88.27         1.06 o                         
  -1  -2   5        319.62        336.70         3.20 o                         
   0  -2   5        510.95        527.00         5.02 o                         
   1  -2   5        223.74        238.78         2.27 o                         
   2  -2   5          0.31         -0.13         0.19 o                         
   3  -2   5         53.82         61.69         1.01 o                         
   4  -2   5         12.83         13.44         0.44 o                         
   5  -2   5          2.93          3.68         0.34 o                         
   6  -2   5          0.41         -0.03         0.38 o                         
   7  -2   5          0.00         -0.63         0.63 o                         
   8  -2   5          7.17          5.48         1.04 o                         
  -8  -1   5          2.22          1.97         0.48 o                         
  -7  -1   5          8.41          8.95         0.72 o                         
  -6  -1   5        117.50        121.33         1.81 o                         
  -5  -1   5        296.50        302.58         3.53 o                         
  -4  -1   5          0.13         -0.18         0.18 o                         
  -3  -1   5         47.66         57.30         0.79 o                         
  -2  -1   5         42.94         52.99         0.72 o                         
  -1  -1   5        399.19        400.93         3.49 o                         
   0  -1   5          8.82         17.22         0.76 o                         
   1  -1   5        120.05         99.93         1.12 o                         
   2  -1   5        136.19        132.53         1.37 o                         
   3  -1   5         15.43         17.91         0.54 o                         
   4  -1   5        108.08        103.34         1.43 o                         
   5  -1   5         51.94         49.25         0.77 o                         
   6  -1   5         13.87         14.82         0.70 o                         
   7  -1   5          1.34          0.96         0.86 o                         
   8  -1   5          9.06         10.80         1.95 o                         
  -8   0   5         21.99         24.78         1.11 o                         
  -7   0   5          2.27          3.31         0.57 o                         
  -6   0   5         40.42         36.42         0.77 o                         
  -5   0   5          0.14          0.42         0.19 o                         
  -4   0   5        128.16        120.86         1.31 o                         
  -3   0   5         76.11         75.49         1.05 o                         
  -2   0   5        867.81        914.33         8.62 o                         
  -1   0   5          5.01          7.01         0.30 o                         
   0   0   5        416.64        436.02         4.10 o                         
   1   0   5         34.92         33.00         0.67 o                         
   2   0   5        813.66        850.60         7.65 o                         
   3   0   5        120.07        110.02         1.25 o                         
   4   0   5         87.23         85.78         1.04 o                         
   5   0   5         38.69         41.49         0.88 o                         
   6   0   5         24.22         26.66         0.81 o                         
   7   0   5         13.82         15.59         1.44 o                         
  -8   1   5          3.51          5.77         0.93 o                         
  -7   1   5          0.26          0.76         0.58 o                         
  -6   1   5         68.94         63.44         1.09 o                         
  -5   1   5          0.61          1.37         0.23 o                         
  -4   1   5         19.07         17.27         0.65 o                         
  -3   1   5        344.69        364.57         3.68 o                         
  -2   1   5         74.27         70.08         1.05 o                         
  -1   1   5         40.99         37.42         0.74 o                         
   0   1   5        191.44        209.65         2.39 o                         
   1   1   5        469.47        485.28         4.59 o                         
   2   1   5         59.64         57.36         0.83 o                         
   3   1   5          7.41          5.63         0.31 o                         
   4   1   5         52.56         52.60         0.87 o                         
   5   1   5         18.94         18.16         0.63 o                         
   6   1   5          0.37          0.48         0.48 o                         
   7   1   5         12.78         13.16         1.44 o                         
  -8   2   5          2.77          4.66         0.91 o                         
  -7   2   5          0.67          0.38         0.74 o                         
  -6   2   5          0.81          0.66         0.42 o                         
  -5   2   5          1.53          0.91         0.28 o                         
  -4   2   5         18.24         20.70         0.61 o                         
  -3   2   5          0.80          0.15         0.26 o                         
  -2   2   5        170.32        187.08         2.23 o                         
  -1   2   5         28.17         31.71         0.93 o                         
   0   2   5         20.24         16.57         0.59 o                         
   1   2   5          1.71          3.56         0.37 o                         
   2   2   5        282.33        284.68         3.42 o                         
   3   2   5         98.22         98.95         1.91 o                         
   4   2   5         83.46         89.81         1.45 o                         
   5   2   5          1.95          2.27         0.51 o                         
   6   2   5         11.32         14.00         2.66 o                         
   7   2   5          7.45          7.64         1.64 o                         
  -8   3   5          7.90          6.96         1.11 o                         
  -7   3   5          0.28          0.73         0.62 o                         
  -6   3   5          9.67         10.91         0.79 o                         
  -5   3   5          9.16          7.39         0.58 o                         
  -4   3   5         53.48         50.82         1.05 o                         
  -3   3   5         39.16         33.45         0.84 o                         
  -2   3   5        200.95        190.29         2.29 o                         
  -1   3   5        441.90        432.32         4.69 o                         
   0   3   5        178.50        169.94         2.13 o                         
   1   3   5        250.18        248.53         2.80 o                         
   2   3   5        208.00        183.61         2.88 o                         
   3   3   5         58.84         55.43         1.25 o                         
   4   3   5          4.50          2.23         0.56 o                         
   5   3   5        157.40        157.13         2.71 o                         
   6   3   5         10.59         10.58         1.44 o                         
  -8   4   5          8.43         10.95         1.56 o                         
  -7   4   5          4.97          7.07         0.87 o                         
  -6   4   5          1.35          0.77         0.58 o                         
  -5   4   5         53.84         43.24         1.59 o                         
  -4   4   5         15.17         13.65         0.85 o                         
  -3   4   5          3.07          2.98         0.44 o                         
  -2   4   5        358.53        331.11         3.75 o                         
  -1   4   5         66.70         64.10         1.14 o                         
   0   4   5          5.17          3.84         0.36 o                         
   1   4   5        164.69        162.36         1.92 o                         
   2   4   5          2.24          3.22         0.46 o                         
   3   4   5         12.72         13.82         0.82 o                         
   4   4   5         11.91         12.83         0.96 o                         
   5   4   5         24.76         27.28         1.44 o                         
   6   4   5          0.30         -1.17         1.17 o                         
  -7   5   5          0.00         -0.66         0.66 o                         
  -6   5   5          0.87          1.18         0.64 o                         
  -5   5   5          0.45         -0.30         0.55 o                         
  -4   5   5          2.94          3.29         0.58 o                         
  -3   5   5          7.59          8.17         0.50 o                         
  -2   5   5          3.07          1.71         0.38 o                         
  -1   5   5        188.03        179.95         2.41 o                         
   0   5   5         38.89         37.87         0.92 o                         
   1   5   5         35.50         29.35         1.08 o                         
   2   5   5          9.36         11.50         1.17 o                         
   3   5   5          1.36          0.36         0.67 o                         
   4   5   5          9.97         10.40         1.22 o                         
   5   5   5          4.31          4.72         1.08 o                         
  -7   6   5          5.99          3.30         2.03 o                         
  -6   6   5          3.86          5.42         0.98 o                         
  -5   6   5         14.13         14.69         1.28 o                         
  -4   6   5          8.47          9.87         1.05 o                         
  -3   6   5         15.97         16.17         1.24 o                         
  -2   6   5         13.70         14.34         0.89 o                         
  -1   6   5         27.35         25.18         1.09 o                         
   0   6   5         12.25         11.99         0.96 o                         
   1   6   5         67.65         74.52         2.25 o                         
   2   6   5          4.78          2.72         0.88 o                         
   3   6   5         67.60         68.91         2.26 o                         
   4   6   5          1.92          0.96         0.86 o                         
  -5   7   5          0.54          1.67         0.83 o                         
  -4   7   5          4.48          1.89         0.86 o                         
  -3   7   5         12.86         12.73         1.22 o                         
  -2   7   5         12.69          9.53         1.03 o                         
  -1   7   5          0.76          0.88         0.72 o                         
   0   7   5         13.77         12.49         1.20 o                         
   1   7   5          1.76          1.83         0.94 o                         
   2   7   5         27.72         29.04         1.70 o                         
   3   7   5          1.22          0.78         0.89 o                         
  -4   8   5          8.04          8.51         1.14 o                         
  -3   8   5          0.01         -0.82         0.82 o                         
  -2   8   5          2.72         -0.05         1.15 o                         
  -1   8   5          1.90          1.50         1.49 o                         
   0   8   5          1.84          0.53         0.92 o                         
   1   8   5          0.01         -0.81         0.81 o                         
   0 -11   6          4.01          5.09         1.26 o                         
   1 -11   6          7.56          4.85         1.28 o                         
  -3 -10   6          0.00         -0.44         1.02 o                         
  -2 -10   6          1.69          1.53         0.95 o                         
  -1 -10   6          7.61          9.41         1.31 o                         
   0 -10   6          1.58          0.40         0.87 o                         
   1 -10   6          9.28          7.78         1.24 o                         
   2 -10   6          1.32         -0.68         0.99 o                         
   3 -10   6         12.35         14.58         1.33 o                         
   4 -10   6          0.03         -0.94         0.94 o                         
  -4  -9   6          0.57         -0.77         0.77 o                         
  -3  -9   6          0.35         -0.85         0.85 o                         
  -2  -9   6          0.00         -0.61         0.61 o                         
  -1  -9   6          3.97          2.36         0.75 o                         
   0  -9   6          0.00         -0.65         0.65 o                         
   1  -9   6          6.82          7.11         0.98 o                         
   2  -9   6          2.14          2.24         0.85 o                         
   3  -9   6         16.65         16.56         1.28 o                         
   4  -9   6          1.98          1.38         0.97 o                         
   5  -9   6          2.47          3.47         1.02 o                         
  -5  -8   6         33.57         37.83         2.52 o                         
  -4  -8   6         13.87         15.99         1.11 o                         
  -3  -8   6         72.14         76.18         2.07 o                         
  -2  -8   6          0.47          0.84         0.79 o                         
  -1  -8   6         17.62         16.44         0.99 o                         
   0  -8   6          0.86          0.03         0.61 o                         
   1  -8   6         40.55         37.08         1.43 o                         
   2  -8   6         11.60         11.51         0.93 o                         
   3  -8   6         31.91         32.63         1.54 o                         
   4  -8   6          0.12         -0.82         1.22 o                         
   5  -8   6         18.87         21.84         1.48 o                         
   6  -8   6          1.82          2.43         0.92 o                         
  -6  -7   6          1.10          0.55         1.03 o                         
  -5  -7   6          6.35          7.11         0.80 o                         
  -4  -7   6         18.50         18.87         1.15 o                         
  -3  -7   6         26.24         28.11         1.31 o                         
  -2  -7   6         15.18         13.83         0.99 o                         
  -1  -7   6        226.36        236.69         3.38 o                         
   0  -7   6         17.34         17.25         0.75 o                         
   1  -7   6         36.39         36.60         1.14 o                         
   2  -7   6         60.52         60.92         1.52 o                         
   3  -7   6         77.99         72.51         1.83 o                         
   4  -7   6         12.19         13.88         1.54 o                         
   5  -7   6         20.80         21.06         1.61 o                         
   6  -7   6         26.24         24.45         1.41 o                         
   7  -7   6          0.43         -0.74         0.74 o                         
  -7  -6   6          1.03         -0.19         1.18 o                         
  -6  -6   6          0.96          0.57         0.92 o                         
  -5  -6   6          6.33          6.32         0.70 o                         
  -4  -6   6          8.34          8.27         0.77 o                         
  -3  -6   6         35.16         36.36         1.06 o                         
  -2  -6   6          0.61         -0.32         0.35 o                         
  -1  -6   6          0.12         -0.13         0.51 o                         
   0  -6   6          0.90          2.34         0.42 o                         
   1  -6   6          6.17          5.52         0.64 o                         
   2  -6   6          1.18          1.13         0.45 o                         
   3  -6   6          0.10         -0.25         0.44 o                         
   4  -6   6          1.00         -0.63         0.63 o                         
   5  -6   6          5.14          5.61         0.79 o                         
   6  -6   6         81.48         92.24         1.94 o                         
   7  -6   6         18.77         15.93         1.46 o                         
  -7  -5   6         30.53         29.09         1.85 o                         
  -6  -5   6          0.81          1.21         0.85 o                         
  -5  -5   6         21.55         22.76         0.75 o                         
  -4  -5   6         37.90         36.08         0.91 o                         
  -3  -5   6        184.56        178.53         2.76 o                         
  -2  -5   6          7.04          5.20         0.48 o                         
  -1  -5   6          3.36          2.25         0.41 o                         
   0  -5   6        117.27        123.43         1.98 o                         
   1  -5   6        236.42        253.00         3.28 o                         
   2  -5   6         45.57         48.49         1.12 o                         
   3  -5   6         66.13         65.65         1.25 o                         
   4  -5   6         44.35         39.91         0.95 o                         
   5  -5   6          0.66          0.03         0.39 o                         
   6  -5   6         31.88         36.36         1.08 o                         
   7  -5   6          3.73          1.67         1.22 o                         
  -8  -4   6          3.31          4.00         0.93 o                         
  -7  -4   6          2.77          3.81         1.07 o                         
  -6  -4   6         10.13         11.57         0.91 o                         
  -5  -4   6         11.84         12.98         0.51 o                         
  -4  -4   6         53.00         48.43         0.77 o                         
  -3  -4   6          0.02          0.34         0.24 o                         
  -2  -4   6         82.53         82.96         1.28 o                         
  -1  -4   6        140.42        111.37         1.89 o                         
   0  -4   6       4223.62       4163.47        47.29 o                         
   1  -4   6        190.91        213.59         2.95 o                         
   2  -4   6        130.51        114.04         1.81 o                         
   3  -4   6         30.14         29.32         0.73 o                         
   4  -4   6         85.15         80.21         1.31 o                         
   5  -4   6         13.54         14.76         0.69 o                         
   6  -4   6         14.89         14.92         0.71 o                         
   7  -4   6         11.33         10.33         1.13 o                         
  -8  -3   6          5.15          4.39         0.79 o                         
  -7  -3   6          1.76          2.10         0.75 o                         
  -6  -3   6        101.31        105.54         2.31 o                         
  -5  -3   6         16.14         14.84         0.61 o                         
  -4  -3   6         41.60         37.61         0.65 o                         
  -3  -3   6         20.99         16.83         0.49 o                         
  -2  -3   6        131.32        140.25         1.75 o                         
  -1  -3   6        100.62         90.05         1.20 o                         
   0  -3   6         21.20         24.20         0.54 o                         
   1  -3   6         59.33         49.85         0.87 o                         
   2  -3   6          1.32          0.13         0.17 o                         
   3  -3   6        212.50        213.83         3.02 o                         
   4  -3   6        150.74        162.00         2.11 o                         
   5  -3   6          7.49          6.36         0.46 o                         
   6  -3   6          7.94          8.18         0.59 o                         
   7  -3   6         19.19         20.00         1.68 o                         
   8  -3   6          8.60          6.39         1.64 o                         
  -8  -2   6          0.89          1.42         0.51 o                         
  -7  -2   6          2.74          2.37         0.64 o                         
  -6  -2   6        217.82        222.24         3.28 o                         
  -5  -2   6        103.48        103.67         1.50 o                         
  -4  -2   6          4.87          5.51         0.33 o                         
  -3  -2   6         14.57         13.42         0.42 o                         
  -2  -2   6        164.03        136.85         1.69 o                         
  -1  -2   6         34.23         33.70         0.59 o                         
   0  -2   6        202.50        200.76         2.91 o                         
   1  -2   6         44.08         43.05         0.67 o                         
   2  -2   6        140.81        167.72         1.94 o                         
   3  -2   6          3.84          3.91         0.36 o                         
   4  -2   6        145.50        143.99         1.91 o                         
   5  -2   6          0.00         -0.36         0.36 o                         
   6  -2   6         40.98         40.12         1.22 o                         
   7  -2   6          0.06         -0.92         0.92 o                         
  -8  -1   6         20.64         22.91         1.26 o                         
  -7  -1   6          1.00          0.34         0.50 o                         
  -6  -1   6         23.97         23.03         0.66 o                         
  -5  -1   6         69.41         64.32         1.07 o                         
  -4  -1   6         49.49         47.35         0.77 o                         
  -3  -1   6        597.28        644.42         5.94 o                         
  -2  -1   6        738.64        752.68         7.14 o                         
  -1  -1   6        298.20        293.29         3.21 o                         
   0  -1   6        423.19        432.49         4.11 o                         
   1  -1   6       1198.01       1161.13        10.81 o                         
   2  -1   6        298.61        292.27         2.78 o                         
   3  -1   6        241.19        241.14         3.17 o                         
   4  -1   6         48.23         46.01         0.96 o                         
   5  -1   6        106.29        109.83         1.81 o                         
   6  -1   6         13.54         13.22         0.81 o                         
   7  -1   6         32.15         33.11         1.97 o                         
  -8   0   6          6.06          7.90         1.01 o                         
  -7   0   6         17.20         14.33         1.17 o                         
  -6   0   6          4.61          4.01         0.40 o                         
  -5   0   6        311.38        318.61         3.00 o                         
  -4   0   6          0.35          0.74         0.22 o                         
  -3   0   6        152.84        154.55         1.67 o                         
  -2   0   6        128.86        139.83         2.56 o                         
  -1   0   6        343.66        311.22         3.08 o                         
   0   0   6         19.78         23.59         1.04 o                         
   1   0   6          0.26          1.06         0.25 o                         
   2   0   6         12.50         15.75         0.56 o                         
   3   0   6        202.54        209.59         2.66 o                         
   4   0   6         80.59         81.03         1.25 o                         
   5   0   6        215.11        213.56         3.46 o                         
   6   0   6          3.35          3.74         0.53 o                         
   7   0   6          9.77         10.81         1.38 o                         
  -8   1   6          8.05          8.92         1.05 o                         
  -7   1   6          0.56          0.67         0.68 o                         
  -6   1   6          7.53          7.54         0.53 o                         
  -5   1   6          8.24          8.96         0.55 o                         
  -4   1   6         30.98         28.96         0.72 o                         
  -3   1   6        173.39        177.69         2.13 o                         
  -2   1   6         63.51         58.58         1.30 o                         
  -1   1   6        103.85        118.19         1.96 o                         
   0   1   6        200.34        191.13         2.54 o                         
   1   1   6         56.50         64.11         1.16 o                         
   2   1   6          8.53          6.29         0.39 o                         
   3   1   6          2.57          3.25         0.38 o                         
   4   1   6         51.95         48.72         1.08 o                         
   5   1   6          0.05         -0.01         0.44 o                         
   6   1   6          1.59          0.55         0.89 o                         
   7   1   6         30.57         36.03         2.34 o                         
  -8   2   6         14.44         14.65         1.40 o                         
  -7   2   6         14.44         17.46         1.39 o                         
  -6   2   6         28.89         25.08         1.12 o                         
  -5   2   6         15.42         17.40         0.64 o                         
  -4   2   6         45.73         43.53         1.02 o                         
  -3   2   6        250.87        247.24         3.40 o                         
  -2   2   6          2.27          2.47         0.43 o                         
  -1   2   6        570.58        563.17         6.62 o                         
   0   2   6         82.83         87.00         1.51 o                         
   1   2   6        386.45        366.68         4.04 o                         
   2   2   6         12.50         14.39         0.60 o                         
   3   2   6        200.00        203.55         2.94 o                         
   4   2   6         43.14         43.96         1.23 o                         
   5   2   6        113.99        115.15         3.22 o                         
   6   2   6          7.70          7.09         2.66 o                         
  -8   3   6          0.33         -0.51         0.92 o                         
  -7   3   6         11.50         13.99         1.33 o                         
  -6   3   6          1.05          1.44         0.56 o                         
  -5   3   6         39.59         40.36         1.13 o                         
  -4   3   6        124.12        117.63         1.80 o                         
  -3   3   6         66.87         71.94         1.33 o                         
  -2   3   6          0.16         -0.27         0.27 o                         
  -1   3   6        127.63        122.11         1.71 o                         
   0   3   6        125.34        116.35         1.74 o                         
   1   3   6         72.76         63.85         1.08 o                         
   2   3   6        121.73        105.51         1.87 o                         
   3   3   6         18.47         19.71         1.10 o                         
   4   3   6         61.17         65.96         1.68 o                         
   5   3   6          6.62          7.04         0.77 o                         
   6   3   6         22.61         22.84         1.94 o                         
  -7   4   6          5.71          5.74         1.23 o                         
  -6   4   6          0.00         -0.53         0.53 o                         
  -5   4   6          5.03          7.24         0.75 o                         
  -4   4   6          0.78          0.03         0.45 o                         
  -3   4   6          6.44          5.85         0.54 o                         
  -2   4   6        107.57        100.15         1.52 o                         
  -1   4   6          3.29          5.48         0.48 o                         
   0   4   6         13.56         13.70         0.62 o                         
   1   4   6          2.17          1.55         0.47 o                         
   2   4   6          2.19          1.83         0.57 o                         
   3   4   6          3.81          4.23         0.63 o                         
   4   4   6          0.24         -0.50         0.50 o                         
   5   4   6          9.32          8.68         1.03 o                         
  -7   5   6          9.43         10.74         1.14 o                         
  -6   5   6          1.53          3.30         0.75 o                         
  -5   5   6         22.12         26.55         1.30 o                         
  -4   5   6          2.62          2.38         0.69 o                         
  -3   5   6         87.00         88.87         2.31 o                         
  -2   5   6          3.46          2.03         0.40 o                         
  -1   5   6        117.99        112.38         1.93 o                         
   0   5   6          7.10          7.18         0.62 o                         
   1   5   6         24.44         25.05         1.64 o                         
   2   5   6         89.86         82.62         2.09 o                         
   3   5   6         18.25         18.76         1.34 o                         
   4   5   6         34.54         31.58         1.70 o                         
  -6   6   6          4.47          4.14         1.01 o                         
  -5   6   6          6.85          8.60         1.16 o                         
  -4   6   6         35.27         31.34         1.68 o                         
  -3   6   6          3.67          3.37         0.91 o                         
  -2   6   6         47.55         44.97         1.74 o                         
  -1   6   6          1.42          1.65         0.57 o                         
   0   6   6         72.97         76.74         2.33 o                         
   1   6   6          0.01          0.10         0.69 o                         
   2   6   6         43.89         45.59         2.27 o                         
   3   6   6          4.17          5.99         1.07 o                         
  -5   7   6          3.53          5.57         1.10 o                         
  -4   7   6          4.49          4.09         1.00 o                         
  -3   7   6          1.30          1.99         0.85 o                         
  -2   7   6          4.86          5.17         1.58 o                         
  -1   7   6          6.64          4.81         1.36 o                         
   0   7   6          0.03         -0.72         0.72 o                         
   1   7   6          1.06          0.32         0.87 o                         
   2   7   6          0.59          2.54         2.03 o                         
  -2 -10   7          9.34         13.05         1.37 o                         
  -1 -10   7          6.26          4.02         1.11 o                         
   0 -10   7          0.04         -0.66         0.81 o                         
   1 -10   7          0.67          0.15         0.98 o                         
   2 -10   7          2.69          0.38         0.98 o                         
   3 -10   7          2.32          0.40         0.91 o                         
   4 -10   7          0.00         -0.94         0.94 o                         
  -4  -9   7         22.39         19.43         1.34 o                         
  -3  -9   7          7.75          8.99         1.00 o                         
  -2  -9   7          1.44          1.09         0.73 o                         
  -1  -9   7         25.51         26.27         1.43 o                         
   0  -9   7          6.87          6.15         0.98 o                         
   1  -9   7          0.74         -0.19         0.74 o                         
   2  -9   7          0.32         -0.68         0.68 o                         
   3  -9   7          4.00          2.40         0.90 o                         
   4  -9   7          3.41          4.31         1.05 o                         
   5  -9   7          0.02          0.35         1.02 o                         
  -5  -8   7          0.06          1.17         1.22 o                         
  -4  -8   7          0.02          0.51         0.69 o                         
  -3  -8   7          7.59          9.33         0.97 o                         
  -2  -8   7         17.28         17.55         1.18 o                         
  -1  -8   7          0.27         -0.70         0.70 o                         
   0  -8   7         29.51         31.16         1.36 o                         
   1  -8   7          4.72          5.07         0.74 o                         
   2  -8   7         30.61         30.60         1.39 o                         
   3  -8   7         20.53         20.81         1.30 o                         
   4  -8   7         16.60         18.82         1.41 o                         
   5  -8   7          0.97          0.75         1.17 o                         
   6  -8   7          2.56          3.61         1.00 o                         
  -6  -7   7          0.39         -0.22         0.97 o                         
  -5  -7   7          4.71          3.72         0.83 o                         
  -4  -7   7          7.55         10.29         0.94 o                         
  -3  -7   7         12.17         14.51         1.03 o                         
  -2  -7   7          5.12          3.78         0.71 o                         
  -1  -7   7          4.39          3.87         0.73 o                         
   0  -7   7          3.22          3.31         0.46 o                         
   1  -7   7          0.05          0.05         0.56 o                         
   2  -7   7          0.05         -0.05         0.59 o                         
   3  -7   7          0.21         -0.05         0.63 o                         
   4  -7   7          0.02         -0.74         0.74 o                         
   5  -7   7         15.63         15.36         1.35 o                         
   6  -7   7         12.39         14.27         0.99 o                         
  -6  -6   7          0.28         -0.46         0.91 o                         
  -5  -6   7          0.15         -0.37         0.44 o                         
  -4  -6   7          7.19          5.44         0.63 o                         
  -3  -6   7         24.52         25.47         1.16 o                         
  -2  -6   7         73.48         67.52         1.79 o                         
  -1  -6   7          6.32          7.13         0.61 o                         
   0  -6   7        149.60        143.35         2.26 o                         
   1  -6   7         51.93         53.86         1.11 o                         
   2  -6   7         29.39         31.90         1.02 o                         
   3  -6   7          1.98          1.89         0.37 o                         
   4  -6   7          8.20          9.41         0.71 o                         
   5  -6   7          1.34          0.53         0.56 o                         
   6  -6   7         10.57          9.35         0.80 o                         
   7  -6   7          0.98         -0.50         1.31 o                         
  -7  -5   7          7.63          7.26         1.79 o                         
  -6  -5   7          6.91          9.44         1.23 o                         
  -5  -5   7          0.16          0.08         0.43 o                         
  -4  -5   7         40.76         40.86         0.99 o                         
  -3  -5   7          4.84          5.36         0.46 o                         
  -2  -5   7        140.45        149.64         2.93 o                         
  -1  -5   7        163.53        175.36         2.98 o                         
   0  -5   7        155.72        141.97         2.24 o                         
   1  -5   7         97.97        101.99         1.68 o                         
   2  -5   7         48.36         43.32         1.14 o                         
   3  -5   7         17.76         16.20         0.59 o                         
   4  -5   7         16.49         15.65         0.76 o                         
   5  -5   7         18.50         18.33         0.84 o                         
   6  -5   7          5.30          5.21         0.62 o                         
   7  -5   7          3.83          2.64         1.26 o                         
  -7  -4   7          3.83          4.35         0.89 o                         
  -6  -4   7          1.33          1.54         0.89 o                         
  -5  -4   7          7.45          6.37         0.48 o                         
  -4  -4   7          0.16         -0.30         0.30 o                         
  -3  -4   7         36.26         42.99         0.91 o                         
  -2  -4   7          5.64          8.35         0.57 o                         
  -1  -4   7          1.07          1.20         0.37 o                         
   0  -4   7         91.40         86.04         1.45 o                         
   1  -4   7         35.19         33.78         0.86 o                         
   2  -4   7         33.87         25.33         1.17 o                         
   3  -4   7        176.37        180.09         2.57 o                         
   4  -4   7          1.71          1.27         0.38 o                         
   5  -4   7         16.77         14.14         0.72 o                         
   6  -4   7          0.51          0.54         0.46 o                         
   7  -4   7          3.42          5.07         1.03 o                         
  -8  -3   7          1.66          1.27         0.83 o                         
  -7  -3   7          1.37          1.55         0.76 o                         
  -6  -3   7          0.43          0.90         0.46 o                         
  -5  -3   7          0.07          0.16         0.27 o                         
  -4  -3   7          9.08          8.08         0.45 o                         
  -3  -3   7          0.93          0.61         0.30 o                         
  -2  -3   7         33.34         40.98         1.00 o                         
  -1  -3   7          1.16         -0.27         0.27 o                         
   0  -3   7         27.67         24.31         0.74 o                         
   1  -3   7         42.02         45.90         0.91 o                         
   2  -3   7         11.34         10.29         0.39 o                         
   3  -3   7         23.74         20.54         1.02 o                         
   4  -3   7        110.72        115.37         1.68 o                         
   5  -3   7         11.80         12.04         0.68 o                         
   6  -3   7         16.94         17.36         1.34 o                         
   7  -3   7          0.13         -0.04         0.79 o                         
  -8  -2   7          0.02          0.00         0.90 o                         
  -7  -2   7          3.55          2.96         0.79 o                         
  -6  -2   7         65.16         64.07         1.43 o                         
  -5  -2   7         31.88         33.34         0.74 o                         
  -4  -2   7          6.39          4.05         0.34 o                         
  -3  -2   7        256.96        251.97         4.63 o                         
  -2  -2   7        118.28        124.41         1.68 o                         
  -1  -2   7        196.94        187.40         2.23 o                         
   0  -2   7         42.19         49.96         0.88 o                         
   1  -2   7        167.48        150.30         1.98 o                         
   2  -2   7          0.02          0.41         0.27 o                         
   3  -2   7        187.46        190.62         2.49 o                         
   4  -2   7          6.55          5.00         0.52 o                         
   5  -2   7        102.72        103.05         2.08 o                         
   6  -2   7          0.90          0.68         0.55 o                         
   7  -2   7          5.30          6.82         1.23 o                         
  -8  -1   7          2.93          2.41         0.97 o                         
  -7  -1   7          4.39          3.24         0.94 o                         
  -6  -1   7         76.92         85.79         1.45 o                         
  -5  -1   7         39.90         35.97         0.81 o                         
  -4  -1   7          7.04          7.99         0.43 o                         
  -3  -1   7        264.53        282.36         3.74 o                         
  -2  -1   7         83.14         88.36         1.60 o                         
  -1  -1   7         64.34         69.28         1.19 o                         
   0  -1   7         27.18         26.35         0.71 o                         
   1  -1   7          6.13          5.19         0.55 o                         
   2  -1   7         93.46         87.19         1.46 o                         
   3  -1   7          6.69          9.12         0.54 o                         
   4  -1   7        226.73        219.16         2.88 o                         
   5  -1   7         14.79         14.07         0.82 o                         
   6  -1   7         11.12         11.33         0.89 o                         
   7  -1   7          1.55          3.08         1.07 o                         
  -8   0   7          1.51          0.18         0.84 o                         
  -7   0   7          1.93          1.51         0.92 o                         
  -6   0   7         15.66         14.61         0.72 o                         
  -5   0   7         19.39         20.94         0.65 o                         
  -4   0   7         14.99         13.78         0.53 o                         
  -3   0   7         17.51         17.94         0.63 o                         
  -2   0   7         23.70         24.38         0.83 o                         
  -1   0   7          0.05         -0.19         0.29 o                         
   0   0   7         56.87         62.94         1.62 o                         
   1   0   7        158.04        168.89         2.18 o                         
   2   0   7         69.83         73.68         1.24 o                         
   3   0   7         79.82         82.88         1.42 o                         
   4   0   7         43.41         45.38         1.27 o                         
   5   0   7         58.28         58.03         1.68 o                         
   6   0   7          0.08         -0.16         0.58 o                         
   7   0   7          0.01         -0.20         1.04 o                         
  -8   1   7          1.16          1.76         0.97 o                         
  -7   1   7          2.69          2.43         1.22 o                         
  -6   1   7          9.37          8.45         0.66 o                         
  -5   1   7          8.11          9.15         0.59 o                         
  -4   1   7          6.82          8.13         0.49 o                         
  -3   1   7         68.32         70.14         1.14 o                         
  -2   1   7         23.63         24.91         0.70 o                         
  -1   1   7        335.23        315.92         3.94 o                         
   0   1   7         16.59         14.83         0.61 o                         
   1   1   7        205.78        193.16         2.57 o                         
   2   1   7         91.86         89.25         1.46 o                         
   3   1   7        204.84        188.60         2.70 o                         
   4   1   7          0.86          0.74         0.49 o                         
   5   1   7         12.50         11.84         0.81 o                         
   6   1   7         27.65         29.68         2.08 o                         
  -8   2   7          1.56          2.20         0.98 o                         
  -7   2   7          3.68          3.63         0.95 o                         
  -6   2   7          4.62          5.48         0.58 o                         
  -5   2   7         22.01         18.87         0.92 o                         
  -4   2   7        133.28        127.20         2.00 o                         
  -3   2   7        102.59         96.96         1.66 o                         
  -2   2   7        128.28        131.00         2.02 o                         
  -1   2   7         38.77         39.46         1.03 o                         
   0   2   7        240.51        241.03         3.23 o                         
   1   2   7          0.81          0.87         0.38 o                         
   2   2   7        202.45        195.13         2.41 o                         
   3   2   7          5.75          4.35         0.64 o                         
   4   2   7         34.25         36.24         1.27 o                         
   5   2   7          6.37          9.63         0.79 o                         
   6   2   7         24.44         27.43         2.43 o                         
  -7   3   7          2.72          3.09         0.93 o                         
  -6   3   7          3.15          3.67         0.69 o                         
  -5   3   7          4.16          3.31         0.52 o                         
  -4   3   7         38.71         36.75         1.33 o                         
  -3   3   7         22.78         24.96         0.91 o                         
  -2   3   7        120.01        116.47         1.79 o                         
  -1   3   7        218.85        204.33         2.75 o                         
   0   3   7          3.79          4.68         0.47 o                         
   1   3   7          3.07          2.46         0.36 o                         
   2   3   7         13.29         12.44         0.87 o                         
   3   3   7          0.43          0.51         0.61 o                         
   4   3   7          3.61          3.38         0.89 o                         
   5   3   7          2.99          2.14         0.77 o                         
  -7   4   7          0.18         -0.68         0.85 o                         
  -6   4   7          1.46          2.88         0.72 o                         
  -5   4   7          9.23         10.34         0.88 o                         
  -4   4   7          7.84         10.90         0.74 o                         
  -3   4   7         64.72         67.05         1.54 o                         
  -2   4   7         17.97         18.16         0.73 o                         
  -1   4   7         32.57         36.92         1.06 o                         
   0   4   7        113.53        108.99         1.96 o                         
   1   4   7         11.45         13.13         0.87 o                         
   2   4   7          7.10          8.41         0.84 o                         
   3   4   7          2.11          3.16         0.70 o                         
   4   4   7         26.44         26.67         1.24 o                         
  -6   5   7         15.05         16.08         1.38 o                         
  -5   5   7          0.25          0.31         0.84 o                         
  -4   5   7         27.87         27.77         1.79 o                         
  -3   5   7          0.76          0.15         0.60 o                         
  -2   5   7         25.24         26.86         1.20 o                         
  -1   5   7         17.71         17.15         0.84 o                         
   0   5   7         49.85         53.25         1.73 o                         
   1   5   7         18.30         19.78         1.11 o                         
   2   5   7         46.67         48.85         1.73 o                         
   3   5   7         34.89         33.70         1.46 o                         
  -5   6   7          0.92         -0.72         0.83 o                         
  -4   6   7          0.00         -0.61         0.80 o                         
  -3   6   7          3.95          3.58         0.90 o                         
  -2   6   7          0.01         -0.36         0.68 o                         
  -1   6   7          0.53         -0.89         0.89 o                         
   0   6   7         10.37         11.17         1.11 o                         
   1   6   7          2.18          3.07         0.90 o                         
   2   6   7          1.71         -0.09         0.87 o                         
  -3   7   7          0.95         -0.74         1.26 o                         
  -2   7   7          8.15         10.18         1.72 o                         
  -1   7   7          0.50         -1.45         1.54 o                         
   0   7   7         14.99         17.30         1.90 o                         
  -2 -10   8          9.26          9.25         1.65 o                         
  -1 -10   8          8.40          7.72         1.69 o                         
   0 -10   8          0.42          0.12         0.89 o                         
   1 -10   8          0.81         -0.39         1.03 o                         
   2 -10   8          1.31          0.45         1.30 o                         
   3 -10   8          2.71          1.46         1.56 o                         
  -4  -9   8         23.45         27.01         1.50 o                         
  -3  -9   8          0.38          1.14         0.78 o                         
  -2  -9   8          6.03          8.70         1.01 o                         
  -1  -9   8          9.99          9.89         1.28 o                         
   0  -9   8          0.01         -0.22         0.73 o                         
   1  -9   8         15.32         15.14         1.26 o                         
   2  -9   8          1.97          0.30         0.81 o                         
   3  -9   8         36.52         36.51         1.98 o                         
   4  -9   8          3.86          2.78         1.54 o                         
   5  -9   8          1.31          1.46         1.12 o                         
  -5  -8   8          9.98         10.28         1.51 o                         
  -4  -8   8          1.46          1.40         0.77 o                         
  -3  -8   8         25.58         27.52         1.46 o                         
  -2  -8   8          1.90          0.73         0.83 o                         
  -1  -8   8          4.70          3.58         0.91 o                         
   0  -8   8         12.30         11.41         0.99 o                         
   1  -8   8          0.73          0.19         0.66 o                         
   2  -8   8          1.21          0.10         1.13 o                         
   3  -8   8         10.23          9.36         1.20 o                         
   4  -8   8          1.38          1.37         0.97 o                         
   5  -8   8          0.24          0.27         0.94 o                         
  -6  -7   8          0.22         -1.09         1.57 o                         
  -5  -7   8          2.09          1.29         0.53 o                         
  -4  -7   8          1.61          0.12         0.51 o                         
  -3  -7   8         15.16         13.33         1.05 o                         
  -2  -7   8         16.26         15.80         1.22 o                         
  -1  -7   8          0.12         -0.58         0.58 o                         
   0  -7   8          0.25         -0.57         0.57 o                         
   1  -7   8          0.03         -0.33         0.59 o                         
   2  -7   8          0.00         -0.50         0.56 o                         
   3  -7   8          1.58          0.63         0.84 o                         
   4  -7   8          0.15         -0.52         0.77 o                         
   5  -7   8          0.05         -0.62         0.62 o                         
   6  -7   8          0.00         -0.04         0.63 o                         
  -6  -6   8          4.12          4.76         1.15 o                         
  -5  -6   8          7.51          6.44         0.64 o                         
  -4  -6   8          3.14          3.08         0.55 o                         
  -3  -6   8         62.86         65.81         1.49 o                         
  -2  -6   8         18.49         21.28         1.11 o                         
  -1  -6   8          5.47          7.71         0.67 o                         
   0  -6   8        216.39        195.02         3.17 o                         
   1  -6   8        103.29        105.81         1.97 o                         
   2  -6   8          0.07          0.43         0.45 o                         
   3  -6   8         45.54         47.70         1.15 o                         
   4  -6   8          0.13          0.50         0.59 o                         
   5  -6   8         11.53         11.34         0.85 o                         
   6  -6   8          3.01          3.94         0.68 o                         
  -7  -5   8          0.00         -0.47         1.32 o                         
  -6  -5   8         14.22         15.89         2.92 o                         
  -5  -5   8          9.11          9.65         0.67 o                         
  -4  -5   8         21.68         21.69         0.89 o                         
  -3  -5   8          0.07         -0.36         0.36 o                         
  -2  -5   8         97.35         85.71         2.61 o                         
  -1  -5   8         12.77         10.86         0.66 o                         
   0  -5   8        154.51        154.56         2.37 o                         
   1  -5   8        385.99        399.50         4.59 o                         
   2  -5   8         27.46         26.38         0.88 o                         
   3  -5   8          0.22          0.55         0.37 o                         
   4  -5   8         33.66         28.90         1.07 o                         
   5  -5   8          0.52          0.64         0.48 o                         
   6  -5   8          3.44          3.10         0.72 o                         
   7  -5   8          4.00          0.76         4.56 o                         
  -7  -4   8          0.79         -0.46         0.82 o                         
  -6  -4   8         22.97         24.01         1.83 o                         
  -5  -4   8         36.45         35.93         1.03 o                         
  -4  -4   8          0.00          0.04         0.39 o                         
  -3  -4   8          5.27          5.73         0.49 o                         
  -2  -4   8         10.49          9.75         0.60 o                         
  -1  -4   8          8.03         10.45         0.61 o                         
   0  -4   8         68.06         65.54         1.40 o                         
   1  -4   8         26.15         27.33         1.04 o                         
   2  -4   8          0.15         -0.26         0.26 o                         
   3  -4   8         28.74         31.51         1.00 o                         
   4  -4   8          5.17          4.81         0.56 o                         
   5  -4   8         10.12          9.77         0.68 o                         
   6  -4   8          0.01         -0.26         0.49 o                         
   7  -4   8          0.52         -1.46         2.38 o                         
  -7  -3   8          3.23          3.47         1.00 o                         
  -6  -3   8         35.00         40.75         2.25 o                         
  -5  -3   8        139.09        143.76         2.67 o                         
  -4  -3   8          2.93          3.10         0.40 o                         
  -3  -3   8         16.22         15.11         0.63 o                         
  -2  -3   8         10.79         11.20         0.58 o                         
  -1  -3   8         77.67         65.75         1.22 o                         
   0  -3   8          5.59          7.64         0.50 o                         
   1  -3   8         24.14         22.05         0.75 o                         
   2  -3   8         79.28         78.26         1.50 o                         
   3  -3   8          3.65          5.18         0.50 o                         
   4  -3   8         44.60         43.53         1.13 o                         
   5  -3   8         16.57         17.63         0.99 o                         
   6  -3   8          4.84          5.64         0.86 o                         
   7  -3   8          0.36         -0.09         0.95 o                         
  -8  -2   8          6.57          8.27         1.20 o                         
  -7  -2   8          1.65          2.28         1.26 o                         
  -6  -2   8          4.75          5.08         0.66 o                         
  -5  -2   8          4.97          4.98         0.58 o                         
  -4  -2   8         18.40         20.97         0.75 o                         
  -3  -2   8          2.72          3.36         0.42 o                         
  -2  -2   8        231.52        235.03         3.28 o                         
  -1  -2   8          0.15          0.43         0.31 o                         
   0  -2   8        166.04        168.24         2.34 o                         
   1  -2   8         26.11         21.12         0.73 o                         
   2  -2   8        271.27        273.72         3.63 o                         
   3  -2   8         26.43         25.81         1.16 o                         
   4  -2   8         34.38         34.21         1.22 o                         
   5  -2   8         15.20         17.31         1.09 o                         
   6  -2   8          8.77          7.88         0.88 o                         
   7  -2   8          5.29          6.68         1.59 o                         
  -8  -1   8          2.05          0.84         1.45 o                         
  -7  -1   8          0.29          1.59         0.95 o                         
  -6  -1   8         33.66         27.79         0.98 o                         
  -5  -1   8          1.01          1.05         0.51 o                         
  -4  -1   8         23.97         21.67         0.85 o                         
  -3  -1   8        125.18        123.88         2.12 o                         
  -2  -1   8          0.20         -0.24         0.38 o                         
  -1  -1   8          7.13          8.45         0.57 o                         
   0  -1   8          3.21          5.08         0.49 o                         
   1  -1   8         74.68         72.40         1.47 o                         
   2  -1   8          2.88          2.43         0.41 o                         
   3  -1   8          0.60          0.39         0.34 o                         
   4  -1   8         23.25         25.21         1.10 o                         
   5  -1   8          5.44          5.77         0.80 o                         
   6  -1   8          1.96          1.71         0.65 o                         
  -8   0   8          4.62          4.59         1.29 o                         
  -7   0   8          0.05         -0.87         0.89 o                         
  -6   0   8          3.79          4.15         0.56 o                         
  -5   0   8          2.97          3.61         0.53 o                         
  -4   0   8         41.08         39.55         0.92 o                         
  -3   0   8          3.74          1.72         0.39 o                         
  -2   0   8        207.59        211.47         3.23 o                         
  -1   0   8         27.43         29.74         0.93 o                         
   0   0   8         61.46         61.20         1.19 o                         
   1   0   8          3.54          3.31         0.39 o                         
   2   0   8        192.17        192.84         2.62 o                         
   3   0   8         42.49         43.24         1.68 o                         
   4   0   8         35.93         36.84         1.41 o                         
   5   0   8          4.16          5.52         0.84 o                         
   6   0   8          7.11          9.60         1.45 o                         
  -7   1   8          0.01         -0.49         0.88 o                         
  -6   1   8         11.32         12.65         0.79 o                         
  -5   1   8          1.01          1.38         0.52 o                         
  -4   1   8         38.64         39.27         1.20 o                         
  -3   1   8          2.80          3.44         0.37 o                         
  -2   1   8         56.46         58.52         1.18 o                         
  -1   1   8        139.75        137.81         2.18 o                         
   0   1   8         66.80         68.60         1.35 o                         
   1   1   8        104.04         96.63         1.60 o                         
   2   1   8         73.40         72.02         1.38 o                         
   3   1   8         27.66         24.01         1.09 o                         
   4   1   8          2.66          2.07         0.57 o                         
   5   1   8         96.07        100.39         2.12 o                         
   6   1   8          7.42          8.22         1.41 o                         
  -7   2   8          1.85          2.09         0.89 o                         
  -6   2   8          1.74          1.04         0.54 o                         
  -5   2   8         16.23         15.84         0.89 o                         
  -4   2   8          7.25          7.55         0.72 o                         
  -3   2   8          0.47          0.80         0.49 o                         
  -2   2   8        260.92        251.09         4.64 o                         
  -1   2   8         27.89         25.67         1.02 o                         
   0   2   8          6.12          6.57         0.56 o                         
   1   2   8         79.58         76.67         1.71 o                         
   2   2   8          0.75          1.30         0.50 o                         
   3   2   8          6.28          5.35         0.71 o                         
   4   2   8          4.29          3.99         0.67 o                         
   5   2   8          9.94         11.15         0.92 o                         
  -7   3   8          0.08         -0.09         0.85 o                         
  -6   3   8          0.65          0.55         0.52 o                         
  -5   3   8          0.10         -0.11         0.48 o                         
  -4   3   8          0.39          0.21         0.46 o                         
  -3   3   8          0.76         -0.11         0.44 o                         
  -2   3   8          0.46          1.03         0.46 o                         
  -1   3   8        194.61        195.70         2.83 o                         
   0   3   8         33.57         31.29         1.07 o                         
   1   3   8          9.50          8.24         0.84 o                         
   2   3   8          6.78          8.10         0.84 o                         
   3   3   8          0.12         -0.61         0.61 o                         
   4   3   8          7.96          8.24         1.15 o                         
  -6   4   8          3.23          3.80         0.82 o                         
  -5   4   8         16.30         18.10         1.01 o                         
  -4   4   8          4.98          6.86         0.70 o                         
  -3   4   8         25.44         24.53         1.08 o                         
  -2   4   8          9.33          8.64         0.70 o                         
  -1   4   8         19.96         19.40         0.87 o                         
   0   4   8          8.35          7.20         0.78 o                         
   1   4   8         62.85         69.05         1.78 o                         
   2   4   8          5.53          4.56         0.83 o                         
   3   4   8         63.69         66.54         2.32 o                         
   4   4   8          2.93          2.87         0.96 o                         
  -5   5   8          0.21         -0.50         0.83 o                         
  -4   5   8          2.18          2.44         0.89 o                         
  -3   5   8         10.93          9.21         0.88 o                         
  -2   5   8          8.03          5.90         0.78 o                         
  -1   5   8          0.82         -0.24         0.77 o                         
   0   5   8          9.83          7.83         0.80 o                         
   1   5   8          0.74          0.54         0.63 o                         
   2   5   8         15.60         19.91         1.27 o                         
  -4   6   8          5.92          7.10         1.13 o                         
  -3   6   8          0.02         -0.54         1.10 o                         
  -2   6   8          1.59          0.16         1.10 o                         
  -1   6   8          4.27          3.64         1.23 o                         
   0   6   8          0.88          0.91         1.15 o                         
   1   6   8          0.20         -0.76         0.77 o                         
  -1 -10   9          0.58         -0.95         0.95 o                         
   0 -10   9          0.27         -0.93         0.93 o                         
   1 -10   9          1.07          0.25         1.04 o                         
   2 -10   9          2.07          2.21         1.12 o                         
  -3  -9   9          0.52          0.10         0.85 o                         
  -2  -9   9          1.91          0.82         0.81 o                         
  -1  -9   9         21.55         21.20         1.60 o                         
   0  -9   9          1.82          2.17         0.90 o                         
   1  -9   9          4.80          5.00         1.10 o                         
   2  -9   9          7.25          8.69         1.61 o                         
   3  -9   9         11.32         10.35         1.35 o                         
   4  -9   9          0.48         -0.15         1.16 o                         
  -4  -8   9          2.65          2.16         0.76 o                         
  -3  -8   9          9.20          8.63         1.34 o                         
  -2  -8   9          1.37          1.66         0.92 o                         
  -1  -8   9          0.28         -0.27         1.24 o                         
   0  -8   9          5.35          5.70         0.96 o                         
   1  -8   9          5.78          4.52         0.84 o                         
   2  -8   9          0.31          0.00         0.81 o                         
   3  -8   9          0.22         -0.84         0.84 o                         
   4  -8   9          0.76         -0.87         0.87 o                         
   5  -8   9          1.26         -0.77         1.08 o                         
  -5  -7   9          4.40          4.86         0.68 o                         
  -4  -7   9         12.46         12.08         0.85 o                         
  -3  -7   9         35.71         38.45         1.34 o                         
  -2  -7   9          3.95          3.85         0.70 o                         
  -1  -7   9          0.21          0.72         0.74 o                         
   0  -7   9         48.06         53.87         1.82 o                         
   1  -7   9         72.06         78.14         2.06 o                         
   2  -7   9          5.10          3.88         0.80 o                         
   3  -7   9         14.05         15.20         1.04 o                         
   4  -7   9          6.11          5.86         0.84 o                         
   5  -7   9          0.00         -0.62         0.62 o                         
  -6  -6   9          0.79          0.27         2.41 o                         
  -5  -6   9          3.89          4.08         0.59 o                         
  -4  -6   9          3.70          4.79         0.60 o                         
  -3  -6   9          1.66          3.70         0.61 o                         
  -2  -6   9          3.45          3.77         0.64 o                         
  -1  -6   9          6.64          6.96         0.67 o                         
   0  -6   9        526.33        489.12         6.21 o                         
   1  -6   9         69.24         70.47         1.47 o                         
   2  -6   9          4.64          3.90         0.64 o                         
   3  -6   9          6.69          6.48         0.67 o                         
   4  -6   9         10.64          8.76         0.85 o                         
   5  -6   9          1.57          2.17         0.67 o                         
   6  -6   9          2.04          1.32         0.66 o                         
  -6  -5   9         28.08         29.18         1.83 o                         
  -5  -5   9         12.34         10.54         0.76 o                         
  -4  -5   9          2.54          1.39         0.74 o                         
  -3  -5   9          0.21         -0.04         0.51 o                         
  -2  -5   9         10.46         11.28         0.75 o                         
  -1  -5   9          7.91          8.35         0.65 o                         
   0  -5   9         17.20         12.55         0.72 o                         
   1  -5   9          8.95          8.28         0.72 o                         
   2  -5   9          1.46          2.80         0.46 o                         
   3  -5   9         41.39         45.27         1.43 o                         
   4  -5   9         51.84         48.84         2.12 o                         
   5  -5   9          0.26          0.36         0.57 o                         
   6  -5   9          2.94          2.97         0.77 o                         
  -7  -4   9          2.20          1.80         1.07 o                         
  -6  -4   9         62.04         63.93         2.44 o                         
  -5  -4   9         26.75         24.54         1.15 o                         
  -4  -4   9          0.15         -0.41         0.41 o                         
  -3  -4   9          0.37         -0.19         0.38 o                         
  -2  -4   9         31.80         28.37         0.93 o                         
  -1  -4   9          0.56          0.88         0.41 o                         
   0  -4   9         61.80         58.35         1.58 o                         
   1  -4   9         31.91         29.53         1.03 o                         
   2  -4   9         57.27         61.33         1.13 o                         
   3  -4   9          4.31          5.26         0.66 o                         
   4  -4   9         37.26         38.66         1.16 o                         
   5  -4   9          0.01         -0.49         0.49 o                         
   6  -4   9         11.03         11.93         0.94 o                         
  -7  -3   9          0.35          0.78         0.94 o                         
  -6  -3   9          5.72          5.76         0.82 o                         
  -5  -3   9         13.32         10.82         0.83 o                         
  -4  -3   9         10.77         11.38         0.79 o                         
  -3  -3   9        174.41        171.98         2.70 o                         
  -2  -3   9        223.40        225.58         3.01 o                         
  -1  -3   9         49.92         46.64         1.56 o                         
   0  -3   9        101.92         96.53         1.61 o                         
   1  -3   9        163.31        158.12         2.83 o                         
   2  -3   9         68.04         66.16         1.49 o                         
   3  -3   9         49.78         50.12         1.32 o                         
   4  -3   9          8.11          8.60         0.76 o                         
   5  -3   9         38.10         42.04         1.67 o                         
   6  -3   9          5.09          5.93         0.87 o                         
  -7  -2   9          2.08          2.04         1.01 o                         
  -6  -2   9          7.00          7.69         0.82 o                         
  -5  -2   9         95.35        107.26         2.22 o                         
  -4  -2   9          7.78          6.77         0.59 o                         
  -3  -2   9         18.66         19.16         0.79 o                         
  -2  -2   9         51.67         49.80         1.49 o                         
  -1  -2   9         17.68         13.88         0.84 o                         
   0  -2   9         12.59         11.08         0.72 o                         
   1  -2   9         14.71         12.19         0.79 o                         
   2  -2   9          5.50          6.28         0.68 o                         
   3  -2   9         45.26         46.64         1.73 o                         
   4  -2   9         14.76         15.51         1.02 o                         
   5  -2   9         74.58         70.99         2.05 o                         
   6  -2   9          0.01         -0.64         0.64 o                         
  -7  -1   9          0.29         -0.30         0.92 o                         
  -6  -1   9          6.46          6.99         0.65 o                         
  -5  -1   9          1.90          1.41         0.62 o                         
  -4  -1   9         16.82         17.85         1.10 o                         
  -3  -1   9         31.49         35.22         1.19 o                         
  -2  -1   9          7.63          8.00         0.66 o                         
  -1  -1   9         47.96         51.05         1.76 o                         
   0  -1   9         41.34         35.49         1.11 o                         
   1  -1   9         31.60         29.68         1.00 o                         
   2  -1   9          0.26         -0.42         0.42 o                         
   3  -1   9          8.66          6.66         0.86 o                         
   4  -1   9         25.68         22.56         1.34 o                         
   5  -1   9          0.11         -0.17         0.64 o                         
   6  -1   9          1.26          1.08         1.12 o                         
  -7   0   9          3.23          1.96         1.10 o                         
  -6   0   9          7.44          7.65         0.69 o                         
  -5   0   9          0.72          0.32         0.50 o                         
  -4   0   9          0.31          1.32         0.62 o                         
  -3   0   9         86.97         84.66         2.15 o                         
  -2   0   9          3.04          3.41         0.55 o                         
  -1   0   9        267.62        264.03         4.55 o                         
   0   0   9         13.07         11.74         0.91 o                         
   1   0   9        181.30        182.90         2.60 o                         
   2   0   9          4.46          5.97         0.64 o                         
   3   0   9         92.52         90.26         2.44 o                         
   4   0   9         17.40         19.19         1.43 o                         
   5   0   9         45.60         51.64         1.63 o                         
  -7   1   9          5.65          8.25         1.38 o                         
  -6   1   9          1.78          2.65         0.56 o                         
  -5   1   9         19.74         17.58         0.98 o                         
  -4   1   9         80.40         84.89         1.86 o                         
  -3   1   9         66.30         63.41         1.69 o                         
  -2   1   9          0.96          0.75         0.59 o                         
  -1   1   9         71.47         69.77         1.38 o                         
   0   1   9         28.83         28.30         0.93 o                         
   1   1   9         44.38         46.48         1.35 o                         
   2   1   9         33.01         36.41         1.35 o                         
   3   1   9         10.71          8.84         0.83 o                         
   4   1   9         16.76         20.36         1.05 o                         
   5   1   9          4.08          3.85         0.71 o                         
  -7   2   9          5.24          4.20         1.06 o                         
  -6   2   9          0.09          0.02         0.51 o                         
  -5   2   9         10.49         13.24         0.89 o                         
  -4   2   9          4.24          3.75         0.69 o                         
  -3   2   9         25.46         22.62         1.06 o                         
  -2   2   9         23.78         23.23         1.10 o                         
  -1   2   9          0.10         -0.05         0.56 o                         
   0   2   9          3.69          2.77         0.60 o                         
   1   2   9          5.43          4.36         0.72 o                         
   2   2   9          3.11          2.77         0.63 o                         
   3   2   9          5.35          4.51         0.87 o                         
   4   2   9          0.16         -0.65         0.65 o                         
  -6   3   9          0.66          1.36         0.58 o                         
  -5   3   9         15.90         16.90         0.96 o                         
  -4   3   9          0.64          0.67         0.53 o                         
  -3   3   9         49.29         50.44         1.41 o                         
  -2   3   9          7.87          7.07         0.88 o                         
  -1   3   9         65.36         61.36         1.39 o                         
   0   3   9          2.78          3.09         0.74 o                         
   1   3   9         14.41         14.29         1.07 o                         
   2   3   9         63.94         60.44         1.84 o                         
   3   3   9          8.94          9.75         1.07 o                         
   4   3   9         27.82         27.58         1.76 o                         
  -5   4   9          2.80          2.73         0.68 o                         
  -4   4   9         18.87         20.28         1.06 o                         
  -3   4   9          0.57          0.25         0.57 o                         
  -2   4   9         31.08         31.33         1.23 o                         
  -1   4   9          0.01          0.13         0.77 o                         
   0   4   9         42.44         44.66         1.60 o                         
   1   4   9          0.01          0.29         0.68 o                         
   2   4   9         22.74         25.14         1.37 o                         
  -4   5   9          4.89          5.80         1.00 o                         
  -3   5   9          0.37          0.36         0.64 o                         
  -2   5   9          6.31          5.96         1.02 o                         
  -1   5   9          1.47          0.89         0.86 o                         
   0   5   9          0.01         -0.88         0.88 o                         
   1   5   9          0.22          0.06         0.62 o                         
   0 -10  10          4.20          2.67         1.33 o                         
   1 -10  10          0.20         -0.32         1.01 o                         
  -3  -9  10          1.40          1.68         0.75 o                         
  -2  -9  10          2.35          1.31         0.87 o                         
  -1  -9  10          0.13         -0.16         0.90 o                         
   0  -9  10          0.45         -0.76         0.89 o                         
   1  -9  10          2.13          0.57         1.00 o                         
   2  -9  10          0.18          0.66         1.54 o                         
   3  -9  10          0.45          1.61         1.07 o                         
  -4  -8  10          0.30         -0.60         0.60 o                         
  -3  -8  10          4.08          3.05         0.72 o                         
  -2  -8  10          8.76          8.25         1.32 o                         
  -1  -8  10          1.03         -0.58         0.70 o                         
   0  -8  10         11.35         11.31         1.28 o                         
   1  -8  10          2.81          0.31         0.94 o                         
   2  -8  10          2.31          1.96         0.80 o                         
   3  -8  10          0.13          0.99         0.76 o                         
   4  -8  10          0.89          0.73         0.74 o                         
  -5  -7  10          0.01          0.39         0.95 o                         
  -4  -7  10          2.25          3.24         0.65 o                         
  -3  -7  10          0.27          0.29         0.57 o                         
  -2  -7  10          6.01          5.99         0.81 o                         
  -1  -7  10         39.96         44.11         2.29 o                         
   0  -7  10          8.24          9.22         0.90 o                         
   1  -7  10         32.67         32.66         1.26 o                         
   2  -7  10          6.34          7.26         1.04 o                         
   3  -7  10          3.59          3.87         0.79 o                         
   4  -7  10          2.61          1.73         0.72 o                         
   5  -7  10          2.03          2.31         0.76 o                         
  -5  -6  10          3.85          5.64         0.83 o                         
  -4  -6  10          0.08          0.31         0.55 o                         
  -3  -6  10         17.46         20.76         1.10 o                         
  -2  -6  10          0.39          0.23         0.55 o                         
  -1  -6  10          3.62          6.75         0.78 o                         
   0  -6  10         22.93         17.98         0.98 o                         
   1  -6  10          1.91          1.19         0.64 o                         
   2  -6  10          0.12         -0.64         0.64 o                         
   3  -6  10         35.53         35.73         1.46 o                         
   4  -6  10          0.21         -0.18         0.64 o                         
   5  -6  10          4.06          2.52         0.85 o                         
  -6  -5  10          0.23          1.74         1.18 o                         
  -5  -5  10          1.09          1.59         0.54 o                         
  -4  -5  10          7.99          9.41         0.72 o                         
  -3  -5  10          1.69          1.78         0.59 o                         
  -2  -5  10         26.21         27.74         1.28 o                         
  -1  -5  10          2.07          2.61         0.58 o                         
   0  -5  10          0.08         -0.50         0.50 o                         
   1  -5  10         17.52         17.68         0.87 o                         
   2  -5  10          0.57          0.11         0.52 o                         
   3  -5  10          8.20          9.28         0.86 o                         
   4  -5  10         22.96         24.35         1.15 o                         
   5  -5  10          4.27          4.03         0.72 o                         
  -6  -4  10         14.33         13.44         1.60 o                         
  -5  -4  10          5.06          5.04         0.73 o                         
  -4  -4  10          2.95          3.51         0.56 o                         
  -3  -4  10         43.73         44.31         1.27 o                         
  -2  -4  10         28.21         29.02         1.02 o                         
  -1  -4  10         20.01         20.69         0.89 o                         
   0  -4  10         10.19          9.84         0.66 o                         
   1  -4  10         13.08         13.17         0.74 o                         
   2  -4  10          0.98          0.82         0.58 o                         
   3  -4  10         33.90         35.76         1.37 o                         
   4  -4  10          5.17          5.46         0.67 o                         
   5  -4  10         23.57         24.20         1.27 o                         
  -7  -3  10          0.19         -0.22         1.03 o                         
  -6  -3  10         27.89         28.83         2.53 o                         
  -5  -3  10          5.22          4.20         0.70 o                         
  -4  -3  10          3.83          5.13         0.71 o                         
  -3  -3  10         34.37         34.46         1.36 o                         
  -2  -3  10         14.31         11.22         0.74 o                         
  -1  -3  10         11.25         11.75         0.70 o                         
   0  -3  10          4.62          2.93         0.68 o                         
   1  -3  10          0.02         -0.06         0.40 o                         
   2  -3  10         26.30         24.57         1.17 o                         
   3  -3  10          3.24          3.06         0.82 o                         
   4  -3  10         49.52         53.27         2.61 o                         
   5  -3  10          5.35          7.00         1.38 o                         
  -7  -2  10          0.97         -0.41         1.46 o                         
  -6  -2  10          3.29          2.33         0.72 o                         
  -5  -2  10          9.08          8.63         0.89 o                         
  -4  -2  10          0.36         -0.18         0.48 o                         
  -3  -2  10          0.16         -0.19         0.63 o                         
  -2  -2  10         24.81         23.29         1.26 o                         
  -1  -2  10          8.22          7.87         0.76 o                         
   0  -2  10          6.27          7.19         0.87 o                         
   1  -2  10         17.35         15.47         0.97 o                         
   2  -2  10         31.26         31.34         1.57 o                         
   3  -2  10         42.71         45.36         1.83 o                         
   4  -2  10         16.89         16.27         1.28 o                         
   5  -2  10         15.71         17.33         1.21 o                         
  -7  -1  10          2.68          3.07         1.18 o                         
  -6  -1  10          0.51          0.75         0.64 o                         
  -5  -1  10          3.93          4.91         0.77 o                         
  -4  -1  10         11.10         12.84         0.99 o                         
  -3  -1  10         47.43         52.96         1.90 o                         
  -2  -1  10          5.53          5.82         0.70 o                         
  -1  -1  10        128.28        124.19         2.59 o                         
   0  -1  10          2.70          3.03         0.61 o                         
   1  -1  10         64.01         61.72         1.58 o                         
   2  -1  10         29.80         28.53         1.61 o                         
   3  -1  10         66.10         67.44         2.23 o                         
   4  -1  10          0.13          0.47         0.77 o                         
   5  -1  10         12.16         10.91         1.07 o                         
  -7   0  10          2.83          1.56         1.84 o                         
  -6   0  10          0.31          0.28         0.52 o                         
  -5   0  10          3.11          4.42         0.67 o                         
  -4   0  10         31.94         33.28         1.40 o                         
  -3   0  10         54.95         57.25         2.00 o                         
  -2   0  10          5.35          5.92         0.80 o                         
  -1   0  10          2.70          3.22         0.60 o                         
   0   0  10         48.53         53.07         1.46 o                         
   1   0  10          3.32          3.48         0.59 o                         
   2   0  10         59.59         58.18         2.27 o                         
   3   0  10          1.63          0.69         0.90 o                         
   4   0  10          9.83         10.64         1.16 o                         
   5   0  10          0.87          1.35         0.68 o                         
  -6   1  10          0.07         -0.48         0.48 o                         
  -5   1  10          4.58          3.88         0.70 o                         
  -4   1  10          6.56          8.11         0.79 o                         
  -3   1  10          9.34          8.87         0.88 o                         
  -2   1  10         71.91         73.51         1.93 o                         
  -1   1  10        142.86        144.80         2.93 o                         
   0   1  10          7.16          7.35         0.87 o                         
   1   1  10          1.17          0.01         0.69 o                         
   2   1  10         11.12         12.49         1.06 o                         
   3   1  10          1.14         -0.64         0.64 o                         
   4   1  10          3.30          2.15         0.82 o                         
  -6   2  10          0.48          0.33         0.60 o                         
  -5   2  10          0.54          0.50         0.61 o                         
  -4   2  10          4.03          3.72         0.72 o                         
  -3   2  10         12.39         12.34         0.93 o                         
  -2   2  10         19.97         21.34         1.25 o                         
  -1   2  10          8.43          7.23         0.78 o                         
   0   2  10         94.88        101.30         3.10 o                         
   1   2  10          3.53          2.81         0.72 o                         
   2   2  10          6.00          6.59         0.97 o                         
   3   2  10          0.02         -0.27         0.76 o                         
  -5   3  10          0.45          0.69         0.60 o                         
  -4   3  10         20.37         21.94         1.10 o                         
  -3   3  10          0.80          0.87         0.58 o                         
  -2   3  10         16.64         18.35         1.08 o                         
  -1   3  10          6.72          6.43         1.01 o                         
   0   3  10         18.11         22.59         1.34 o                         
   1   3  10          6.43          6.73         0.90 o                         
   2   3  10         22.34         21.21         1.48 o                         
  -4   4  10          0.16         -0.77         0.77 o                         
  -3   4  10          0.37          0.19         0.63 o                         
  -2   4  10          0.50         -0.82         0.82 o                         
  -1   4  10          0.07         -0.43         0.80 o                         
   0   4  10          4.42          3.40         1.00 o                         
   1   4  10          0.52          0.80         0.63 o                         
  -2  -9  11          6.18          6.17         0.96 o                         
  -1  -9  11          0.07         -0.57         0.75 o                         
   0  -9  11          0.01          0.28         0.93 o                         
   1  -9  11          1.35          0.84         0.84 o                         
   2  -9  11          0.00          0.73         0.90 o                         
  -3  -8  11         10.36         11.36         0.96 o                         
  -2  -8  11          6.50         10.46         1.01 o                         
  -1  -8  11          2.53          1.99         0.78 o                         
   0  -8  11         30.69         24.01         1.36 o                         
   1  -8  11         24.38         24.34         1.46 o                         
   2  -8  11          1.10         -0.77         0.77 o                         
   3  -8  11          5.06          5.05         1.11 o                         
  -4  -7  11          0.23          0.28         0.63 o                         
  -3  -7  11          0.73          1.12         0.63 o                         
  -2  -7  11          3.73          4.88         0.82 o                         
  -1  -7  11          0.36          1.12         0.68 o                         
   0  -7  11          9.84         13.17         1.02 o                         
   1  -7  11         59.71         51.26         1.92 o                         
   2  -7  11          0.00          0.60         0.65 o                         
   3  -7  11          0.19          1.60         0.74 o                         
   4  -7  11          4.90          4.08         0.89 o                         
  -5  -6  11         12.88         11.47         0.85 o                         
  -4  -6  11          2.25          1.25         0.53 o                         
  -3  -6  11          0.32          0.30         0.68 o                         
  -2  -6  11          0.40          1.41         0.68 o                         
  -1  -6  11          3.23          1.66         0.75 o                         
   0  -6  11         12.15         12.53         1.06 o                         
   1  -6  11         11.28          9.26         0.75 o                         
   2  -6  11          2.03          1.83         0.70 o                         
   3  -6  11          5.75          6.51         0.95 o                         
   4  -6  11          2.29          2.23         0.76 o                         
  -5  -5  11         29.21         29.77         1.41 o                         
  -4  -5  11          0.85          0.14         0.53 o                         
  -3  -5  11          0.07          0.62         0.56 o                         
  -2  -5  11         10.32         12.09         0.85 o                         
  -1  -5  11          6.29          7.55         0.71 o                         
   0  -5  11          7.73          6.42         0.70 o                         
   1  -5  11          4.13          4.01         0.60 o                         
   2  -5  11         32.96         34.51         1.58 o                         
   3  -5  11          1.52          1.05         0.70 o                         
   4  -5  11         10.56         14.11         0.99 o                         
   5  -5  11          2.22          1.74         0.68 o                         
  -6  -4  11          0.71          1.45         1.03 o                         
  -5  -4  11          1.69          2.31         0.88 o                         
  -4  -4  11          6.21          8.63         0.86 o                         
  -3  -4  11          1.31          2.22         0.58 o                         
  -2  -4  11         63.23         61.24         1.74 o                         
  -1  -4  11          3.97          3.25         0.59 o                         
   0  -4  11         32.44         32.39         1.22 o                         
   1  -4  11          0.48         -0.28         0.55 o                         
   2  -4  11         44.33         49.12         1.69 o                         
   3  -4  11          1.27          2.69         0.70 o                         
   4  -4  11          5.75          5.35         0.86 o                         
   5  -4  11          2.87          4.33         0.90 o                         
  -6  -3  11          8.59          6.01         1.30 o                         
  -5  -3  11          1.98          2.85         0.77 o                         
  -4  -3  11         11.44          9.83         0.89 o                         
  -3  -3  11          7.07          6.62         0.94 o                         
  -2  -3  11          0.71         -0.69         0.69 o                         
  -1  -3  11          0.44          0.06         0.51 o                         
   0  -3  11          0.48         -0.67         0.67 o                         
   1  -3  11          5.11          5.28         0.72 o                         
   2  -3  11          0.07         -0.84         0.89 o                         
   3  -3  11          1.41          0.88         0.85 o                         
   4  -3  11          6.85          6.67         1.06 o                         
   5  -3  11          0.63         -0.62         0.76 o                         
  -6  -2  11          0.05         -0.74         0.74 o                         
  -5  -2  11          0.38          1.11         0.72 o                         
  -4  -2  11          3.54          1.30         0.72 o                         
  -3  -2  11          1.18          1.16         0.74 o                         
  -2  -2  11         44.34         43.35         1.83 o                         
  -1  -2  11          1.29          1.90         0.63 o                         
   0  -2  11         26.49         23.83         1.27 o                         
   1  -2  11          0.18         -0.42         0.58 o                         
   2  -2  11         65.71         65.87         2.18 o                         
   3  -2  11          8.90          8.29         1.07 o                         
   4  -2  11         11.60         10.48         1.16 o                         
  -6  -1  11          1.43          1.16         0.56 o                         
  -5  -1  11          1.24          1.21         0.72 o                         
  -4  -1  11          4.63          4.53         0.84 o                         
  -3  -1  11          4.66          6.14         1.00 o                         
  -2  -1  11          8.09          7.61         1.00 o                         
  -1  -1  11         55.91         61.96         1.95 o                         
   0  -1  11         24.47         25.98         1.15 o                         
   1  -1  11         30.79         30.69         1.34 o                         
   2  -1  11         23.67         24.28         1.48 o                         
   3  -1  11          4.21          3.73         0.90 o                         
   4  -1  11          0.83          0.20         0.82 o                         
  -6   0  11          1.82          0.58         0.60 o                         
  -5   0  11         10.60         13.02         0.94 o                         
  -4   0  11          9.42          9.57         0.89 o                         
  -3   0  11          0.01          0.44         0.74 o                         
  -2   0  11         48.42         54.83         2.34 o                         
  -1   0  11         10.05          9.46         0.99 o                         
   0   0  11          0.89         -0.04         0.63 o                         
   1   0  11         17.69         16.57         1.29 o                         
   2   0  11          1.63          1.57         0.97 o                         
   3   0  11          1.36          0.63         1.29 o                         
   4   0  11          0.27         -0.82         0.82 o                         
  -5   1  11          0.02         -0.58         0.58 o                         
  -4   1  11          4.16          4.80         0.75 o                         
  -3   1  11          0.22          0.49         0.69 o                         
  -2   1  11          2.68          1.96         0.75 o                         
  -1   1  11         77.70         79.84         2.12 o                         
   0   1  11         22.11         20.39         1.22 o                         
   1   1  11          2.78          4.05         0.87 o                         
   2   1  11          1.37          1.56         0.80 o                         
   3   1  11          0.63          0.89         0.80 o                         
  -5   2  11          4.00          3.83         0.74 o                         
  -4   2  11          2.86          3.28         0.78 o                         
  -3   2  11          4.68          6.86         0.87 o                         
  -2   2  11          2.08          1.66         0.70 o                         
  -1   2  11          0.95         -0.03         0.70 o                         
   0   2  11          1.17          0.77         0.82 o                         
   1   2  11         20.63         24.31         1.47 o                         
   2   2  11          4.70          4.96         0.97 o                         
  -4   3  11          2.01          1.11         0.65 o                         
  -3   3  11          3.18          2.81         0.68 o                         
  -2   3  11          5.62          5.81         1.03 o                         
  -1   3  11          1.14         -0.32         1.19 o                         
   0   3  11          5.09          5.81         0.99 o                         
   1   3  11          0.69         -0.80         0.93 o                         
  -2  -8  12          0.45          2.51         0.80 o                         
  -1  -8  12          2.93          2.95         0.85 o                         
   0  -8  12         77.04         91.76         3.22 o                         
   1  -8  12         14.63         16.92         1.46 o                         
   2  -8  12          0.08         -0.08         0.89 o                         
  -3  -7  12          0.00         -0.72         0.74 o                         
  -2  -7  12          6.69          9.77         1.03 o                         
  -1  -7  12          0.02          0.36         0.76 o                         
   0  -7  12          0.51          0.66         1.16 o                         
   1  -7  12          3.54          3.94         1.43 o                         
   2  -7  12          0.39          1.01         0.87 o                         
   3  -7  12          4.91          5.91         0.94 o                         
  -4  -6  12          0.11         -0.67         0.67 o                         
  -3  -6  12          0.02          0.38         0.60 o                         
  -2  -6  12          7.29          7.45         0.79 o                         
  -1  -6  12          2.51          4.45         0.68 o                         
   0  -6  12         10.67          8.13         0.86 o                         
   1  -6  12          3.88          3.55         0.97 o                         
   2  -6  12          9.77         10.80         1.09 o                         
   3  -6  12          1.06          1.92         0.74 o                         
  -5  -5  12          4.95          5.30         0.92 o                         
  -4  -5  12          0.07          0.45         0.68 o                         
  -3  -5  12         19.97         18.68         1.06 o                         
  -2  -5  12         30.76         26.59         1.20 o                         
  -1  -5  12          1.11          0.80         0.62 o                         
   0  -5  12          6.77          5.66         0.76 o                         
   1  -5  12          9.23         12.85         1.10 o                         
   2  -5  12          3.79          5.71         0.88 o                         
   3  -5  12          5.00          6.28         0.97 o                         
   4  -5  12          0.35          0.78         0.72 o                         
  -5  -4  12         20.83         22.90         1.40 o                         
  -4  -4  12          1.01          0.70         0.70 o                         
  -3  -4  12          2.00          2.61         0.85 o                         
  -2  -4  12          4.68          3.36         0.87 o                         
  -1  -4  12          0.72         -0.17         0.63 o                         
   0  -4  12          3.08          1.37         0.64 o                         
   1  -4  12          4.77          3.43         0.73 o                         
   2  -4  12          1.81          1.86         0.81 o                         
   3  -4  12          9.84          9.39         1.21 o                         
   4  -4  12          1.26          0.45         1.21 o                         
  -5  -3  12          0.77          0.16         0.75 o                         
  -4  -3  12          2.05          0.97         0.76 o                         
  -3  -3  12         13.26         13.50         1.23 o                         
  -2  -3  12          0.92          0.13         0.68 o                         
  -1  -3  12         31.62         30.82         1.67 o                         
   0  -3  12         10.86         10.26         0.95 o                         
   1  -3  12         12.23          8.27         1.26 o                         
   2  -3  12          0.05         -1.08         1.08 o                         
   3  -3  12          4.84          4.89         1.03 o                         
   4  -3  12          6.72          5.64         1.10 o                         
  -5  -2  12          0.17          1.24         0.82 o                         
  -4  -2  12          0.01         -0.19         0.71 o                         
  -3  -2  12         24.47         25.87         1.65 o                         
  -2  -2  12          0.02          0.30         0.77 o                         
  -1  -2  12         49.70         50.99         2.04 o                         
   0  -2  12          6.33          4.37         1.05 o                         
   1  -2  12         27.91         31.71         1.67 o                         
   2  -2  12          2.26          0.63         0.82 o                         
   3  -2  12         17.13         19.63         1.49 o                         
  -5  -1  12          2.30          2.69         0.77 o                         
  -4  -1  12         11.86         11.34         1.11 o                         
  -3  -1  12         14.35         11.68         1.26 o                         
  -2  -1  12          5.56          4.40         0.94 o                         
  -1  -1  12          5.35          6.82         1.10 o                         
   0  -1  12          4.27          3.75         1.03 o                         
   1  -1  12          9.53          9.79         1.40 o                         
   2  -1  12          6.77          9.37         1.49 o                         
   3  -1  12          3.56          4.50         1.26 o                         
  -5   0  12          1.14         -0.44         0.62 o                         
  -4   0  12          1.73          0.42         0.68 o                         
  -3   0  12          5.44          4.31         1.03 o                         
  -2   0  12          9.41         11.31         1.22 o                         
  -1   0  12          0.02         -0.11         0.84 o                         
   0   0  12          7.37          5.95         1.10 o                         
   1   0  12          4.51          5.49         2.25 o                         
   2   0  12          0.32         -0.25         0.97 o                         
  -4   1  12          3.50          3.60         0.82 o                         
  -3   1  12         14.84         14.30         1.16 o                         
  -2   1  12          0.76         -0.05         0.72 o                         
  -1   1  12         25.83         25.08         1.51 o                         
   0   1  12          1.00          2.52         0.97 o                         
   1   1  12          6.15          5.40         1.06 o                         
   2   1  12         23.37         29.28         2.78 o                         
  -3   2  12          2.25          0.49         0.75 o                         
  -2   2  12         10.84          8.51         1.11 o                         
  -1   2  12          0.59         -0.34         0.82 o                         
   0   2  12          9.65          9.85         1.37 o                         
  -2  -7  13          1.59          0.81         0.68 o                         
  -1  -7  13          0.72          2.69         0.77 o                         
   0  -7  13          1.37          1.20         1.10 o                         
   1  -7  13          4.76          7.48         1.32 o                         
  -3  -6  13          9.73         11.90         0.99 o                         
  -2  -6  13          1.04          0.87         0.62 o                         
  -1  -6  13          4.92          7.22         0.91 o                         
   0  -6  13          1.11          2.09         0.94 o                         
   1  -6  13          1.49          3.02         0.97 o                         
   2  -6  13          0.20          0.36         0.82 o                         
  -4  -5  13          0.82          0.24         1.27 o                         
  -3  -5  13         10.68         10.93         1.21 o                         
  -2  -5  13          5.68          4.76         0.82 o                         
  -1  -5  13          6.09          6.52         0.90 o                         
   0  -5  13          5.24          4.35         0.94 o                         
   1  -5  13          0.00         -0.79         0.79 o                         
   2  -5  13          2.91          4.91         1.07 o                         
  -4  -4  13          1.08          0.37         0.79 o                         
  -3  -4  13          0.44         -0.74         0.74 o                         
  -2  -4  13          3.13          1.31         0.85 o                         
  -1  -4  13          2.91          1.30         0.81 o                         
   0  -4  13          1.59          3.20         1.40 o                         
   1  -4  13          3.65          2.28         1.26 o                         
   2  -4  13          8.66          8.32         2.10 o                         
  -4  -3  13          3.13          2.90         0.91 o                         
  -3  -3  13          5.37          2.97         0.94 o                         
  -2  -3  13          0.31          0.91         0.85 o                         
  -1  -3  13         16.30         18.32         1.41 o                         
   0  -3  13          0.55          1.67         1.22 o                         
   1  -3  13          8.31          6.89         1.58 o                         
   2  -3  13          7.87          8.34         1.20 o                         
  -4  -2  13         10.28         12.36         1.20 o                         
  -3  -2  13         12.79         11.25         1.26 o                         
  -2  -2  13          0.05          1.30         1.17 o                         
  -1  -2  13          0.03         -0.81         0.81 o                         
   0  -2  13         11.70         10.50         1.77 o                         
   1  -2  13          0.68          0.27         1.03 o                         
   2  -2  13         12.33         13.86         1.64 o                         
  -4  -1  13          4.84          6.72         1.20 o                         
  -3  -1  13          6.83          7.07         1.19 o                         
  -2  -1  13         16.18         17.20         1.51 o                         
  -1  -1  13         37.72         39.95         2.78 o                         
   0  -1  13          6.59          3.84         1.39 o                         
   1  -1  13          1.73          2.30         1.40 o                         
  -3   0  13          5.40          5.23         1.03 o                         
  -2   0  13          5.03          5.14         1.18 o                         
  -1   0  13          3.08          2.17         1.18 o                         
   0   0  13         27.71         31.90         2.74 o                         
  -2  -5  14          0.39         -0.25         1.78 o                         
  -1  -5  14          0.10          1.17         1.40 o                         
   0  -5  14          0.01         -0.97         0.97 o                         
  -2  -4  14         10.97         12.39         1.86 o                         
  -1  -4  14          0.01         -0.25         1.34 o                         
   0  -4  14         10.84         12.10         1.95 o                         
  -2  -3  14          1.28          0.11         1.10 o                         
  -1  -3  14          6.79          6.86         1.70 o                         
   0  -3  14          4.49          4.56         1.58 o                         
  -1  -2  14          1.63          2.41         1.39 o                         
                                                                                
